# Supplementary material for: Transforming atmospheric CO2 into alternative fuels: a metal-free approach under ambient conditions
Source: Chem Sci. 2018 Nov 30;10(6):1879–84. doi: 10.1039/c8sc03581d (PMC6371756; doi:10.1039/c8sc03581d)
Supplement: Supplementary file 3 [file SC-010-C8SC03581D-s003.cif]

# Electronic Supplementary Material (ESI) for Chemical Science.
# This journal is © The Royal Society of Chemistry 2019

####################################################################### 
# 
# This file contains crystal structure data downloaded from the 
# Cambridge Structural Database (CSD) hosted by the Cambridge 
# Crystallographic Data Centre (CCDC).
# 
# Full information about CCDC data access policies and citation 
# guidelines are available at http://www.ccdc.cam.ac.uk/access/V1 
# 
# Audit and citation data items may have been added by the CCDC. 
# Please retain this information to preserve the provenance of 
# this file and to allow appropriate attribution of the data. 
# 
#######################################################################

data_solidair
_database_code_depnum_ccdc_archive 'CCDC 1583077'
_audit_update_record             
;
2017-10-31 deposited with the CCDC.
2018-11-30 downloaded from the CCDC.
;
_audit_creation_date             2017-04-27
_audit_creation_method           
;
Olex2 1.2
(compiled 2017.03.28 svn.r3405 for OlexSys, GUI svn.r5335)
;
_chemical_name_common            ?
_chemical_name_systematic        
;
 ? 
;
_chemical_formula_moiety         'C47 H59 B N2'
_chemical_formula_sum            'C47 H59 B N2'
_chemical_formula_weight         662.77
_chemical_melting_point          ?
_chemical_oxdiff_formula         'C H N O B'
loop_
_atom_type_symbol
_atom_type_description
_atom_type_scat_dispersion_real
_atom_type_scat_dispersion_imag
_atom_type_scat_source
C C 0.0033 0.0016 'International Tables Vol C Tables 4.2.6.8 and 6.1.1.4'
H H 0.0000 0.0000 'International Tables Vol C Tables 4.2.6.8 and 6.1.1.4'
B B 0.0013 0.0007 'International Tables Vol C Tables 4.2.6.8 and 6.1.1.4'
N N 0.0061 0.0033 'International Tables Vol C Tables 4.2.6.8 and 6.1.1.4'

_space_group_crystal_system      monoclinic
_space_group_IT_number           14
_space_group_name_H-M_alt        'P 1 21/n 1'
_space_group_name_Hall           '-P 2yn'
loop_
_space_group_symop_id
_space_group_symop_operation_xyz
1 'x, y, z'
2 '-x+1/2, y+1/2, -z+1/2'
3 '-x, -y, -z'
4 'x-1/2, -y-1/2, z-1/2'

_cell_length_a                   11.2461(3)
_cell_length_b                   23.0691(6)
_cell_length_c                   15.3687(3)
_cell_angle_alpha                90.00
_cell_angle_beta                 98.7643(19)
_cell_angle_gamma                90.00
_cell_volume                     3940.67(15)
_cell_formula_units_Z            4
_cell_measurement_reflns_used    4362
_cell_measurement_temperature    100.01(10)
_cell_measurement_theta_max      27.9320
_cell_measurement_theta_min      2.0190
_exptl_absorpt_coefficient_mu    0.063
_exptl_absorpt_correction_T_max  1.00000
_exptl_absorpt_correction_T_min  0.89500
_exptl_absorpt_correction_type   multi-scan
_exptl_absorpt_process_details   
;
CrysAlisPro 1.171.38.43f (Rigaku Oxford Diffraction, 2015)
Empirical absorption correction using spherical harmonics,
 implemented in SCALE3 ABSPACK scaling algorithm.
;
_exptl_crystal_colour            'clear light colourless'
_exptl_crystal_colour_lustre     clear
_exptl_crystal_colour_modifier   light
_exptl_crystal_colour_primary    colourless
_exptl_crystal_density_diffrn    1.117
_exptl_crystal_density_meas      ?
_exptl_crystal_density_method    'not measured'
_exptl_crystal_description       block
_exptl_crystal_F_000             1440
_exptl_crystal_size_max          0.56
_exptl_crystal_size_mid          0.48
_exptl_crystal_size_min          0.21
_exptl_special_details           
;
 ? 
;
_diffrn_reflns_av_R_equivalents  0.0214
_diffrn_reflns_av_unetI/netI     0.0429
_diffrn_reflns_limit_h_max       14
_diffrn_reflns_limit_h_min       -7
_diffrn_reflns_limit_k_max       28
_diffrn_reflns_limit_k_min       -9
_diffrn_reflns_limit_l_max       19
_diffrn_reflns_limit_l_min       -20
_diffrn_reflns_number            13082
_diffrn_reflns_theta_full        25.00
_diffrn_reflns_theta_max         28.12
_diffrn_reflns_theta_min         2.03
_diffrn_ambient_environment      N~2~
_diffrn_ambient_temperature      100.01(10)
_diffrn_detector                 'CCD plate'
_diffrn_detector_area_resol_mean 15.9160
_diffrn_detector_type            Eos
_diffrn_measured_fraction_theta_full 0.996
_diffrn_measured_fraction_theta_max 0.881
_diffrn_measurement_details      
;
List of Runs (angles in degrees, time in seconds):

  # Type    Start    End  Width  t~exp~   \w     \q     \k     \f   Frames
#--------------------------------------------------------------------------
  1  \w    -40.00  67.00   1.00   55.00    --   28.47 -57.00 -90.00  107
  2  \w     -8.00 107.00   1.00   55.00    --   28.47  77.00 120.00  115
;
_diffrn_measurement_device       'four-circle diffractometer'
_diffrn_measurement_device_type  'SuperNova, Dual, Cu at zero, Eos'
_diffrn_measurement_method       '\w scans'
_diffrn_orient_matrix_type       
'CrysAlisPro convention (1999,Acta A55,543-557)'
_diffrn_orient_matrix_UB_11      0.0577459000
_diffrn_orient_matrix_UB_12      -0.0032004000
_diffrn_orient_matrix_UB_13      -0.0125817000
_diffrn_orient_matrix_UB_21      -0.0113403000
_diffrn_orient_matrix_UB_22      -0.0299096000
_diffrn_orient_matrix_UB_23      -0.0079754000
_diffrn_orient_matrix_UB_31      -0.0246755000
_diffrn_orient_matrix_UB_32      0.0062814000
_diffrn_orient_matrix_UB_33      -0.0442946000
_diffrn_radiation_monochromator  mirror
_diffrn_radiation_probe          x-ray
_diffrn_radiation_type           MoK\a
_diffrn_radiation_wavelength     0.71073
_diffrn_source                   'micro-focus sealed X-ray tube'
_diffrn_source_type              'SuperNova (Mo) X-ray Source'
_diffrn_standards_decay_%        ?
_diffrn_standards_interval_count ?
_diffrn_standards_interval_time  ?
_diffrn_standards_number         ?
_reflns_number_gt                6694
_reflns_number_total             8482
_reflns_odcompleteness_completeness 98.90
_reflns_odcompleteness_iscentric 1
_reflns_odcompleteness_theta     26.32
_reflns_threshold_expression     >2sigma(I)
_computing_cell_refinement       'CrysAlisPro 1.171.38.43f (Rigaku OD, 2015)'
_computing_data_collection       'CrysAlisPro 1.171.38.43f (Rigaku OD, 2015)'
_computing_data_reduction        'CrysAlisPro 1.171.38.43f (Rigaku OD, 2015)'
_computing_molecular_graphics    'Olex2 (Dolomanov et al., 2009)'
_computing_publication_material  'Olex2 (Dolomanov et al., 2009)'
_computing_structure_refinement  'ShelXL (Sheldrick, 2015)'
_computing_structure_solution    'ShelXS (Sheldrick, 2008)'
_refine_diff_density_max         0.284
_refine_diff_density_min         -0.292
_refine_diff_density_rms         0.046
_refine_ls_extinction_coef       ?
_refine_ls_extinction_method     none
_refine_ls_goodness_of_fit_ref   1.073
_refine_ls_hydrogen_treatment    constr
_refine_ls_matrix_type           full
_refine_ls_number_parameters     459
_refine_ls_number_reflns         8482
_refine_ls_number_restraints     0
_refine_ls_R_factor_all          0.0680
_refine_ls_R_factor_gt           0.0494
_refine_ls_restrained_S_all      1.073
_refine_ls_shift/su_max          0.000
_refine_ls_shift/su_mean         0.000
_refine_ls_structure_factor_coef Fsqd
_refine_ls_weighting_details     
'calc w=1/[\s^2^(Fo^2^)+(0.0395P)^2^+2.2202P] where P=(Fo^2^+2Fc^2^)/3'
_refine_ls_weighting_scheme      calc
_refine_ls_wR_factor_gt          0.1130
_refine_ls_wR_factor_ref         0.1251
_refine_special_details          
;
 Refinement of F^2^ against ALL reflections.  The weighted R-factor wR and 
 goodness of fit S are based on F^2^, conventional R-factors R are based 
 on F, with F set to zero for negative F^2^. The threshold expression of 
 F^2^ > 2sigma(F^2^) is used only for calculating R-factors(gt) etc. and is 
 not relevant to the choice of reflections for refinement.  R-factors based 
 on F^2^ are statistically about twice as large as those based on F, and R- 
 factors based on ALL data will be even larger. 
;
_olex2_refinement_description    
;
1. Fixed Uiso
 At 1.2 times of:
  All B(H) groups, All C(H) groups, All C(H,H) groups
 At 1.5 times of:
  All C(H,H,H) groups
2.a Ternary CH refined with riding coordinates:
 C21(H21), C18(H18), C42(H42), C46(H46), C36(H36), B1(H1), C39(H39)
2.b Secondary CH2 refined with riding coordinates:
 C49(H49A,H49B), C43(H43A,H43B), C45(H45A,H45B), C48(H48A,H48B), C44(H44A,
 H44B), C47(H47A,H47B)
2.c Aromatic/amide H refined with riding coordinates:
 C15(H15), C29(H29), C11(H11), C10(H10), C26(H26), C32(H32), C16(H16),
 C28(H28), C7(H7), C14(H14), C9(H9), C25(H25), C8(H8), C33(H33), C27(H27),
 C34(H34)
2.d Idealised Me refined as rotating group:
 C19(H19A,H19B,H19C), C23(H23A,H23B,H23C), C41(H41A,H41B,H41C), C22(H22A,H22B,
 H22C), C20(H20A,H20B,H20C), C37(H37A,H37B,H37C), C38(H38A,H38B,H38C), C40(H40A,
 H40B,H40C)
;
_atom_sites_solution_hydrogens   geom
_atom_sites_solution_primary     direct
_atom_sites_solution_secondary   difmap
loop_
_atom_site_label
_atom_site_type_symbol
_atom_site_fract_x
_atom_site_fract_y
_atom_site_fract_z
_atom_site_U_iso_or_equiv
_atom_site_adp_type
_atom_site_occupancy
_atom_site_calc_flag
_atom_site_disorder_assembly
_atom_site_disorder_group
_atom_site_refinement_flags_posn
N3 N 0.82470(11) 0.12212(5) 0.24785(8) 0.0138(3) Uani 1 d . . .
N1 N 1.00154(11) 0.14867(6) 0.22615(8) 0.0138(3) Uani 1 d . . .
C31 C 1.13453(15) 0.14346(7) 0.11552(11) 0.0196(3) Uani 1 d . . .
C30 C 1.12288(14) 0.14459(7) 0.20538(11) 0.0162(3) Uani 1 d . . .
C17 C 0.66236(14) 0.05285(7) 0.20478(11) 0.0169(3) Uani 1 d . . .
C6 C 0.70052(14) 0.21064(7) 0.20378(10) 0.0149(3) Uani 1 d . . .
C12 C 0.72429(13) 0.08879(7) 0.26914(10) 0.0148(3) Uani 1 d . . .
C13 C 0.69761(14) 0.09348(7) 0.35514(10) 0.0162(3) Uani 1 d . . .
C2 C 0.93685(14) 0.10212(7) 0.24564(10) 0.0146(3) Uani 1 d . . .
C5 C 0.93105(14) 0.19971(7) 0.21492(10) 0.0148(3) Uani 1 d . . .
C15 C 0.53986(15) 0.02309(7) 0.31304(12) 0.0223(4) Uani 1 d . . .
H15 H 0.4773 0.0006 0.3279 0.027 Uiso 1 calc . . R
C24 C 0.97599(14) 0.04089(7) 0.25717(10) 0.0166(3) Uani 1 d . . .
C29 C 1.06848(15) 0.01870(7) 0.21479(11) 0.0198(3) Uani 1 d . . .
H29 H 1.1072 0.0430 0.1797 0.024 Uiso 1 calc . . R
C35 C 1.21995(15) 0.13937(7) 0.27364(11) 0.0192(3) Uani 1 d . . .
C11 C 0.62434(15) 0.22405(7) 0.26449(11) 0.0187(3) Uani 1 d . . .
H11 H 0.6473 0.2147 0.3235 0.022 Uiso 1 calc . . R
C21 C 0.77011(15) 0.13203(7) 0.42436(10) 0.0189(3) Uani 1 d . . .
H21 H 0.8015 0.1645 0.3935 0.023 Uiso 1 calc . . R
C4 C 0.81881(14) 0.18132(6) 0.22631(10) 0.0142(3) Uani 1 d . . .
C18 C 0.69486(15) 0.04778(7) 0.11245(11) 0.0201(4) Uani 1 d . . .
H18 H 0.7663 0.0717 0.1102 0.024 Uiso 1 calc . . R
C49 C 1.16770(14) 0.33184(7) 0.23820(11) 0.0200(3) Uani 1 d . . .
H49A H 1.2291 0.3443 0.2858 0.024 Uiso 1 calc . . R
H49B H 1.2084 0.3190 0.1903 0.024 Uiso 1 calc . . R
C10 C 0.51495(15) 0.25112(7) 0.23786(11) 0.0209(4) Uani 1 d . . .
H10 H 0.4649 0.2597 0.2790 0.025 Uiso 1 calc . . R
C26 C 0.95429(16) -0.05520(7) 0.31717(12) 0.0242(4) Uani 1 d . . .
H26 H 0.9149 -0.0801 0.3509 0.029 Uiso 1 calc . . R
C32 C 1.25022(17) 0.13634(8) 0.09563(12) 0.0258(4) Uani 1 d . . .
H32 H 1.2620 0.1355 0.0370 0.031 Uiso 1 calc . . R
C43 C 1.05580(16) 0.29044(8) 0.35848(11) 0.0231(4) Uani 1 d . . .
H43A H 1.0237 0.2544 0.3775 0.028 Uiso 1 calc . . R
H43B H 1.1240 0.3011 0.4021 0.028 Uiso 1 calc . . R
C19 C 0.59428(16) 0.07061(8) 0.04270(11) 0.0258(4) Uani 1 d . . .
H19A H 0.5220 0.0490 0.0453 0.039 Uiso 1 calc . . GR
H19B H 0.6173 0.0663 -0.0146 0.039 Uiso 1 calc . . GR
H19C H 0.5804 0.1108 0.0536 0.039 Uiso 1 calc . . GR
C16 C 0.56850(15) 0.02008(7) 0.22907(12) 0.0211(4) Uani 1 d . . .
H16 H 0.5245 -0.0042 0.1879 0.025 Uiso 1 calc . . R
C42 C 1.10083(14) 0.27984(7) 0.27041(10) 0.0174(3) Uani 1 d . . .
H42 H 1.1567 0.2470 0.2782 0.021 Uiso 1 calc . . R
C28 C 1.10279(16) -0.03901(8) 0.22465(12) 0.0245(4) Uani 1 d . . .
H28 H 1.1649 -0.0528 0.1967 0.029 Uiso 1 calc . . R
C46 C 0.89898(15) 0.31833(7) 0.18882(11) 0.0185(3) Uani 1 d . . .
H46 H 0.8271 0.3097 0.1462 0.022 Uiso 1 calc . . R
C45 C 0.85831(15) 0.33274(8) 0.27779(12) 0.0239(4) Uani 1 d . . .
H45A H 0.8151 0.3693 0.2718 0.029 Uiso 1 calc . . R
H45B H 0.8023 0.3031 0.2905 0.029 Uiso 1 calc . . R
C48 C 1.08902(15) 0.38430(7) 0.20638(12) 0.0208(4) Uani 1 d . . .
H48A H 1.1328 0.4086 0.1706 0.025 Uiso 1 calc . . R
H48B H 1.0756 0.4068 0.2573 0.025 Uiso 1 calc . . R
C7 C 0.66401(15) 0.22566(7) 0.11568(11) 0.0190(3) Uani 1 d . . .
H7 H 0.7136 0.2172 0.0742 0.023 Uiso 1 calc . . R
C44 C 0.95935(16) 0.33729(8) 0.35670(11) 0.0255(4) Uani 1 d . . .
H44A H 0.9972 0.3750 0.3556 0.031 Uiso 1 calc . . R
H44B H 0.9244 0.3348 0.4105 0.031 Uiso 1 calc . . R
C14 C 0.60366(15) 0.05937(7) 0.37555(11) 0.0205(4) Uani 1 d . . .
H14 H 0.5833 0.0609 0.4319 0.025 Uiso 1 calc . . R
C9 C 0.47976(15) 0.26554(7) 0.15020(11) 0.0225(4) Uani 1 d . . .
H9 H 0.4061 0.2835 0.1325 0.027 Uiso 1 calc . . R
C25 C 0.92029(15) 0.00257(7) 0.30932(11) 0.0209(4) Uani 1 d . . .
H25 H 0.8597 0.0161 0.3390 0.025 Uiso 1 calc . . R
C47 C 0.96606(15) 0.36905(7) 0.15247(12) 0.0218(4) Uani 1 d . . .
H47A H 0.9780 0.3596 0.0929 0.026 Uiso 1 calc . . R
H47B H 0.9152 0.4032 0.1492 0.026 Uiso 1 calc . . R
C8 C 0.55438(16) 0.25309(8) 0.08935(11) 0.0242(4) Uani 1 d . . .
H8 H 0.5313 0.2631 0.0306 0.029 Uiso 1 calc . . R
C36 C 1.20793(16) 0.14089(8) 0.37084(11) 0.0240(4) Uani 1 d . . .
H36 H 1.1257 0.1530 0.3759 0.029 Uiso 1 calc . . R
C33 C 1.34811(17) 0.13051(8) 0.16139(14) 0.0299(4) Uani 1 d . . .
H33 H 1.4246 0.1255 0.1466 0.036 Uiso 1 calc . . R
C23 C 0.69228(17) 0.15744(8) 0.48849(12) 0.0273(4) Uani 1 d . . .
H23A H 0.6185 0.1719 0.4561 0.041 Uiso 1 calc . . GR
H23B H 0.7348 0.1886 0.5210 0.041 Uiso 1 calc . . GR
H23C H 0.6748 0.1278 0.5285 0.041 Uiso 1 calc . . GR
C27 C 1.04606(17) -0.07622(8) 0.27538(12) 0.0270(4) Uani 1 d . . .
H27 H 1.0692 -0.1149 0.2814 0.032 Uiso 1 calc . . R
C34 C 1.33320(16) 0.13213(8) 0.24872(13) 0.0266(4) Uani 1 d . . .
H34 H 1.4002 0.1283 0.2920 0.032 Uiso 1 calc . . R
B1 B 0.98847(16) 0.26239(8) 0.19398(12) 0.0162(4) Uani 1 d . . .
H1 H 1.0192 0.2593 0.1378 0.019 Uiso 1 calc . . R
C41 C 0.98442(17) 0.08619(8) 0.00978(12) 0.0279(4) Uani 1 d . . .
H41A H 1.0474 0.0671 -0.0150 0.042 Uiso 1 calc . . GR
H41B H 0.9146 0.0898 -0.0344 0.042 Uiso 1 calc . . GR
H41C H 0.9646 0.0638 0.0582 0.042 Uiso 1 calc . . GR
C22 C 0.87798(17) 0.10024(9) 0.47624(12) 0.0291(4) Uani 1 d . . .
H22A H 0.8503 0.0665 0.5037 0.044 Uiso 1 calc . . GR
H22B H 0.9188 0.1256 0.5206 0.044 Uiso 1 calc . . GR
H22C H 0.9323 0.0888 0.4369 0.044 Uiso 1 calc . . GR
C20 C 0.72691(17) -0.01488(8) 0.09208(12) 0.0266(4) Uani 1 d . . .
H20A H 0.7931 -0.0277 0.1347 0.040 Uiso 1 calc . . GR
H20B H 0.7491 -0.0167 0.0343 0.040 Uiso 1 calc . . GR
H20C H 0.6586 -0.0394 0.0945 0.040 Uiso 1 calc . . GR
C37 C 1.29529(18) 0.18457(9) 0.42208(13) 0.0333(5) Uani 1 d . . .
H37A H 1.3766 0.1718 0.4221 0.050 Uiso 1 calc . . GR
H37B H 1.2795 0.1872 0.4816 0.050 Uiso 1 calc . . GR
H37C H 1.2843 0.2219 0.3945 0.050 Uiso 1 calc . . GR
C38 C 1.22936(18) 0.08107(9) 0.41380(13) 0.0321(4) Uani 1 d . . .
H38A H 1.1727 0.0539 0.3839 0.048 Uiso 1 calc . . GR
H38B H 1.2191 0.0834 0.4746 0.048 Uiso 1 calc . . GR
H38C H 1.3097 0.0684 0.4098 0.048 Uiso 1 calc . . GR
C40 C 1.0514(2) 0.18313(9) -0.03585(13) 0.0414(5) Uani 1 d . . .
H40A H 1.0829 0.2201 -0.0151 0.062 Uiso 1 calc . . GR
H40B H 0.9778 0.1886 -0.0757 0.062 Uiso 1 calc . . GR
H40C H 1.1088 0.1637 -0.0658 0.062 Uiso 1 calc . . GR
C39 C 1.02697(17) 0.14644(8) 0.04235(11) 0.0236(4) Uani 1 d . . .
H39 H 0.9608 0.1648 0.0668 0.028 Uiso 1 calc . . R

loop_
_atom_site_aniso_label
_atom_site_aniso_U_11
_atom_site_aniso_U_22
_atom_site_aniso_U_33
_atom_site_aniso_U_23
_atom_site_aniso_U_13
_atom_site_aniso_U_12
N3 0.0139(6) 0.0124(6) 0.0148(6) 0.0001(5) 0.0018(5) -0.0003(5)
N1 0.0131(6) 0.0139(6) 0.0142(6) 0.0004(5) 0.0018(5) -0.0002(5)
C31 0.0248(9) 0.0126(8) 0.0225(8) 0.0001(6) 0.0075(7) 0.0013(7)
C30 0.0150(8) 0.0132(7) 0.0211(8) -0.0017(6) 0.0046(6) 0.0007(6)
C17 0.0165(8) 0.0140(8) 0.0194(8) -0.0004(6) 0.0002(6) 0.0029(6)
C6 0.0156(8) 0.0115(7) 0.0171(8) -0.0014(6) 0.0015(6) -0.0016(6)
C12 0.0119(7) 0.0131(7) 0.0191(8) 0.0036(6) 0.0015(6) 0.0011(6)
C13 0.0160(8) 0.0150(8) 0.0170(8) 0.0023(6) 0.0007(6) 0.0032(6)
C2 0.0158(8) 0.0156(8) 0.0121(7) 0.0000(6) 0.0011(6) 0.0000(6)
C5 0.0171(8) 0.0150(8) 0.0119(7) -0.0026(6) 0.0013(6) 0.0026(6)
C15 0.0175(8) 0.0163(8) 0.0342(10) 0.0025(7) 0.0074(7) -0.0016(7)
C24 0.0155(8) 0.0152(8) 0.0176(8) 0.0000(6) -0.0027(6) 0.0018(6)
C29 0.0225(9) 0.0178(8) 0.0188(8) 0.0001(6) 0.0025(7) 0.0012(7)
C35 0.0163(8) 0.0166(8) 0.0241(9) -0.0013(7) 0.0017(7) 0.0008(6)
C11 0.0202(8) 0.0188(8) 0.0168(8) 0.0012(6) 0.0021(7) 0.0018(7)
C21 0.0206(8) 0.0208(8) 0.0150(8) 0.0010(6) 0.0014(7) 0.0007(7)
C4 0.0179(8) 0.0123(7) 0.0122(7) -0.0003(6) 0.0013(6) 0.0004(6)
C18 0.0207(8) 0.0201(8) 0.0188(8) -0.0042(7) 0.0011(7) -0.0005(7)
C49 0.0160(8) 0.0196(8) 0.0240(9) -0.0019(7) 0.0017(7) -0.0027(7)
C10 0.0178(8) 0.0228(9) 0.0227(9) -0.0022(7) 0.0050(7) 0.0033(7)
C26 0.0274(9) 0.0175(8) 0.0269(9) 0.0068(7) 0.0018(8) 0.0016(7)
C32 0.0327(10) 0.0200(9) 0.0283(9) -0.0012(7) 0.0160(8) 0.0016(7)
C43 0.0276(9) 0.0241(9) 0.0167(8) -0.0008(7) 0.0008(7) -0.0037(7)
C19 0.0307(10) 0.0258(9) 0.0196(8) -0.0016(7) -0.0006(7) 0.0039(8)
C16 0.0186(8) 0.0159(8) 0.0281(9) -0.0024(7) 0.0008(7) -0.0019(7)
C42 0.0189(8) 0.0156(8) 0.0173(8) -0.0006(6) 0.0011(6) 0.0006(6)
C28 0.0278(9) 0.0208(9) 0.0245(9) -0.0024(7) 0.0031(7) 0.0070(7)
C46 0.0175(8) 0.0160(8) 0.0215(8) -0.0025(6) 0.0010(7) -0.0024(6)
C45 0.0216(9) 0.0205(9) 0.0308(10) -0.0068(7) 0.0080(7) -0.0002(7)
C48 0.0203(9) 0.0155(8) 0.0267(9) -0.0005(7) 0.0042(7) -0.0034(7)
C7 0.0193(8) 0.0212(8) 0.0168(8) -0.0013(6) 0.0036(7) 0.0023(7)
C44 0.0309(10) 0.0256(9) 0.0218(9) -0.0088(7) 0.0094(8) -0.0044(8)
C14 0.0211(9) 0.0206(8) 0.0210(8) 0.0047(7) 0.0071(7) 0.0029(7)
C9 0.0180(8) 0.0220(9) 0.0257(9) -0.0016(7) -0.0017(7) 0.0057(7)
C25 0.0200(9) 0.0211(8) 0.0209(8) 0.0032(7) 0.0006(7) 0.0024(7)
C47 0.0234(9) 0.0146(8) 0.0263(9) 0.0017(7) 0.0001(7) 0.0005(7)
C8 0.0259(9) 0.0274(9) 0.0178(8) 0.0010(7) -0.0017(7) 0.0068(8)
C36 0.0187(9) 0.0305(10) 0.0213(9) -0.0014(7) -0.0024(7) 0.0050(7)
C33 0.0212(9) 0.0258(10) 0.0464(12) -0.0020(8) 0.0168(9) 0.0027(7)
C23 0.0291(10) 0.0331(10) 0.0198(9) -0.0051(8) 0.0042(7) -0.0001(8)
C27 0.0365(10) 0.0153(8) 0.0277(9) 0.0040(7) 0.0000(8) 0.0083(7)
C34 0.0156(8) 0.0236(9) 0.0397(11) -0.0011(8) 0.0021(8) 0.0027(7)
B1 0.0186(9) 0.0156(9) 0.0151(8) -0.0015(7) 0.0046(7) -0.0014(7)
C41 0.0329(10) 0.0276(10) 0.0228(9) -0.0033(8) 0.0029(8) 0.0005(8)
C22 0.0274(10) 0.0345(10) 0.0228(9) -0.0028(8) -0.0051(8) 0.0056(8)
C20 0.0286(10) 0.0257(9) 0.0245(9) -0.0082(7) 0.0012(8) 0.0046(8)
C37 0.0317(11) 0.0334(11) 0.0301(10) -0.0046(8) -0.0107(8) 0.0056(9)
C38 0.0310(10) 0.0371(11) 0.0259(10) 0.0050(8) -0.0035(8) -0.0004(9)
C40 0.0666(15) 0.0339(11) 0.0230(10) 0.0052(9) 0.0048(10) -0.0038(11)
C39 0.0332(10) 0.0217(9) 0.0165(8) -0.0022(7) 0.0057(7) 0.0032(7)

_geom_special_details            
;
 All esds (except the esd in the dihedral angle between two l.s. planes) 
 are estimated using the full covariance matrix.  The cell esds are taken 
 into account individually in the estimation of esds in distances, angles 
 and torsion angles; correlations between esds in cell parameters are only 
 used when they are defined by crystal symmetry.  An approximate (isotropic) 
 treatment of cell esds is used for estimating esds involving l.s. planes. 
;
loop_
_geom_bond_atom_site_label_1
_geom_bond_atom_site_label_2
_geom_bond_distance
_geom_bond_site_symmetry_2
_geom_bond_publ_flag
N3 C12 1.4443(19) . ?
N3 C2 1.3483(19) . ?
N3 C4 1.4044(19) . ?
N1 C30 1.4512(19) . ?
N1 C2 1.356(2) . ?
N1 C5 1.4152(19) . ?
C31 C30 1.407(2) . ?
C31 C32 1.391(2) . ?
C31 C39 1.523(2) . ?
C30 C35 1.399(2) . ?
C17 C12 1.393(2) . ?
C17 C18 1.523(2) . ?
C17 C16 1.395(2) . ?
C6 C11 1.394(2) . ?
C6 C4 1.486(2) . ?
C6 C7 1.397(2) . ?
C12 C13 1.403(2) . ?
C13 C21 1.524(2) . ?
C13 C14 1.391(2) . ?
C2 C24 1.482(2) . ?
C5 C4 1.368(2) . ?
C5 B1 1.635(2) . ?
C15 H15 0.9300 . ?
C15 C16 1.379(2) . ?
C15 C14 1.389(2) . ?
C24 C29 1.405(2) . ?
C24 C25 1.403(2) . ?
C29 H29 0.9300 . ?
C29 C28 1.388(2) . ?
C35 C36 1.521(2) . ?
C35 C34 1.395(2) . ?
C11 H11 0.9300 . ?
C11 C10 1.385(2) . ?
C21 H21 0.9800 . ?
C21 C23 1.531(2) . ?
C21 C22 1.533(2) . ?
C18 H18 0.9800 . ?
C18 C19 1.529(2) . ?
C18 C20 1.534(2) . ?
C49 H49A 0.9700 . ?
C49 H49B 0.9700 . ?
C49 C42 1.537(2) . ?
C49 C48 1.535(2) . ?
C10 H10 0.9300 . ?
C10 C9 1.386(2) . ?
C26 H26 0.9300 . ?
C26 C25 1.387(2) . ?
C26 C27 1.384(3) . ?
C32 H32 0.9300 . ?
C32 C33 1.383(3) . ?
C43 H43A 0.9700 . ?
C43 H43B 0.9700 . ?
C43 C42 1.535(2) . ?
C43 C44 1.528(2) . ?
C19 H19A 0.9600 . ?
C19 H19B 0.9600 . ?
C19 H19C 0.9600 . ?
C16 H16 0.9300 . ?
C42 H42 0.9800 . ?
C42 B1 1.639(2) . ?
C28 H28 0.9300 . ?
C28 C27 1.379(3) . ?
C46 H46 0.9800 . ?
C46 C45 1.543(2) . ?
C46 C47 1.542(2) . ?
C46 B1 1.631(2) . ?
C45 H45A 0.9700 . ?
C45 H45B 0.9700 . ?
C45 C44 1.534(3) . ?
C48 H48A 0.9700 . ?
C48 H48B 0.9700 . ?
C48 C47 1.541(2) . ?
C7 H7 0.9300 . ?
C7 C8 1.390(2) . ?
C44 H44A 0.9700 . ?
C44 H44B 0.9700 . ?
C14 H14 0.9300 . ?
C9 H9 0.9300 . ?
C9 C8 1.379(2) . ?
C25 H25 0.9300 . ?
C47 H47A 0.9700 . ?
C47 H47B 0.9700 . ?
C8 H8 0.9300 . ?
C36 H36 0.9800 . ?
C36 C37 1.538(3) . ?
C36 C38 1.533(3) . ?
C33 H33 0.9300 . ?
C33 C34 1.378(3) . ?
C23 H23A 0.9600 . ?
C23 H23B 0.9600 . ?
C23 H23C 0.9600 . ?
C27 H27 0.9300 . ?
C34 H34 0.9300 . ?
B1 H1 0.9800 . ?
C41 H41A 0.9600 . ?
C41 H41B 0.9600 . ?
C41 H41C 0.9600 . ?
C41 C39 1.529(2) . ?
C22 H22A 0.9600 . ?
C22 H22B 0.9600 . ?
C22 H22C 0.9600 . ?
C20 H20A 0.9600 . ?
C20 H20B 0.9600 . ?
C20 H20C 0.9600 . ?
C37 H37A 0.9600 . ?
C37 H37B 0.9600 . ?
C37 H37C 0.9600 . ?
C38 H38A 0.9600 . ?
C38 H38B 0.9600 . ?
C38 H38C 0.9600 . ?
C40 H40A 0.9600 . ?
C40 H40B 0.9600 . ?
C40 H40C 0.9600 . ?
C40 C39 1.529(3) . ?
C39 H39 0.9800 . ?

loop_
_geom_angle_atom_site_label_1
_geom_angle_atom_site_label_2
_geom_angle_atom_site_label_3
_geom_angle
_geom_angle_site_symmetry_1
_geom_angle_site_symmetry_3
_geom_angle_publ_flag
C2 N3 C12 126.18(13) . . ?
C2 N3 C4 109.72(13) . . ?
C4 N3 C12 124.10(13) . . ?
C2 N1 C30 123.47(13) . . ?
C2 N1 C5 112.11(12) . . ?
C5 N1 C30 123.72(13) . . ?
C30 C31 C39 122.81(14) . . ?
C32 C31 C30 116.61(16) . . ?
C32 C31 C39 120.50(15) . . ?
C31 C30 N1 116.64(14) . . ?
C35 C30 N1 119.54(14) . . ?
C35 C30 C31 123.76(15) . . ?
C12 C17 C18 122.84(14) . . ?
C12 C17 C16 116.71(15) . . ?
C16 C17 C18 120.44(15) . . ?
C11 C6 C4 124.39(14) . . ?
C11 C6 C7 118.28(15) . . ?
C7 C6 C4 117.34(14) . . ?
C17 C12 N3 118.66(14) . . ?
C17 C12 C13 123.99(14) . . ?
C13 C12 N3 117.32(14) . . ?
C12 C13 C21 122.27(14) . . ?
C14 C13 C12 116.58(15) . . ?
C14 C13 C21 121.10(14) . . ?
N3 C2 N1 105.67(13) . . ?
N3 C2 C24 125.80(14) . . ?
N1 C2 C24 128.44(14) . . ?
N1 C5 B1 121.93(13) . . ?
C4 C5 N1 103.71(13) . . ?
C4 C5 B1 134.35(14) . . ?
C16 C15 H15 119.7 . . ?
C16 C15 C14 120.54(15) . . ?
C14 C15 H15 119.7 . . ?
C29 C24 C2 121.27(15) . . ?
C25 C24 C2 121.23(14) . . ?
C25 C24 C29 117.49(15) . . ?
C24 C29 H29 119.6 . . ?
C28 C29 C24 120.79(16) . . ?
C28 C29 H29 119.6 . . ?
C30 C35 C36 123.96(14) . . ?
C34 C35 C30 116.43(16) . . ?
C34 C35 C36 119.61(15) . . ?
C6 C11 H11 119.6 . . ?
C10 C11 C6 120.74(15) . . ?
C10 C11 H11 119.6 . . ?
C13 C21 H21 107.6 . . ?
C13 C21 C23 112.04(14) . . ?
C13 C21 C22 112.38(14) . . ?
C23 C21 H21 107.6 . . ?
C23 C21 C22 109.45(14) . . ?
C22 C21 H21 107.6 . . ?
N3 C4 C6 120.41(13) . . ?
C5 C4 N3 108.69(13) . . ?
C5 C4 C6 129.78(14) . . ?
C17 C18 H18 107.7 . . ?
C17 C18 C19 111.72(14) . . ?
C17 C18 C20 111.09(14) . . ?
C19 C18 H18 107.7 . . ?
C19 C18 C20 110.69(14) . . ?
C20 C18 H18 107.7 . . ?
H49A C49 H49B 107.5 . . ?
C42 C49 H49A 108.4 . . ?
C42 C49 H49B 108.4 . . ?
C48 C49 H49A 108.4 . . ?
C48 C49 H49B 108.4 . . ?
C48 C49 C42 115.56(13) . . ?
C11 C10 H10 119.8 . . ?
C11 C10 C9 120.32(15) . . ?
C9 C10 H10 119.8 . . ?
C25 C26 H26 119.6 . . ?
C27 C26 H26 119.6 . . ?
C27 C26 C25 120.77(17) . . ?
C31 C32 H32 119.4 . . ?
C33 C32 C31 121.20(17) . . ?
C33 C32 H32 119.4 . . ?
H43A C43 H43B 107.5 . . ?
C42 C43 H43A 108.5 . . ?
C42 C43 H43B 108.5 . . ?
C44 C43 H43A 108.5 . . ?
C44 C43 H43B 108.5 . . ?
C44 C43 C42 115.18(14) . . ?
C18 C19 H19A 109.5 . . ?
C18 C19 H19B 109.5 . . ?
C18 C19 H19C 109.5 . . ?
H19A C19 H19B 109.5 . . ?
H19A C19 H19C 109.5 . . ?
H19B C19 H19C 109.5 . . ?
C17 C16 H16 119.4 . . ?
C15 C16 C17 121.17(16) . . ?
C15 C16 H16 119.4 . . ?
C49 C42 H42 107.9 . . ?
C49 C42 B1 108.81(13) . . ?
C43 C42 C49 113.75(13) . . ?
C43 C42 H42 107.9 . . ?
C43 C42 B1 110.43(13) . . ?
B1 C42 H42 107.9 . . ?
C29 C28 H28 119.5 . . ?
C27 C28 C29 120.91(17) . . ?
C27 C28 H28 119.5 . . ?
C45 C46 H46 108.1 . . ?
C45 C46 B1 113.04(14) . . ?
C47 C46 H46 108.1 . . ?
C47 C46 C45 112.65(14) . . ?
C47 C46 B1 106.60(13) . . ?
B1 C46 H46 108.1 . . ?
C46 C45 H45A 108.4 . . ?
C46 C45 H45B 108.4 . . ?
H45A C45 H45B 107.4 . . ?
C44 C45 C46 115.57(14) . . ?
C44 C45 H45A 108.4 . . ?
C44 C45 H45B 108.4 . . ?
C49 C48 H48A 108.6 . . ?
C49 C48 H48B 108.6 . . ?
C49 C48 C47 114.71(13) . . ?
H48A C48 H48B 107.6 . . ?
C47 C48 H48A 108.6 . . ?
C47 C48 H48B 108.6 . . ?
C6 C7 H7 119.6 . . ?
C8 C7 C6 120.77(15) . . ?
C8 C7 H7 119.6 . . ?
C43 C44 C45 113.82(14) . . ?
C43 C44 H44A 108.8 . . ?
C43 C44 H44B 108.8 . . ?
C45 C44 H44A 108.8 . . ?
C45 C44 H44B 108.8 . . ?
H44A C44 H44B 107.7 . . ?
C13 C14 H14 119.5 . . ?
C15 C14 C13 121.01(15) . . ?
C15 C14 H14 119.5 . . ?
C10 C9 H9 120.1 . . ?
C8 C9 C10 119.77(16) . . ?
C8 C9 H9 120.1 . . ?
C24 C25 H25 119.5 . . ?
C26 C25 C24 120.93(16) . . ?
C26 C25 H25 119.5 . . ?
C46 C47 H47A 108.5 . . ?
C46 C47 H47B 108.5 . . ?
C48 C47 C46 115.27(14) . . ?
C48 C47 H47A 108.5 . . ?
C48 C47 H47B 108.5 . . ?
H47A C47 H47B 107.5 . . ?
C7 C8 H8 119.9 . . ?
C9 C8 C7 120.13(16) . . ?
C9 C8 H8 119.9 . . ?
C35 C36 H36 108.1 . . ?
C35 C36 C37 111.88(15) . . ?
C35 C36 C38 111.76(15) . . ?
C37 C36 H36 108.1 . . ?
C38 C36 H36 108.1 . . ?
C38 C36 C37 108.85(15) . . ?
C32 C33 H33 119.7 . . ?
C34 C33 C32 120.50(16) . . ?
C34 C33 H33 119.7 . . ?
C21 C23 H23A 109.5 . . ?
C21 C23 H23B 109.5 . . ?
C21 C23 H23C 109.5 . . ?
H23A C23 H23B 109.5 . . ?
H23A C23 H23C 109.5 . . ?
H23B C23 H23C 109.5 . . ?
C26 C27 H27 120.5 . . ?
C28 C27 C26 119.09(16) . . ?
C28 C27 H27 120.5 . . ?
C35 C34 H34 119.3 . . ?
C33 C34 C35 121.49(17) . . ?
C33 C34 H34 119.3 . . ?
C5 B1 C42 111.13(13) . . ?
C5 B1 H1 108.2 . . ?
C42 B1 H1 108.2 . . ?
C46 B1 C5 116.74(13) . . ?
C46 B1 C42 104.07(13) . . ?
C46 B1 H1 108.2 . . ?
H41A C41 H41B 109.5 . . ?
H41A C41 H41C 109.5 . . ?
H41B C41 H41C 109.5 . . ?
C39 C41 H41A 109.5 . . ?
C39 C41 H41B 109.5 . . ?
C39 C41 H41C 109.5 . . ?
C21 C22 H22A 109.5 . . ?
C21 C22 H22B 109.5 . . ?
C21 C22 H22C 109.5 . . ?
H22A C22 H22B 109.5 . . ?
H22A C22 H22C 109.5 . . ?
H22B C22 H22C 109.5 . . ?
C18 C20 H20A 109.5 . . ?
C18 C20 H20B 109.5 . . ?
C18 C20 H20C 109.5 . . ?
H20A C20 H20B 109.5 . . ?
H20A C20 H20C 109.5 . . ?
H20B C20 H20C 109.5 . . ?
C36 C37 H37A 109.5 . . ?
C36 C37 H37B 109.5 . . ?
C36 C37 H37C 109.5 . . ?
H37A C37 H37B 109.5 . . ?
H37A C37 H37C 109.5 . . ?
H37B C37 H37C 109.5 . . ?
C36 C38 H38A 109.5 . . ?
C36 C38 H38B 109.5 . . ?
C36 C38 H38C 109.5 . . ?
H38A C38 H38B 109.5 . . ?
H38A C38 H38C 109.5 . . ?
H38B C38 H38C 109.5 . . ?
H40A C40 H40B 109.5 . . ?
H40A C40 H40C 109.5 . . ?
H40B C40 H40C 109.5 . . ?
C39 C40 H40A 109.5 . . ?
C39 C40 H40B 109.5 . . ?
C39 C40 H40C 109.5 . . ?
C31 C39 C41 111.99(14) . . ?
C31 C39 C40 112.82(16) . . ?
C31 C39 H39 107.5 . . ?
C41 C39 H39 107.5 . . ?
C40 C39 C41 109.31(15) . . ?
C40 C39 H39 107.5 . . ?

loop_
_geom_torsion_atom_site_label_1
_geom_torsion_atom_site_label_2
_geom_torsion_atom_site_label_3
_geom_torsion_atom_site_label_4
_geom_torsion
_geom_torsion_site_symmetry_1
_geom_torsion_site_symmetry_2
_geom_torsion_site_symmetry_3
_geom_torsion_site_symmetry_4
_geom_torsion_publ_flag
N3 C12 C13 C21 0.2(2) . . . . ?
N3 C12 C13 C14 -177.55(13) . . . . ?
N3 C2 C24 C29 148.98(16) . . . . ?
N3 C2 C24 C25 -29.6(2) . . . . ?
N1 C30 C35 C36 -3.5(2) . . . . ?
N1 C30 C35 C34 176.24(15) . . . . ?
N1 C2 C24 C29 -27.0(3) . . . . ?
N1 C2 C24 C25 154.39(16) . . . . ?
N1 C5 C4 N3 2.83(16) . . . . ?
N1 C5 C4 C6 -164.89(15) . . . . ?
N1 C5 B1 C42 -57.08(18) . . . . ?
N1 C5 B1 C46 -176.20(13) . . . . ?
C31 C30 C35 C36 179.66(16) . . . . ?
C31 C30 C35 C34 -0.6(2) . . . . ?
C31 C32 C33 C34 -0.6(3) . . . . ?
C30 N1 C2 N3 -171.08(13) . . . . ?
C30 N1 C2 C24 5.5(2) . . . . ?
C30 N1 C5 C4 169.11(14) . . . . ?
C30 N1 C5 B1 -11.2(2) . . . . ?
C30 C31 C32 C33 0.2(2) . . . . ?
C30 C31 C39 C41 -94.70(19) . . . . ?
C30 C31 C39 C40 141.45(17) . . . . ?
C30 C35 C36 C37 -128.95(17) . . . . ?
C30 C35 C36 C38 108.69(18) . . . . ?
C30 C35 C34 C33 0.3(3) . . . . ?
C17 C12 C13 C21 178.14(15) . . . . ?
C17 C12 C13 C14 0.4(2) . . . . ?
C6 C11 C10 C9 -0.3(3) . . . . ?
C6 C7 C8 C9 -0.4(3) . . . . ?
C12 N3 C2 N1 -177.68(13) . . . . ?
C12 N3 C2 C24 5.6(2) . . . . ?
C12 N3 C4 C6 -14.3(2) . . . . ?
C12 N3 C4 C5 176.58(14) . . . . ?
C12 C17 C18 C19 -114.91(17) . . . . ?
C12 C17 C18 C20 120.95(17) . . . . ?
C12 C17 C16 C15 -0.5(2) . . . . ?
C12 C13 C21 C23 147.47(15) . . . . ?
C12 C13 C21 C22 -88.81(19) . . . . ?
C12 C13 C14 C15 -0.5(2) . . . . ?
C2 N3 C12 C17 -78.9(2) . . . . ?
C2 N3 C12 C13 99.18(18) . . . . ?
C2 N3 C4 C6 165.80(13) . . . . ?
C2 N3 C4 C5 -3.28(17) . . . . ?
C2 N1 C30 C31 96.78(18) . . . . ?
C2 N1 C30 C35 -80.31(19) . . . . ?
C2 N1 C5 C4 -1.58(17) . . . . ?
C2 N1 C5 B1 178.09(13) . . . . ?
C2 C24 C29 C28 -178.70(15) . . . . ?
C2 C24 C25 C26 177.55(16) . . . . ?
C5 N1 C30 C31 -72.87(19) . . . . ?
C5 N1 C30 C35 110.04(17) . . . . ?
C5 N1 C2 N3 -0.36(17) . . . . ?
C5 N1 C2 C24 176.25(15) . . . . ?
C24 C29 C28 C27 0.8(3) . . . . ?
C29 C24 C25 C26 -1.1(2) . . . . ?
C29 C28 C27 C26 -0.4(3) . . . . ?
C11 C6 C4 N3 72.3(2) . . . . ?
C11 C6 C4 C5 -121.20(19) . . . . ?
C11 C6 C7 C8 -0.2(2) . . . . ?
C11 C10 C9 C8 -0.3(3) . . . . ?
C21 C13 C14 C15 -178.21(15) . . . . ?
C4 N3 C12 C17 101.26(17) . . . . ?
C4 N3 C12 C13 -80.65(19) . . . . ?
C4 N3 C2 N1 2.17(16) . . . . ?
C4 N3 C2 C24 -174.56(14) . . . . ?
C4 C6 C11 C10 -179.53(15) . . . . ?
C4 C6 C7 C8 179.85(15) . . . . ?
C4 C5 B1 C42 122.48(19) . . . . ?
C4 C5 B1 C46 3.4(3) . . . . ?
C18 C17 C12 N3 -0.9(2) . . . . ?
C18 C17 C12 C13 -178.81(15) . . . . ?
C18 C17 C16 C15 178.38(15) . . . . ?
C49 C42 B1 C5 168.20(13) . . . . ?
C49 C42 B1 C46 -65.35(15) . . . . ?
C49 C48 C47 C46 42.9(2) . . . . ?
C10 C9 C8 C7 0.6(3) . . . . ?
C32 C31 C30 N1 -176.57(14) . . . . ?
C32 C31 C30 C35 0.4(2) . . . . ?
C32 C31 C39 C41 81.9(2) . . . . ?
C32 C31 C39 C40 -42.0(2) . . . . ?
C32 C33 C34 C35 0.3(3) . . . . ?
C43 C42 B1 C5 -66.28(17) . . . . ?
C43 C42 B1 C46 60.18(16) . . . . ?
C16 C17 C12 N3 178.01(14) . . . . ?
C16 C17 C12 C13 0.1(2) . . . . ?
C16 C17 C18 C19 66.3(2) . . . . ?
C16 C17 C18 C20 -57.9(2) . . . . ?
C16 C15 C14 C13 0.0(3) . . . . ?
C42 C49 C48 C47 -39.9(2) . . . . ?
C42 C43 C44 C45 46.0(2) . . . . ?
C46 C45 C44 C43 -41.7(2) . . . . ?
C45 C46 C47 C48 66.91(19) . . . . ?
C45 C46 B1 C5 65.61(18) . . . . ?
C45 C46 B1 C42 -57.24(16) . . . . ?
C48 C49 C42 C43 -70.90(19) . . . . ?
C48 C49 C42 B1 52.66(18) . . . . ?
C7 C6 C11 C10 0.5(2) . . . . ?
C7 C6 C4 N3 -107.74(17) . . . . ?
C7 C6 C4 C5 58.7(2) . . . . ?
C44 C43 C42 C49 65.14(19) . . . . ?
C44 C43 C42 B1 -57.54(19) . . . . ?
C14 C13 C21 C23 -34.9(2) . . . . ?
C14 C13 C21 C22 88.80(19) . . . . ?
C14 C15 C16 C17 0.5(3) . . . . ?
C25 C24 C29 C28 0.0(2) . . . . ?
C25 C26 C27 C28 -0.8(3) . . . . ?
C47 C46 C45 C44 -70.64(19) . . . . ?
C47 C46 B1 C5 -170.09(13) . . . . ?
C47 C46 B1 C42 67.05(15) . . . . ?
C36 C35 C34 C33 180.00(16) . . . . ?
C27 C26 C25 C24 1.5(3) . . . . ?
C34 C35 C36 C37 51.4(2) . . . . ?
C34 C35 C36 C38 -71.0(2) . . . . ?
B1 C5 C4 N3 -176.78(15) . . . . ?
B1 C5 C4 C6 15.5(3) . . . . ?
B1 C46 C45 C44 50.29(19) . . . . ?
B1 C46 C47 C48 -57.63(18) . . . . ?
C39 C31 C30 N1 0.1(2) . . . . ?
C39 C31 C30 C35 177.10(15) . . . . ?
C39 C31 C32 C33 -176.57(16) . . . . ?

_iucr_refine_instructions_details 
;
TITL SolidAir in P21/n #14
REM reset to P21/n #14
CELL 0.71073 11.24613 23.06906 15.36874 90 98.7643 90
ZERR 4 0.00029 0.00055 0.00026 0 0.0019 0
LATT 1
SYMM 0.5-X,0.5+Y,0.5-Z
SFAC C H B N
UNIT 188 236 4 8
 
L.S. 4
PLAN  20
BOND
MORE -1
BOND $H
CONF
fmap 2
acta 50
REM <olex2.extras>
REM <HklSrc "%.\\SolidAir.hkl">
REM </olex2.extras>
 
WGHT    0.039500    2.220200
FVAR       2.83883
N3    4    0.824704    0.122115    0.247853    11.00000    0.01391    0.01243 =
         0.01484    0.00007    0.00185   -0.00028
N1    4    1.001536    0.148668    0.226151    11.00000    0.01310    0.01389 =
         0.01422    0.00045    0.00179   -0.00018
C31   1    1.134525    0.143462    0.115521    11.00000    0.02478    0.01258 =
         0.02253    0.00011    0.00751    0.00126
C30   1    1.122883    0.144594    0.205378    11.00000    0.01497    0.01318 =
         0.02111   -0.00174    0.00455    0.00073
C17   1    0.662361    0.052850    0.204783    11.00000    0.01649    0.01402 =
         0.01940   -0.00045    0.00022    0.00288
C6    1    0.700520    0.210645    0.203776    11.00000    0.01562    0.01153 =
         0.01708   -0.00141    0.00148   -0.00163
C12   1    0.724294    0.088787    0.269139    11.00000    0.01187    0.01310 =
         0.01911    0.00360    0.00145    0.00111
C13   1    0.697605    0.093483    0.355137    11.00000    0.01598    0.01505 =
         0.01704    0.00231    0.00068    0.00321
C2    1    0.936854    0.102118    0.245636    11.00000    0.01576    0.01556 =
         0.01207    0.00005    0.00109    0.00000
C5    1    0.931047    0.199705    0.214917    11.00000    0.01714    0.01502 =
         0.01187   -0.00255    0.00134    0.00255
C15   1    0.539863    0.023087    0.313041    11.00000    0.01750    0.01626 =
         0.03424    0.00250    0.00738   -0.00161
AFIX  43
H15   2    0.477308    0.000629    0.327945    11.00000   -1.20000
AFIX   0
C24   1    0.975992    0.040886    0.257170    11.00000    0.01549    0.01517 =
         0.01756   -0.00004   -0.00275    0.00176
C29   1    1.068485    0.018696    0.214793    11.00000    0.02251    0.01779 =
         0.01883    0.00006    0.00247    0.00123
AFIX  43
H29   2    1.107177    0.042970    0.179723    11.00000   -1.20000
AFIX   0
C35   1    1.219951    0.139371    0.273645    11.00000    0.01634    0.01658 =
         0.02411   -0.00128    0.00171    0.00085
C11   1    0.624344    0.224055    0.264491    11.00000    0.02017    0.01880 =
         0.01682    0.00115    0.00215    0.00182
AFIX  43
H11   2    0.647257    0.214716    0.323531    11.00000   -1.20000
AFIX   0
C21   1    0.770110    0.132028    0.424358    11.00000    0.02063    0.02077 =
         0.01498    0.00099    0.00138    0.00065
AFIX  13
H21   2    0.801499    0.164479    0.393535    11.00000   -1.20000
AFIX   0
C4    1    0.818811    0.181315    0.226306    11.00000    0.01793    0.01229 =
         0.01218   -0.00033    0.00135    0.00045
C18   1    0.694864    0.047783    0.112454    11.00000    0.02073    0.02013 =
         0.01880   -0.00417    0.00111   -0.00048
AFIX  13
H18   2    0.766325    0.071716    0.110197    11.00000   -1.20000
AFIX   0
C49   1    1.167703    0.331838    0.238202    11.00000    0.01600    0.01960 =
         0.02401   -0.00190    0.00169   -0.00271
AFIX  23
H49A  2    1.229051    0.344330    0.285828    11.00000   -1.20000
H49B  2    1.208365    0.318961    0.190342    11.00000   -1.20000
AFIX   0
C10   1    0.514954    0.251124    0.237863    11.00000    0.01778    0.02275 =
         0.02275   -0.00222    0.00496    0.00329
AFIX  43
H10   2    0.464863    0.259672    0.279019    11.00000   -1.20000
AFIX   0
C26   1    0.954285   -0.055205    0.317165    11.00000    0.02745    0.01748 =
         0.02694    0.00684    0.00181    0.00161
AFIX  43
H26   2    0.914940   -0.080119    0.350904    11.00000   -1.20000
AFIX   0
C32   1    1.250221    0.136342    0.095632    11.00000    0.03269    0.02001 =
         0.02832   -0.00122    0.01597    0.00155
AFIX  43
H32   2    1.261962    0.135488    0.037041    11.00000   -1.20000
AFIX   0
C43   1    1.055796    0.290444    0.358479    11.00000    0.02763    0.02413 =
         0.01670   -0.00082    0.00079   -0.00371
AFIX  23
H43A  2    1.023746    0.254355    0.377526    11.00000   -1.20000
H43B  2    1.123985    0.301126    0.402061    11.00000   -1.20000
AFIX   0
C19   1    0.594281    0.070610    0.042703    11.00000    0.03069    0.02577 =
         0.01955   -0.00157   -0.00065    0.00393
AFIX 137
H19A  2    0.521951    0.048998    0.045275    11.00000   -1.50000
H19B  2    0.617336    0.066334   -0.014582    11.00000   -1.50000
H19C  2    0.580385    0.110836    0.053608    11.00000   -1.50000
AFIX   0
C16   1    0.568502    0.020081    0.229067    11.00000    0.01860    0.01587 =
         0.02807   -0.00237    0.00082   -0.00186
AFIX  43
H16   2    0.524451   -0.004228    0.187887    11.00000   -1.20000
AFIX   0
C42   1    1.100835    0.279838    0.270408    11.00000    0.01890    0.01557 =
         0.01729   -0.00061    0.00113    0.00060
AFIX  13
H42   2    1.156672    0.246977    0.278183    11.00000   -1.20000
AFIX   0
C28   1    1.102786   -0.039015    0.224650    11.00000    0.02783    0.02084 =
         0.02450   -0.00244    0.00307    0.00698
AFIX  43
H28   2    1.164867   -0.052793    0.196668    11.00000   -1.20000
AFIX   0
C46   1    0.898977    0.318334    0.188820    11.00000    0.01750    0.01603 =
         0.02146   -0.00245    0.00101   -0.00236
AFIX  13
H46   2    0.827149    0.309687    0.146182    11.00000   -1.20000
AFIX   0
C45   1    0.858309    0.332738    0.277789    11.00000    0.02164    0.02052 =
         0.03084   -0.00683    0.00797   -0.00017
AFIX  23
H45A  2    0.815076    0.369256    0.271830    11.00000   -1.20000
H45B  2    0.802253    0.303077    0.290453    11.00000   -1.20000
AFIX   0
C48   1    1.089019    0.384298    0.206385    11.00000    0.02030    0.01546 =
         0.02669   -0.00050    0.00424   -0.00336
AFIX  23
H48A  2    1.132783    0.408611    0.170644    11.00000   -1.20000
H48B  2    1.075583    0.406829    0.257283    11.00000   -1.20000
AFIX   0
C7    1    0.664013    0.225663    0.115677    11.00000    0.01932    0.02116 =
         0.01680   -0.00135    0.00365    0.00231
AFIX  43
H7    2    0.713640    0.217207    0.074173    11.00000   -1.20000
AFIX   0
C44   1    0.959345    0.337291    0.356702    11.00000    0.03090    0.02557 =
         0.02182   -0.00880    0.00940   -0.00444
AFIX  23
H44A  2    0.997225    0.375006    0.355616    11.00000   -1.20000
H44B  2    0.924362    0.334823    0.410505    11.00000   -1.20000
AFIX   0
C14   1    0.603657    0.059373    0.375548    11.00000    0.02114    0.02060 =
         0.02105    0.00468    0.00708    0.00289
AFIX  43
H14   2    0.583259    0.060893    0.431916    11.00000   -1.20000
AFIX   0
C9    1    0.479760    0.265537    0.150197    11.00000    0.01800    0.02204 =
         0.02574   -0.00163   -0.00171    0.00570
AFIX  43
H9    2    0.406060    0.283541    0.132472    11.00000   -1.20000
AFIX   0
C25   1    0.920293    0.002567    0.309321    11.00000    0.01998    0.02105 =
         0.02089    0.00324    0.00065    0.00242
AFIX  43
H25   2    0.859729    0.016109    0.339039    11.00000   -1.20000
AFIX   0
C47   1    0.966056    0.369052    0.152467    11.00000    0.02340    0.01463 =
         0.02627    0.00173    0.00006    0.00048
AFIX  23
H47A  2    0.978034    0.359571    0.092926    11.00000   -1.20000
H47B  2    0.915155    0.403168    0.149246    11.00000   -1.20000
AFIX   0
C8    1    0.554381    0.253094    0.089345    11.00000    0.02593    0.02737 =
         0.01777    0.00100   -0.00174    0.00681
AFIX  43
H8    2    0.531330    0.263070    0.030565    11.00000   -1.20000
AFIX   0
C36   1    1.207932    0.140890    0.370844    11.00000    0.01866    0.03047 =
         0.02127   -0.00136   -0.00238    0.00500
AFIX  13
H36   2    1.125709    0.152965    0.375872    11.00000   -1.20000
AFIX   0
C33   1    1.348114    0.130508    0.161392    11.00000    0.02122    0.02578 =
         0.04641   -0.00197    0.01675    0.00270
AFIX  43
H33   2    1.424592    0.125454    0.146572    11.00000   -1.20000
AFIX   0
C23   1    0.692277    0.157440    0.488493    11.00000    0.02908    0.03306 =
         0.01978   -0.00507    0.00418   -0.00014
AFIX 137
H23A  2    0.618456    0.171870    0.456130    11.00000   -1.50000
H23B  2    0.734808    0.188570    0.521023    11.00000   -1.50000
H23C  2    0.674767    0.127812    0.528536    11.00000   -1.50000
AFIX   0
C27   1    1.046063   -0.076218    0.275380    11.00000    0.03651    0.01529 =
         0.02775    0.00403    0.00000    0.00830
AFIX  43
H27   2    1.069189   -0.114893    0.281414    11.00000   -1.20000
AFIX   0
C34   1    1.333205    0.132128    0.248720    11.00000    0.01564    0.02361 =
         0.03973   -0.00110    0.00208    0.00272
AFIX  43
H34   2    1.400170    0.128306    0.292010    11.00000   -1.20000
AFIX   0
B1    3    0.988468    0.262386    0.193975    11.00000    0.01859    0.01556 =
         0.01508   -0.00150    0.00464   -0.00137
AFIX  13
H1    2    1.019194    0.259314    0.137811    11.00000   -1.20000
AFIX   0
C41   1    0.984419    0.086192    0.009784    11.00000    0.03291    0.02764 =
         0.02282   -0.00329    0.00285    0.00054
AFIX 137
H41A  2    1.047375    0.067122   -0.014967    11.00000   -1.50000
H41B  2    0.914590    0.089829   -0.034356    11.00000   -1.50000
H41C  2    0.964581    0.063801    0.058232    11.00000   -1.50000
AFIX   0
C22   1    0.877975    0.100241    0.476244    11.00000    0.02737    0.03447 =
         0.02277   -0.00281   -0.00508    0.00558
AFIX 137
H22A  2    0.850340    0.066474    0.503713    11.00000   -1.50000
H22B  2    0.918811    0.125564    0.520608    11.00000   -1.50000
H22C  2    0.932319    0.088781    0.436902    11.00000   -1.50000
AFIX   0
C20   1    0.726909   -0.014879    0.092082    11.00000    0.02858    0.02569 =
         0.02453   -0.00817    0.00115    0.00456
AFIX 137
H20A  2    0.793079   -0.027714    0.134682    11.00000   -1.50000
H20B  2    0.749147   -0.016729    0.034266    11.00000   -1.50000
H20C  2    0.658562   -0.039419    0.094544    11.00000   -1.50000
AFIX   0
C37   1    1.295288    0.184574    0.422081    11.00000    0.03174    0.03339 =
         0.03006   -0.00460   -0.01069    0.00562
AFIX 137
H37A  2    1.376553    0.171828    0.422108    11.00000   -1.50000
H37B  2    1.279509    0.187229    0.481606    11.00000   -1.50000
H37C  2    1.284334    0.221935    0.394515    11.00000   -1.50000
AFIX   0
C38   1    1.229355    0.081071    0.413803    11.00000    0.03099    0.03710 =
         0.02586    0.00503   -0.00354   -0.00041
AFIX 137
H38A  2    1.172701    0.053861    0.383930    11.00000   -1.50000
H38B  2    1.219102    0.083449    0.474580    11.00000   -1.50000
H38C  2    1.309679    0.068440    0.409804    11.00000   -1.50000
AFIX   0
C40   1    1.051407    0.183129   -0.035845    11.00000    0.06658    0.03389 =
         0.02296    0.00523    0.00475   -0.00377
AFIX 137
H40A  2    1.082926    0.220141   -0.015136    11.00000   -1.50000
H40B  2    0.977798    0.188605   -0.075680    11.00000   -1.50000
H40C  2    1.108847    0.163680   -0.065826    11.00000   -1.50000
AFIX   0
C39   1    1.026966    0.146441    0.042349    11.00000    0.03316    0.02167 =
         0.01651   -0.00224    0.00575    0.00321
AFIX  13
H39   2    0.960776    0.164806    0.066824    11.00000   -1.20000
HKLF 4
 
REM  SolidAir in P21/n #14
REM R1 =  0.0494 for   6694 Fo > 4sig(Fo)  and  0.0680 for all   8482 data
REM    459 parameters refined using      0 restraints
 
END  
     
WGHT      0.0395      2.2199 
REM Highest difference peak  0.284,  deepest hole -0.292,  1-sigma level  0.046
Q1    1   1.0332  0.2591  0.1039  11.00000  0.05    0.28
Q2    1   0.7263  0.0820  0.3190  11.00000  0.05    0.24
Q3    1   1.0506  0.0394  0.2602  11.00000  0.05    0.23
Q4    1   0.6803  0.0529  0.1615  11.00000  0.05    0.23
Q5    1   0.9422  0.2893  0.2014  11.00000  0.05    0.22
Q6    1   0.8817  0.3261  0.2312  11.00000  0.05    0.22
Q7    1   0.6753  0.2104  0.1642  11.00000  0.05    0.22
Q8    1   0.6738  0.0802  0.2277  11.00000  0.05    0.22
Q9    1   1.0820  0.1440  0.0804  11.00000  0.05    0.21
Q10   1   0.7214  0.1182  0.3898  11.00000  0.05    0.21
Q11   1   0.7637  0.1990  0.2202  11.00000  0.05    0.21
Q12   1   0.9278  0.0195  0.2591  11.00000  0.05    0.21
Q13   1   0.7400  0.1399  0.4643  11.00000  0.05    0.20
Q14   1   1.0357  0.2780  0.2368  11.00000  0.05    0.20
Q15   1   0.9559  0.2300  0.1994  11.00000  0.05    0.20
Q16   1   0.6373  0.0314  0.2225  11.00000  0.05    0.20
Q17   1   1.1721  0.1393  0.2410  11.00000  0.05    0.20
Q18   1   0.8762  0.1982  0.2205  11.00000  0.05    0.19
Q19   1   0.6395  0.2000  0.2273  11.00000  0.05    0.19
Q20   1   1.2051  0.1439  0.3208  11.00000  0.05    0.19

  REM The information below was added by Olex2.
  REM
  REM R1 = 0.0494 for 6694 Fo > 4sig(Fo) and 0.0680 for all 13315 data
  REM n/a parameters refined using n/a restraints
  REM Highest difference peak 0.28, deepest hole -0.29
  REM Mean Shift 0, Max Shift 0.000.

  REM +++ Tabular Listing of Refinement Information +++
  REM R1_all = 0.0680
  REM R1_gt = 0.0494
  REM wR_ref = 0.1251
  REM GOOF = 1.073
  REM Shift_max = 0.000
  REM Shift_mean = 0
  REM Reflections_all = 13315
  REM Reflections_gt = 6694
  REM Parameters = n/a
  REM Hole = -0.29
  REM Peak = 0.28
  REM Flack = n/a

  
;
_olex2_date_sample_data_collection 2016-10-04
_olex2_submission_special_instructions 'No special instructions were received'
_oxdiff_exptl_absorpt_empirical_details 
;
Empirical correction (ABSPACK) includes:
- Absorption correction using spherical harmonics
- Frame scaling
;
_oxdiff_exptl_absorpt_empirical_full_max 1.309
_oxdiff_exptl_absorpt_empirical_full_min 0.690
####################################################################### 
# 
# This file contains crystal structure data downloaded from the 
# Cambridge Structural Database (CSD) hosted by the Cambridge 
# Crystallographic Data Centre (CCDC).
# 
# Full information about CCDC data access policies and citation 
# guidelines are available at http://www.ccdc.cam.ac.uk/access/V1 
# 
# Audit and citation data items may have been added by the CCDC. 
# Please retain this information to preserve the provenance of 
# this file and to allow appropriate attribution of the data. 
# 
#######################################################################

data_gbco2air
_database_code_depnum_ccdc_archive 'CCDC 1583079'
_audit_update_record             
;
2017-10-31 deposited with the CCDC.
2018-11-30 downloaded from the CCDC.
;
_audit_creation_date             2017-04-27
_audit_creation_method           
;
Olex2 1.2
(compiled 2017.03.28 svn.r3405 for OlexSys, GUI svn.r5335)
;
_chemical_name_common            ?
_chemical_name_systematic        
;
 ? 
;
_chemical_formula_moiety         'C H O2, B H3 O3, C39 H45 N2, C3 H3'
_chemical_formula_sum            'C43 H52 B N2 O5'
_chemical_formula_weight         687.68
_chemical_melting_point          ?
_chemical_oxdiff_formula         'C H O N B'
loop_
_atom_type_symbol
_atom_type_description
_atom_type_scat_dispersion_real
_atom_type_scat_dispersion_imag
_atom_type_scat_source
C C 0.0033 0.0016 'International Tables Vol C Tables 4.2.6.8 and 6.1.1.4'
H H 0.0000 0.0000 'International Tables Vol C Tables 4.2.6.8 and 6.1.1.4'
B B 0.0013 0.0007 'International Tables Vol C Tables 4.2.6.8 and 6.1.1.4'
N N 0.0061 0.0033 'International Tables Vol C Tables 4.2.6.8 and 6.1.1.4'
O O 0.0106 0.0060 'International Tables Vol C Tables 4.2.6.8 and 6.1.1.4'

_space_group_crystal_system      monoclinic
_space_group_IT_number           14
_space_group_name_H-M_alt        'P 1 21/n 1'
_space_group_name_Hall           '-P 2yn'
loop_
_space_group_symop_id
_space_group_symop_operation_xyz
1 'x, y, z'
2 '-x+1/2, y+1/2, -z+1/2'
3 '-x, -y, -z'
4 'x-1/2, -y-1/2, z-1/2'

_cell_length_a                   12.6081(5)
_cell_length_b                   14.3388(6)
_cell_length_c                   22.0714(7)
_cell_angle_alpha                90.00
_cell_angle_beta                 98.028(4)
_cell_angle_gamma                90.00
_cell_volume                     3951.1(3)
_cell_formula_units_Z            4
_cell_measurement_reflns_used    2201
_cell_measurement_temperature    293(2)
_cell_measurement_theta_max      27.3670
_cell_measurement_theta_min      1.7000
_exptl_absorpt_coefficient_mu    0.074
_exptl_absorpt_correction_T_max  ?
_exptl_absorpt_correction_T_min  ?
_exptl_absorpt_correction_type   none
_exptl_absorpt_process_details   ?
_exptl_crystal_colour            'clear light colourless'
_exptl_crystal_colour_lustre     clear
_exptl_crystal_colour_modifier   light
_exptl_crystal_colour_primary    colourless
_exptl_crystal_density_diffrn    1.156
_exptl_crystal_density_meas      ?
_exptl_crystal_density_method    'not measured'
_exptl_crystal_description       block
_exptl_crystal_F_000             1476
_exptl_crystal_size_max          0.56
_exptl_crystal_size_mid          0.48
_exptl_crystal_size_min          0.37
_exptl_special_details           
;
 ? 
;
_diffrn_reflns_av_R_equivalents  0.0287
_diffrn_reflns_av_unetI/netI     0.0527
_diffrn_reflns_limit_h_max       14
_diffrn_reflns_limit_h_min       -11
_diffrn_reflns_limit_k_max       12
_diffrn_reflns_limit_k_min       -16
_diffrn_reflns_limit_l_max       26
_diffrn_reflns_limit_l_min       -9
_diffrn_reflns_number            7693
_diffrn_reflns_theta_full        25.00
_diffrn_reflns_theta_max         25.02
_diffrn_reflns_theta_min         1.70
_diffrn_ambient_environment      N~2~
_diffrn_ambient_temperature      293(2)
_diffrn_detector                 'CCD plate'
_diffrn_detector_area_resol_mean ?
_diffrn_detector_type            Eos
_diffrn_measured_fraction_theta_full 0.989
_diffrn_measured_fraction_theta_max 0.989
_diffrn_measurement_details      
;
#__ type_ start__ end____ width___ exp.time_
  1 omega  -48.00   65.00   1.0000  125.0000
omega____ theta____ kappa____ phi______ frames
    -       28.1467  -57.0000  120.0000 113

#__ type_ start__ end____ width___ exp.time_
  2 omega   -5.00   36.00   1.0000  125.0000
omega____ theta____ kappa____ phi______ frames
    -       28.1467  -99.0000   60.0000 41
;
_diffrn_measurement_device       'four-circle diffractometer'
_diffrn_measurement_device_type  ?
_diffrn_measurement_method       ?
_diffrn_orient_matrix_UB_11      -0.0360175000
_diffrn_orient_matrix_UB_12      0.0356215000
_diffrn_orient_matrix_UB_13      0.0060391000
_diffrn_orient_matrix_UB_21      -0.0275548000
_diffrn_orient_matrix_UB_22      -0.0322962000
_diffrn_orient_matrix_UB_23      0.0164973000
_diffrn_orient_matrix_UB_31      0.0341713000
_diffrn_orient_matrix_UB_32      0.0116561000
_diffrn_orient_matrix_UB_33      0.0273157000
_diffrn_radiation_monochromator  graphite
_diffrn_radiation_probe          x-ray
_diffrn_radiation_type           MoK\a
_diffrn_radiation_wavelength     0.71073
_diffrn_source                   'SuperNova (Mo) X-ray Source'
_diffrn_standards_decay_%        ?
_diffrn_standards_interval_count ?
_diffrn_standards_interval_time  ?
_diffrn_standards_number         ?
_reflns_number_gt                4163
_reflns_number_total             5554
_reflns_odcompleteness_completeness 77.29
_reflns_odcompleteness_iscentric 1
_reflns_odcompleteness_theta     26.32
_reflns_threshold_expression     >2sigma(I)
_computing_cell_refinement       ?
_computing_data_collection       ?
_computing_data_reduction        ?
_computing_molecular_graphics    'Olex2 (Dolomanov et al., 2009)'
_computing_publication_material  'Olex2 (Dolomanov et al., 2009)'
_computing_structure_refinement  'ShelXL (Sheldrick, 2015)'
_computing_structure_solution    
;
Superflip (Palatinus & Chapuis, 2007;Palatinus & van der Lee, 2008;
Palatinus et al., 2012)
;
_refine_diff_density_max         0.223
_refine_diff_density_min         -0.181
_refine_diff_density_rms         0.042
_refine_ls_extinction_coef       ?
_refine_ls_extinction_method     none
_refine_ls_goodness_of_fit_ref   1.065
_refine_ls_hydrogen_treatment    mixed
_refine_ls_matrix_type           full
_refine_ls_number_parameters     474
_refine_ls_number_reflns         5554
_refine_ls_number_restraints     3
_refine_ls_R_factor_all          0.0766
_refine_ls_R_factor_gt           0.0527
_refine_ls_restrained_S_all      1.066
_refine_ls_shift/su_max          0.000
_refine_ls_shift/su_mean         0.000
_refine_ls_structure_factor_coef Fsqd
_refine_ls_weighting_details     
'calc w=1/[\s^2^(Fo^2^)+(0.0326P)^2^+3.1061P] where P=(Fo^2^+2Fc^2^)/3'
_refine_ls_weighting_scheme      calc
_refine_ls_wR_factor_gt          0.1123
_refine_ls_wR_factor_ref         0.1220
_refine_special_details          
;
 Refinement of F^2^ against ALL reflections.  The weighted R-factor wR and 
 goodness of fit S are based on F^2^, conventional R-factors R are based 
 on F, with F set to zero for negative F^2^. The threshold expression of 
 F^2^ > 2sigma(F^2^) is used only for calculating R-factors(gt) etc. and is 
 not relevant to the choice of reflections for refinement.  R-factors based 
 on F^2^ are statistically about twice as large as those based on F, and R- 
 factors based on ALL data will be even larger. 
;
_olex2_refinement_description    
;
1. Fixed Uiso
 At 1.2 times of:
  All C(H) groups
 At 1.5 times of:
  All C(H,H,H) groups, All O(H) groups
2. Restrained distances
 O5-H5A \\sim O4-H4 \\sim O3-H3
 with sigma of 0.02
3.a Ternary CH refined with riding coordinates:
 C12(H12), C30(H30), C33(H33), C15(H15)
3.b Aromatic/amide H refined with riding coordinates:
 C40(H40), C5(H5), C37(H37), C19(H19), C23(H23), C28(H28), C20(H20), C26(H26),
 C41(H41), C27(H27), C38(H38), C22(H22), C1(H1), C21(H21), C8(H8), C9(H9),
 C10(H10), C39(H39), C43(H43), C42(H42), C44(H44)
3.c Idealised Me refined as rotating group:
 C35(H35A,H35B,H35C), C32(H32A,H32B,H32C), C14(H14A,H14B,H14C), C34(H34A,H34B,
 H34C), C17(H17A,H17B,H17C), C31(H31A,H31B,H31C), C16(H16A,H16B,H16C), C13(H13A,
 H13B,H13C)
3.d Idealised tetrahedral OH refined as rotating group:
 O5(H5A), O3(H3)
;
_atom_sites_solution_hydrogens   geom
_atom_sites_solution_primary     iterative
_atom_sites_solution_secondary   difmap
loop_
_atom_site_label
_atom_site_type_symbol
_atom_site_fract_x
_atom_site_fract_y
_atom_site_fract_z
_atom_site_U_iso_or_equiv
_atom_site_adp_type
_atom_site_occupancy
_atom_site_calc_flag
_atom_site_disorder_assembly
_atom_site_disorder_group
_atom_site_refinement_flags_posn
O2 O 0.19586(16) 0.88926(14) 0.45925(8) 0.0319(5) Uani 1 d . . .
O5 O 0.56387(17) 0.23078(14) 0.48756(10) 0.0394(6) Uani 1 d . . D
H5A H 0.6292 0.2344 0.4955 0.059 Uiso 1 calc . . DGR
N1 N 0.52851(16) 0.55468(14) 0.80178(9) 0.0167(5) Uani 1 d . . .
O4 O 0.60367(16) 0.06782(14) 0.50495(9) 0.0336(5) Uani 1 d . . D
O1 O 0.22266(17) 0.74072(14) 0.48961(9) 0.0403(6) Uani 1 d . . .
O3 O 0.42613(15) 0.12179(14) 0.48476(10) 0.0368(5) Uani 1 d . . D
H3 H 0.4170 0.0652 0.4859 0.055 Uiso 1 calc . . DGR
N3 N 0.61627(16) 0.55303(14) 0.72379(9) 0.0153(5) Uani 1 d . . .
C36 C 0.8111(2) 0.55190(18) 0.77888(11) 0.0186(6) Uani 1 d . . .
C35 C 0.4929(2) 0.3310(2) 0.62508(13) 0.0323(7) Uani 1 d . . .
H35A H 0.4332 0.3726 0.6252 0.048 Uiso 1 calc . . GR
H35B H 0.4802 0.2750 0.6468 0.048 Uiso 1 calc . . GR
H35C H 0.5012 0.3158 0.5836 0.048 Uiso 1 calc . . GR
C4 C 0.6932(2) 0.55257(17) 0.77627(11) 0.0167(6) Uani 1 d . . .
C2 C 0.5175(2) 0.55287(17) 0.73961(11) 0.0161(6) Uani 1 d . . .
C12 C 0.4775(2) 0.40075(19) 0.88027(12) 0.0257(7) Uani 1 d . . .
H12 H 0.5241 0.3999 0.8482 0.031 Uiso 1 calc . . R
C30 C 0.6771(2) 0.72846(18) 0.67295(12) 0.0253(7) Uani 1 d . . .
H30 H 0.6930 0.7091 0.7158 0.030 Uiso 1 calc . . R
C29 C 0.6558(2) 0.64016(19) 0.63418(12) 0.0220(7) Uani 1 d . . .
C25 C 0.6167(2) 0.47056(18) 0.62657(11) 0.0200(6) Uani 1 d . . .
C40 C 0.9766(2) 0.5561(2) 0.73500(13) 0.0311(7) Uani 1 d . . .
H40 H 1.0117 0.5580 0.7006 0.037 Uiso 1 calc . . R
C33 C 0.5955(2) 0.37844(18) 0.65652(12) 0.0239(6) Uani 1 d . . .
H33 H 0.5855 0.3915 0.6989 0.029 Uiso 1 calc . . R
C24 C 0.63313(19) 0.55440(18) 0.65936(11) 0.0168(6) Uani 1 d . . .
C5 C 0.6366(2) 0.55465(17) 0.82411(11) 0.0189(6) Uani 1 d . . .
H5 H 0.6657 0.5559 0.8652 0.023 Uiso 1 calc . . R
C37 C 0.8723(2) 0.55145(19) 0.83696(12) 0.0252(7) Uani 1 d . . .
H37 H 0.8381 0.5498 0.8716 0.030 Uiso 1 calc . . R
C19 C 0.3936(2) 0.59589(18) 0.64342(11) 0.0192(6) Uani 1 d . . .
H19 H 0.4476 0.6310 0.6298 0.023 Uiso 1 calc . . R
C15 C 0.4242(2) 0.73499(19) 0.79894(12) 0.0263(7) Uani 1 d . . .
H15 H 0.4769 0.7113 0.7740 0.032 Uiso 1 calc . . R
C18 C 0.4130(2) 0.54798(17) 0.69954(11) 0.0177(6) Uani 1 d . . .
C7 C 0.3944(2) 0.65514(19) 0.83839(11) 0.0229(6) Uani 1 d . . .
C23 C 0.3323(2) 0.49468(18) 0.71851(11) 0.0200(6) Uani 1 d . . .
H23 H 0.3454 0.4615 0.7550 0.024 Uiso 1 calc . . R
C28 C 0.6583(2) 0.6410(2) 0.57123(12) 0.0268(7) Uani 1 d . . .
H28 H 0.6717 0.6966 0.5520 0.032 Uiso 1 calc . . R
C6 C 0.4447(2) 0.56779(19) 0.83979(11) 0.0203(6) Uani 1 d . . .
C20 C 0.2937(2) 0.59035(18) 0.60863(12) 0.0227(6) Uani 1 d . . .
H20 H 0.2807 0.6221 0.5716 0.027 Uiso 1 calc . . R
C32 C 0.5802(2) 0.79311(19) 0.66752(13) 0.0307(7) Uani 1 d . . .
H32A H 0.5628 0.8135 0.6259 0.046 Uiso 1 calc . . GR
H32B H 0.5965 0.8463 0.6936 0.046 Uiso 1 calc . . GR
H32C H 0.5202 0.7603 0.6797 0.046 Uiso 1 calc . . GR
C14 C 0.5487(2) 0.3917(2) 0.94263(12) 0.0297(7) Uani 1 d . . .
H14A H 0.6009 0.4409 0.9470 0.045 Uiso 1 calc . . GR
H14B H 0.5847 0.3325 0.9449 0.045 Uiso 1 calc . . GR
H14C H 0.5051 0.3960 0.9748 0.045 Uiso 1 calc . . GR
C26 C 0.6221(2) 0.4763(2) 0.56386(12) 0.0272(7) Uani 1 d . . .
H26 H 0.6127 0.4228 0.5400 0.033 Uiso 1 calc . . R
C41 C 0.8651(2) 0.5527(2) 0.72794(12) 0.0279(7) Uani 1 d . . .
H41 H 0.8264 0.5508 0.6889 0.033 Uiso 1 calc . . R
C11 C 0.4194(2) 0.49381(19) 0.87701(11) 0.0224(6) Uani 1 d . . .
C27 C 0.6413(2) 0.5603(2) 0.53690(12) 0.0294(7) Uani 1 d . . .
H27 H 0.6427 0.5627 0.4949 0.035 Uiso 1 calc . . R
C38 C 0.9828(2) 0.5534(2) 0.84338(13) 0.0297(7) Uani 1 d . . .
H38 H 1.0222 0.5525 0.8823 0.036 Uiso 1 calc . . R
C22 C 0.2322(2) 0.49040(19) 0.68357(12) 0.0247(7) Uani 1 d . . .
H22 H 0.1779 0.4556 0.6971 0.030 Uiso 1 calc . . R
C1 C 0.1667(2) 0.8066(2) 0.46694(12) 0.0303(7) Uani 1 d . . .
H1 H 0.0948 0.7934 0.4541 0.036 Uiso 1 calc . . R
C34 C 0.6925(2) 0.3139(2) 0.65810(13) 0.0352(8) Uani 1 d . . .
H34A H 0.6791 0.2568 0.6784 0.053 Uiso 1 calc . . GR
H34B H 0.7546 0.3439 0.6798 0.053 Uiso 1 calc . . GR
H34C H 0.7048 0.3005 0.6170 0.053 Uiso 1 calc . . GR
C21 C 0.2129(2) 0.53808(19) 0.62831(12) 0.0257(7) Uani 1 d . . .
H21 H 0.1458 0.5348 0.6047 0.031 Uiso 1 calc . . R
C8 C 0.3148(2) 0.6668(2) 0.87577(12) 0.0301(7) Uani 1 d . . .
H8 H 0.2796 0.7237 0.8759 0.036 Uiso 1 calc . . R
C17 C 0.4768(2) 0.8154(2) 0.83807(13) 0.0325(7) Uani 1 d . . .
H17A H 0.4293 0.8364 0.8656 0.049 Uiso 1 calc . . GR
H17B H 0.4915 0.8659 0.8119 0.049 Uiso 1 calc . . GR
H17C H 0.5426 0.7941 0.8611 0.049 Uiso 1 calc . . GR
C31 C 0.7746(2) 0.7824(2) 0.65710(16) 0.0433(9) Uani 1 d . . .
H31A H 0.8354 0.7416 0.6602 0.065 Uiso 1 calc . . GR
H31B H 0.7898 0.8335 0.6851 0.065 Uiso 1 calc . . GR
H31C H 0.7595 0.8060 0.6161 0.065 Uiso 1 calc . . GR
C9 C 0.2872(2) 0.5954(2) 0.91251(12) 0.0328(8) Uani 1 d . . .
H9 H 0.2339 0.6045 0.9371 0.039 Uiso 1 calc . . R
C16 C 0.3256(2) 0.7682(2) 0.75491(13) 0.0338(8) Uani 1 d . . .
H16A H 0.2958 0.7167 0.7305 0.051 Uiso 1 calc . . GR
H16B H 0.3468 0.8162 0.7287 0.051 Uiso 1 calc . . GR
H16C H 0.2728 0.7925 0.7781 0.051 Uiso 1 calc . . GR
C10 C 0.3388(2) 0.5102(2) 0.91279(12) 0.0285(7) Uani 1 d . . .
H10 H 0.3191 0.4626 0.9376 0.034 Uiso 1 calc . . R
C13 C 0.4000(2) 0.3176(2) 0.86950(13) 0.0379(8) Uani 1 d . . .
H13A H 0.4403 0.2607 0.8700 0.057 Uiso 1 calc . . GR
H13B H 0.3562 0.3244 0.8305 0.057 Uiso 1 calc . . GR
H13C H 0.3553 0.3158 0.9013 0.057 Uiso 1 calc . . GR
C39 C 1.0352(2) 0.5567(2) 0.79251(13) 0.0303(7) Uani 1 d . . .
H39 H 1.1096 0.5594 0.7971 0.036 Uiso 1 calc . . R
C43 C 0.0792(2) 0.5431(2) 0.47216(13) 0.0368(8) Uani 1 d . . .
H43 H 0.1322 0.5719 0.4534 0.044 Uiso 1 calc . . R
C42 C 0.0097(2) 0.5958(2) 0.50106(13) 0.0370(8) Uani 1 d . . .
H42 H 0.0159 0.6605 0.5020 0.044 Uiso 1 calc . . R
B1 B 0.5331(3) 0.1407(2) 0.49259(14) 0.0305(8) Uani 1 d . . .
C44 C -0.0693(2) 0.5526(2) 0.52863(13) 0.0374(8) Uani 1 d . . .
H44 H -0.1161 0.5885 0.5479 0.045 Uiso 1 calc . . R
H4 H 0.6701(15) 0.084(2) 0.5170(16) 0.058(11) Uiso 1 d . . D

loop_
_atom_site_aniso_label
_atom_site_aniso_U_11
_atom_site_aniso_U_22
_atom_site_aniso_U_33
_atom_site_aniso_U_23
_atom_site_aniso_U_13
_atom_site_aniso_U_12
O2 0.0418(12) 0.0273(12) 0.0244(10) 0.0002(9) -0.0025(10) 0.0019(10)
O5 0.0396(12) 0.0345(13) 0.0420(12) 0.0006(10) -0.0015(12) 0.0052(10)
N1 0.0196(12) 0.0173(12) 0.0128(10) 0.0002(9) 0.0007(10) -0.0013(9)
O4 0.0323(12) 0.0337(13) 0.0338(11) 0.0054(10) 0.0008(10) 0.0030(10)
O1 0.0484(13) 0.0322(13) 0.0389(12) 0.0076(10) 0.0018(11) 0.0012(11)
O3 0.0358(12) 0.0362(13) 0.0378(12) 0.0041(11) 0.0028(11) 0.0060(10)
N3 0.0167(11) 0.0166(11) 0.0124(10) -0.0002(9) 0.0010(10) -0.0016(9)
C36 0.0206(14) 0.0147(14) 0.0191(13) 0.0000(11) -0.0014(12) 0.0012(11)
C35 0.0383(17) 0.0245(16) 0.0330(16) -0.0043(13) 0.0012(14) -0.0057(14)
C4 0.0216(14) 0.0160(13) 0.0113(12) 0.0000(10) -0.0025(12) 0.0007(11)
C2 0.0192(14) 0.0128(13) 0.0156(13) 0.0002(11) 0.0000(12) -0.0002(11)
C12 0.0301(15) 0.0297(16) 0.0166(13) 0.0026(12) 0.0009(13) -0.0051(13)
C30 0.0295(15) 0.0221(15) 0.0222(14) 0.0044(12) -0.0033(13) -0.0037(13)
C29 0.0144(13) 0.0262(16) 0.0240(14) 0.0041(12) -0.0018(12) -0.0008(12)
C25 0.0179(14) 0.0228(15) 0.0178(13) -0.0006(11) -0.0023(12) 0.0025(11)
C40 0.0252(16) 0.0378(18) 0.0302(16) 0.0025(14) 0.0037(14) 0.0014(14)
C33 0.0321(15) 0.0210(15) 0.0172(13) -0.0030(11) -0.0014(13) 0.0026(13)
C24 0.0122(13) 0.0244(15) 0.0135(12) 0.0005(11) 0.0012(11) 0.0007(11)
C5 0.0206(14) 0.0210(14) 0.0131(12) 0.0011(11) -0.0049(12) 0.0017(11)
C37 0.0259(15) 0.0275(16) 0.0210(14) -0.0051(12) -0.0012(13) 0.0019(12)
C19 0.0204(14) 0.0183(14) 0.0191(13) 0.0001(11) 0.0033(12) -0.0006(11)
C15 0.0284(15) 0.0252(16) 0.0239(14) 0.0001(12) -0.0009(13) 0.0076(13)
C18 0.0200(14) 0.0153(14) 0.0167(12) -0.0018(11) -0.0016(12) 0.0030(11)
C7 0.0200(14) 0.0314(16) 0.0150(13) -0.0039(12) -0.0057(12) 0.0039(12)
C23 0.0239(14) 0.0208(15) 0.0144(13) 0.0016(11) -0.0002(12) -0.0014(12)
C28 0.0244(15) 0.0340(18) 0.0212(14) 0.0092(13) 0.0006(13) 0.0002(13)
C6 0.0189(14) 0.0296(16) 0.0115(12) -0.0014(11) -0.0012(11) -0.0032(12)
C20 0.0249(15) 0.0248(15) 0.0169(13) 0.0022(11) -0.0023(12) 0.0022(12)
C32 0.0389(17) 0.0251(16) 0.0270(15) 0.0000(13) 0.0004(14) -0.0024(14)
C14 0.0305(15) 0.0335(17) 0.0235(14) 0.0049(13) -0.0020(13) -0.0009(14)
C26 0.0281(16) 0.0346(18) 0.0168(14) -0.0067(12) -0.0048(13) 0.0049(13)
C41 0.0222(15) 0.0383(18) 0.0214(14) 0.0025(13) -0.0029(13) 0.0028(13)
C11 0.0181(13) 0.0336(17) 0.0137(13) 0.0001(12) -0.0040(11) -0.0025(12)
C27 0.0297(16) 0.0419(19) 0.0161(13) 0.0037(13) 0.0018(13) 0.0036(14)
C38 0.0248(16) 0.0373(18) 0.0237(15) -0.0072(13) -0.0080(13) 0.0033(13)
C22 0.0219(14) 0.0272(16) 0.0241(14) 0.0021(12) -0.0001(13) -0.0061(12)
C1 0.0392(17) 0.0319(19) 0.0185(14) -0.0050(13) -0.0007(13) 0.0000(15)
C34 0.0399(18) 0.0298(18) 0.0337(16) 0.0009(14) -0.0023(15) 0.0070(14)
C21 0.0194(14) 0.0328(17) 0.0227(14) 0.0010(13) -0.0045(12) -0.0021(13)
C8 0.0249(16) 0.0425(19) 0.0213(14) -0.0041(13) -0.0021(13) 0.0094(14)
C17 0.0309(16) 0.0314(17) 0.0322(16) -0.0007(14) -0.0062(14) 0.0075(14)
C31 0.0355(18) 0.0318(19) 0.063(2) -0.0029(17) 0.0070(18) -0.0110(15)
C9 0.0217(15) 0.059(2) 0.0184(14) -0.0016(14) 0.0035(13) 0.0031(15)
C16 0.0388(17) 0.0337(18) 0.0254(15) -0.0038(13) -0.0072(14) 0.0108(14)
C10 0.0249(15) 0.0442(19) 0.0156(13) 0.0026(13) 0.0000(12) -0.0073(14)
C13 0.0445(19) 0.0410(19) 0.0254(16) 0.0038(14) -0.0048(15) -0.0127(15)
C39 0.0209(15) 0.0288(17) 0.0388(17) -0.0045(14) -0.0039(15) 0.0010(13)
C43 0.0280(17) 0.053(2) 0.0274(16) 0.0129(15) -0.0026(14) -0.0071(16)
C42 0.0311(17) 0.043(2) 0.0342(17) 0.0100(15) -0.0047(15) -0.0037(16)
B1 0.037(2) 0.034(2) 0.0194(16) 0.0029(15) 0.0011(16) 0.0046(17)
C44 0.0272(17) 0.054(2) 0.0297(16) 0.0029(16) -0.0022(15) 0.0062(16)

_geom_special_details            
;
 All esds (except the esd in the dihedral angle between two l.s. planes) 
 are estimated using the full covariance matrix.  The cell esds are taken 
 into account individually in the estimation of esds in distances, angles 
 and torsion angles; correlations between esds in cell parameters are only 
 used when they are defined by crystal symmetry.  An approximate (isotropic) 
 treatment of cell esds is used for estimating esds involving l.s. planes. 
;
loop_
_geom_bond_atom_site_label_1
_geom_bond_atom_site_label_2
_geom_bond_distance
_geom_bond_site_symmetry_2
_geom_bond_publ_flag
O2 C1 1.260(3) . ?
O5 B1 1.358(4) . ?
N1 C2 1.360(3) . ?
N1 C5 1.383(3) . ?
N1 C6 1.450(3) . ?
O4 B1 1.375(4) . ?
O1 C1 1.242(3) . ?
O3 B1 1.363(4) . ?
N3 C4 1.403(3) . ?
N3 C2 1.339(3) . ?
N3 C24 1.467(3) . ?
C36 C4 1.480(4) . ?
C36 C37 1.401(3) . ?
C36 C41 1.394(4) . ?
C35 C33 1.539(3) . ?
C4 C5 1.355(4) . ?
C2 C18 1.482(3) . ?
C12 C14 1.540(3) . ?
C12 C11 1.519(4) . ?
C12 C13 1.539(4) . ?
C30 C29 1.531(4) . ?
C30 C32 1.525(4) . ?
C30 C31 1.533(4) . ?
C29 C24 1.395(4) . ?
C29 C28 1.394(4) . ?
C25 C33 1.518(4) . ?
C25 C24 1.404(3) . ?
C25 C26 1.398(4) . ?
C40 C41 1.394(4) . ?
C40 C39 1.377(4) . ?
C33 C34 1.531(4) . ?
C37 C38 1.380(4) . ?
C19 C18 1.408(3) . ?
C19 C20 1.384(3) . ?
C15 C7 1.517(4) . ?
C15 C17 1.534(4) . ?
C15 C16 1.543(3) . ?
C18 C23 1.383(4) . ?
C7 C6 1.402(4) . ?
C7 C8 1.396(4) . ?
C23 C22 1.386(3) . ?
C28 C27 1.383(4) . ?
C6 C11 1.406(4) . ?
C20 C21 1.383(4) . ?
C26 C27 1.379(4) . ?
C11 C10 1.391(4) . ?
C38 C39 1.381(4) . ?
C22 C21 1.390(4) . ?
C8 C9 1.381(4) . ?
C9 C10 1.383(4) . ?
C43 C42 1.379(4) . ?
C43 C44 1.378(4) 3_566 ?
C42 C44 1.384(4) . ?
C44 C43 1.378(4) 3_566 ?

loop_
_geom_angle_atom_site_label_1
_geom_angle_atom_site_label_2
_geom_angle_atom_site_label_3
_geom_angle
_geom_angle_site_symmetry_1
_geom_angle_site_symmetry_3
_geom_angle_publ_flag
C2 N1 C5 108.4(2) . . ?
C2 N1 C6 127.3(2) . . ?
C5 N1 C6 123.7(2) . . ?
C4 N3 C24 128.6(2) . . ?
C2 N3 C4 110.19(19) . . ?
C2 N3 C24 121.24(18) . . ?
C37 C36 C4 117.3(2) . . ?
C41 C36 C4 124.8(2) . . ?
C41 C36 C37 118.0(2) . . ?
N3 C4 C36 127.4(2) . . ?
C5 C4 N3 105.4(2) . . ?
C5 C4 C36 127.3(2) . . ?
N1 C2 C18 124.0(3) . . ?
N3 C2 N1 107.2(2) . . ?
N3 C2 C18 128.7(2) . . ?
C11 C12 C14 109.5(2) . . ?
C11 C12 C13 112.5(2) . . ?
C13 C12 C14 110.5(2) . . ?
C29 C30 C31 111.9(2) . . ?
C32 C30 C29 112.5(2) . . ?
C32 C30 C31 109.5(2) . . ?
C24 C29 C30 122.4(2) . . ?
C28 C29 C30 121.6(3) . . ?
C28 C29 C24 116.0(3) . . ?
C24 C25 C33 122.9(2) . . ?
C26 C25 C33 121.3(2) . . ?
C26 C25 C24 115.8(2) . . ?
C39 C40 C41 120.4(3) . . ?
C25 C33 C35 112.1(2) . . ?
C25 C33 C34 110.3(2) . . ?
C34 C33 C35 111.2(2) . . ?
C29 C24 N3 117.6(2) . . ?
C29 C24 C25 125.0(2) . . ?
C25 C24 N3 117.2(2) . . ?
C4 C5 N1 108.8(2) . . ?
C38 C37 C36 120.9(3) . . ?
C20 C19 C18 119.6(3) . . ?
C7 C15 C17 111.5(2) . . ?
C7 C15 C16 110.6(2) . . ?
C17 C15 C16 111.7(2) . . ?
C19 C18 C2 122.2(2) . . ?
C23 C18 C2 118.4(2) . . ?
C23 C18 C19 119.4(2) . . ?
C6 C7 C15 122.6(3) . . ?
C8 C7 C15 120.4(3) . . ?
C8 C7 C6 117.0(3) . . ?
C18 C23 C22 120.5(2) . . ?
C27 C28 C29 121.0(3) . . ?
C7 C6 N1 117.8(2) . . ?
C7 C6 C11 123.2(3) . . ?
C11 C6 N1 118.9(2) . . ?
C21 C20 C19 120.7(2) . . ?
C27 C26 C25 121.0(3) . . ?
C36 C41 C40 120.6(2) . . ?
C6 C11 C12 122.9(3) . . ?
C10 C11 C12 120.5(3) . . ?
C10 C11 C6 116.6(3) . . ?
C26 C27 C28 121.2(3) . . ?
C37 C38 C39 120.5(2) . . ?
C23 C22 C21 120.1(3) . . ?
O1 C1 O2 127.6(3) . . ?
C20 C21 C22 119.7(2) . . ?
C9 C8 C7 121.3(3) . . ?
C8 C9 C10 120.0(3) . . ?
C9 C10 C11 121.8(3) . . ?
C40 C39 C38 119.5(3) . . ?
C44 C43 C42 119.3(3) 3_566 . ?
C43 C42 C44 120.0(3) . . ?
O5 B1 O4 123.7(3) . . ?
O5 B1 O3 117.9(3) . . ?
O3 B1 O4 118.4(3) . . ?
C43 C44 C42 120.7(3) 3_566 . ?

_iucr_refine_instructions_details 
;
TITL CF solution in P21/n
CELL 0.71073 12.60808 14.338801 22.071431 90 98.0281 90
ZERR 4 0.000524 0.00056 0.000741 0 0.004 0
LATT 1
SYMM 0.5-X,0.5+Y,0.5-Z
SFAC C H B N O
UNIT 172 208 4 8 20
SADI O5 H5a O4 H4 O3 H3
 
L.S. 4
PLAN  3
TEMP 20(2)
BOND
fmap 2
acta 50
SHEL 100 0.84
REM <olex2.extras>
REM <HklSrc "%.\\GBCO2AIR.hkl">
REM </olex2.extras>
 
WGHT    0.032600    3.106100
FVAR       1.85141
O2    5    0.195865    0.889258    0.459251    11.00000    0.04180    0.02735 =
         0.02443    0.00017   -0.00253    0.00190
O5    5    0.563867    0.230783    0.487557    11.00000    0.03959    0.03451 =
         0.04196    0.00063   -0.00150    0.00519
AFIX 147
H5A   2    0.629235    0.234439    0.495508    11.00000   -1.50000
AFIX   0
 
N1    4    0.528510    0.554680    0.801778    11.00000    0.01963    0.01731 =
         0.01282    0.00024    0.00069   -0.00128
O4    5    0.603674    0.067816    0.504945    11.00000    0.03232    0.03368 =
         0.03380    0.00542    0.00083    0.00301
O1    5    0.222660    0.740723    0.489615    11.00000    0.04843    0.03221 =
         0.03890    0.00765    0.00182    0.00120
O3    5    0.426133    0.121785    0.484758    11.00000    0.03577    0.03616 =
         0.03782    0.00412    0.00275    0.00598
AFIX 147
H3    2    0.417018    0.065227    0.485935    11.00000   -1.50000
AFIX   0
 
N3    4    0.616265    0.553035    0.723789    11.00000    0.01672    0.01662 =
         0.01238   -0.00018    0.00096   -0.00160
C36   1    0.811076    0.551897    0.778879    11.00000    0.02064    0.01472 =
         0.01914   -0.00002   -0.00138    0.00121
C35   1    0.492872    0.330979    0.625077    11.00000    0.03834    0.02451 =
         0.03303   -0.00434    0.00121   -0.00568
AFIX 137
H35A  2    0.433242    0.372578    0.625197    11.00000   -1.50000
H35B  2    0.480176    0.274956    0.646771    11.00000   -1.50000
H35C  2    0.501186    0.315790    0.583641    11.00000   -1.50000
AFIX   0
C4    1    0.693156    0.552568    0.776267    11.00000    0.02161    0.01596 =
         0.01132    0.00003   -0.00247    0.00072
C2    1    0.517535    0.552869    0.739608    11.00000    0.01925    0.01278 =
         0.01559    0.00023    0.00000   -0.00016
C12   1    0.477493    0.400754    0.880270    11.00000    0.03014    0.02968 =
         0.01657    0.00256    0.00090   -0.00513
AFIX  13
H12   2    0.524053    0.399914    0.848241    11.00000   -1.20000
AFIX   0
C30   1    0.677127    0.728463    0.672952    11.00000    0.02952    0.02214 =
         0.02217    0.00440   -0.00331   -0.00368
AFIX  13
H30   2    0.692998    0.709077    0.715838    11.00000   -1.20000
AFIX   0
C29   1    0.655843    0.640158    0.634181    11.00000    0.01444    0.02616 =
         0.02405    0.00412   -0.00175   -0.00079
C25   1    0.616728    0.470557    0.626567    11.00000    0.01792    0.02284 =
         0.01780   -0.00060   -0.00231    0.00248
C40   1    0.976628    0.556105    0.735004    11.00000    0.02521    0.03783 =
         0.03018    0.00251    0.00374    0.00138
AFIX  43
H40   2    1.011680    0.558000    0.700641    11.00000   -1.20000
AFIX   0
C33   1    0.595467    0.378438    0.656524    11.00000    0.03210    0.02098 =
         0.01721   -0.00302   -0.00138    0.00261
AFIX  13
H33   2    0.585460    0.391541    0.698935    11.00000   -1.20000
AFIX   0
C24   1    0.633131    0.554402    0.659361    11.00000    0.01224    0.02439 =
         0.01350    0.00050    0.00116    0.00072
C5    1    0.636585    0.554650    0.824106    11.00000    0.02060    0.02101 =
         0.01313    0.00110   -0.00495    0.00167
AFIX  43
H5    2    0.665656    0.555860    0.865212    11.00000   -1.20000
AFIX   0
C37   1    0.872347    0.551454    0.836956    11.00000    0.02588    0.02749 =
         0.02096   -0.00508   -0.00118    0.00194
AFIX  43
H37   2    0.838132    0.549829    0.871640    11.00000   -1.20000
AFIX   0
C19   1    0.393619    0.595893    0.643425    11.00000    0.02043    0.01830 =
         0.01910    0.00015    0.00327   -0.00056
AFIX  43
H19   2    0.447623    0.631048    0.629824    11.00000   -1.20000
AFIX   0
C15   1    0.424243    0.734992    0.798943    11.00000    0.02837    0.02524 =
         0.02388    0.00007   -0.00088    0.00756
AFIX  13
H15   2    0.476885    0.711338    0.774010    11.00000   -1.20000
AFIX   0
C18   1    0.413048    0.547979    0.699537    11.00000    0.02005    0.01529 =
         0.01673   -0.00176   -0.00157    0.00300
C7    1    0.394415    0.655144    0.838395    11.00000    0.02003    0.03136 =
         0.01503   -0.00393   -0.00567    0.00388
C23   1    0.332345    0.494679    0.718507    11.00000    0.02391    0.02084 =
         0.01445    0.00164   -0.00024   -0.00145
AFIX  43
H23   2    0.345387    0.461472    0.754982    11.00000   -1.20000
AFIX   0
C28   1    0.658347    0.640994    0.571228    11.00000    0.02440    0.03400 =
         0.02121    0.00916    0.00056    0.00016
AFIX  43
H28   2    0.671714    0.696649    0.552022    11.00000   -1.20000
AFIX   0
C6    1    0.444742    0.567790    0.839793    11.00000    0.01887    0.02962 =
         0.01150   -0.00143   -0.00119   -0.00323
C20   1    0.293654    0.590348    0.608635    11.00000    0.02491    0.02482 =
         0.01692    0.00218   -0.00230    0.00223
AFIX  43
H20   2    0.280664    0.622126    0.571609    11.00000   -1.20000
AFIX   0
C32   1    0.580203    0.793110    0.667525    11.00000    0.03888    0.02509 =
         0.02699    0.00001    0.00044   -0.00236
AFIX 137
H32A  2    0.562845    0.813501    0.625892    11.00000   -1.50000
H32B  2    0.596507    0.846265    0.693610    11.00000   -1.50000
H32C  2    0.520248    0.760255    0.679657    11.00000   -1.50000
AFIX   0
C14   1    0.548744    0.391672    0.942631    11.00000    0.03050    0.03346 =
         0.02350    0.00490   -0.00200   -0.00090
AFIX 137
H14A  2    0.600875    0.440887    0.947005    11.00000   -1.50000
H14B  2    0.584660    0.332479    0.944901    11.00000   -1.50000
H14C  2    0.505101    0.395988    0.974850    11.00000   -1.50000
AFIX   0
C26   1    0.622133    0.476324    0.563856    11.00000    0.02805    0.03460 =
         0.01682   -0.00668   -0.00475    0.00490
AFIX  43
H26   2    0.612699    0.422753    0.539957    11.00000   -1.20000
AFIX   0
C41   1    0.865105    0.552658    0.727937    11.00000    0.02224    0.03829 =
         0.02145    0.00245   -0.00291    0.00282
AFIX  43
H41   2    0.826391    0.550848    0.688869    11.00000   -1.20000
AFIX   0
C11   1    0.419380    0.493813    0.877009    11.00000    0.01805    0.03364 =
         0.01365    0.00012   -0.00403   -0.00255
C27   1    0.641252    0.560306    0.536903    11.00000    0.02972    0.04194 =
         0.01608    0.00370    0.00182    0.00364
AFIX  43
H27   2    0.642676    0.562729    0.494918    11.00000   -1.20000
AFIX   0
C38   1    0.982779    0.553396    0.843381    11.00000    0.02479    0.03733 =
         0.02365   -0.00717   -0.00803    0.00333
AFIX  43
H38   2    1.022195    0.552456    0.882274    11.00000   -1.20000
AFIX   0
C22   1    0.232226    0.490395    0.683570    11.00000    0.02194    0.02718 =
         0.02409    0.00209   -0.00013   -0.00610
AFIX  43
H22   2    0.177918    0.455562    0.697117    11.00000   -1.20000
AFIX   0
 
C1    1    0.166662    0.806605    0.466938    11.00000    0.03915    0.03189 =
         0.01854   -0.00503   -0.00074   -0.00002
AFIX  43
H1    2    0.094814    0.793367    0.454147    11.00000   -1.20000
AFIX   0
 
C34   1    0.692538    0.313884    0.658095    11.00000    0.03991    0.02979 =
         0.03365    0.00089   -0.00229    0.00697
AFIX 137
H34A  2    0.679089    0.256789    0.678426    11.00000   -1.50000
H34B  2    0.754563    0.343875    0.679816    11.00000   -1.50000
H34C  2    0.704829    0.300509    0.617028    11.00000   -1.50000
AFIX   0
C21   1    0.212850    0.538080    0.628311    11.00000    0.01939    0.03284 =
         0.02274    0.00097   -0.00446   -0.00205
AFIX  43
H21   2    0.145843    0.534848    0.604676    11.00000   -1.20000
AFIX   0
C8    1    0.314752    0.666763    0.875768    11.00000    0.02485    0.04252 =
         0.02129   -0.00411   -0.00211    0.00937
AFIX  43
H8    2    0.279559    0.723746    0.875920    11.00000   -1.20000
AFIX   0
C17   1    0.476832    0.815367    0.838066    11.00000    0.03092    0.03145 =
         0.03216   -0.00071   -0.00620    0.00747
AFIX 137
H17A  2    0.429312    0.836356    0.865634    11.00000   -1.50000
H17B  2    0.491468    0.865916    0.811941    11.00000   -1.50000
H17C  2    0.542624    0.794125    0.861104    11.00000   -1.50000
AFIX   0
C31   1    0.774559    0.782437    0.657105    11.00000    0.03548    0.03183 =
         0.06256   -0.00291    0.00704   -0.01104
AFIX 137
H31A  2    0.835388    0.741571    0.660189    11.00000   -1.50000
H31B  2    0.789840    0.833496    0.685098    11.00000   -1.50000
H31C  2    0.759461    0.806043    0.616104    11.00000   -1.50000
AFIX   0
C9    1    0.287165    0.595351    0.912510    11.00000    0.02170    0.05857 =
         0.01836   -0.00163    0.00346    0.00314
AFIX  43
H9    2    0.233859    0.604506    0.937083    11.00000   -1.20000
AFIX   0
C16   1    0.325598    0.768225    0.754907    11.00000    0.03884    0.03374 =
         0.02545   -0.00379   -0.00716    0.01077
AFIX 137
H16A  2    0.295828    0.716659    0.730487    11.00000   -1.50000
H16B  2    0.346753    0.816190    0.728709    11.00000   -1.50000
H16C  2    0.272839    0.792503    0.778130    11.00000   -1.50000
AFIX   0
C10   1    0.338769    0.510188    0.912795    11.00000    0.02494    0.04419 =
         0.01558    0.00264    0.00002   -0.00730
AFIX  43
H10   2    0.319052    0.462583    0.937577    11.00000   -1.20000
AFIX   0
C13   1    0.400047    0.317594    0.869496    11.00000    0.04453    0.04104 =
         0.02536    0.00383   -0.00478   -0.01266
AFIX 137
H13A  2    0.440329    0.260721    0.869963    11.00000   -1.50000
H13B  2    0.356215    0.324388    0.830536    11.00000   -1.50000
H13C  2    0.355274    0.315782    0.901266    11.00000   -1.50000
AFIX   0
C39   1    1.035245    0.556724    0.792509    11.00000    0.02090    0.02884 =
         0.03880   -0.00445   -0.00393    0.00102
AFIX  43
H39   2    1.109636    0.559365    0.797074    11.00000   -1.20000
AFIX   0
 
C43   1    0.079220    0.543146    0.472163    11.00000    0.02799    0.05319 =
         0.02742    0.01295   -0.00260   -0.00715
AFIX  43
H43   2    0.132221    0.571885    0.453412    11.00000   -1.20000
AFIX   0
C42   1    0.009740    0.595825    0.501061    11.00000    0.03114    0.04301 =
         0.03421    0.00997   -0.00469   -0.00374
AFIX  43
H42   2    0.015944    0.660455    0.502035    11.00000   -1.20000
AFIX   0
 
B1    3    0.533110    0.140696    0.492589    11.00000    0.03673    0.03436 =
         0.01944    0.00287    0.00105    0.00459
C44   1   -0.069256    0.552551    0.528628    11.00000    0.02724    0.05352 =
         0.02969    0.00294   -0.00216    0.00618
AFIX  43
H44   2   -0.116105    0.588460    0.547890    11.00000   -1.20000
AFIX   0
 
H4    2    0.670096    0.083774    0.516977    11.00000    0.05785
HKLF 4
 
REM  CF solution in P21/n
REM R1 =  0.0527 for   4163 Fo > 4sig(Fo)  and  0.0766 for all   5554 data
REM    474 parameters refined using      3 restraints
 
END  
     
WGHT      0.0326      3.1061 
REM Highest difference peak  0.223,  deepest hole -0.181,  1-sigma level  0.042
Q1    1   0.7535  0.5468  0.7751  11.00000  0.05    0.22
Q2    1   0.6955  0.2547  0.5040  11.00000  0.05    0.22
Q3    1   0.7281  0.1009  0.5246  11.00000  0.05    0.21

  REM The information below was added by Olex2.
  REM
  REM R1 = 0.0527 for 4163 Fo > 4sig(Fo) and 0.0766 for all 9178 data
  REM n/a parameters refined using n/a restraints
  REM Highest difference peak 0.22, deepest hole -0.18
  REM Mean Shift 0, Max Shift 0.000.

  REM +++ Tabular Listing of Refinement Information +++
  REM R1_all = 0.0766
  REM R1_gt = 0.0527
  REM wR_ref = 0.1220
  REM GOOF = 1.065
  REM Shift_max = 0.000
  REM Shift_mean = 0
  REM Reflections_all = 9178
  REM Reflections_gt = 4163
  REM Parameters = n/a
  REM Hole = -0.18
  REM Peak = 0.22
  REM Flack = n/a

  
;
_olex2_date_sample_data_collection 2015-02-01
_olex2_submission_special_instructions 'No special instructions were received'
####################################################################### 
# 
# This file contains crystal structure data downloaded from the 
# Cambridge Structural Database (CSD) hosted by the Cambridge 
# Crystallographic Data Centre (CCDC).
# 
# Full information about CCDC data access policies and citation 
# guidelines are available at http://www.ccdc.cam.ac.uk/access/V1 
# 
# Audit and citation data items may have been added by the CCDC. 
# Please retain this information to preserve the provenance of 
# this file and to allow appropriate attribution of the data. 
# 
#######################################################################

data_9BBN_Carbene
_database_code_depnum_ccdc_archive 'CCDC 1583080'
_audit_update_record             
;
2017-10-31 deposited with the CCDC.
2018-11-30 downloaded from the CCDC.
;
_audit_creation_date             2017-09-18
_audit_creation_method           
;
Olex2 1.2
(compiled 2017.08.10 svn.r3458 for OlexSys, GUI svn.r5381)
;
_chemical_formula_moiety         'B0.5 H1.5 O1.5, C39 H45 N2, C H O3'
_chemical_formula_sum            'C40 H47.5 B0.5 N2 O4.5'
_chemical_formula_weight         633.75
_chemical_absolute_configuration unk
_chemical_oxdiff_formula         'C H N O B'
loop_
_atom_type_symbol
_atom_type_scat_dispersion_real
_atom_type_scat_dispersion_imag
_atom_type_scat_Cromer_Mann_a1
_atom_type_scat_Cromer_Mann_a2
_atom_type_scat_Cromer_Mann_a3
_atom_type_scat_Cromer_Mann_a4
_atom_type_scat_Cromer_Mann_b1
_atom_type_scat_Cromer_Mann_b2
_atom_type_scat_Cromer_Mann_b3
_atom_type_scat_Cromer_Mann_b4
_atom_type_scat_Cromer_Mann_c
_atom_type_scat_source
_atom_type_scat_dispersion_source
H 0.00000 0.00000 0.49300 0.32291 0.14019 0.04081 10.51090 26.12570 3.14236
57.79970 0.0030380000826
'International Tables Volume C Table 6.1.1.4 (pp. 500-502)'
'Henke, Gullikson and Davis, At. Data and Nucl. Data Tables, 1993, 54, 2'
C 0.00347 0.00161 2.31000 1.02000 1.58860 0.86500 20.84390 10.20750 0.56870
51.65120 0.215599998832
'International Tables Volume C Table 6.1.1.4 (pp. 500-502)'
'Henke, Gullikson and Davis, At. Data and Nucl. Data Tables, 1993, 54, 2'
B 0.00141 0.00067 2.05450 1.33260 1.09790 0.70680 23.21850 1.02100 60.34980
0.14030 -0.193200007081
'International Tables Volume C Table 6.1.1.4 (pp. 500-502)'
'Henke, Gullikson and Davis, At. Data and Nucl. Data Tables, 1993, 54, 2'
O 0.01158 0.00611 3.04850 2.28680 1.54630 0.86700 13.27710 5.70110 0.32390
32.90890 0.250800013542
'International Tables Volume C Table 6.1.1.4 (pp. 500-502)'
'Henke, Gullikson and Davis, At. Data and Nucl. Data Tables, 1993, 54, 2'
N 0.00653 0.00323 12.21260 3.13220 2.01250 1.16630 0.00570 9.89330 28.99750
0.58260 -11.5290002823
'International Tables Volume C Table 6.1.1.4 (pp. 500-502)'
'Henke, Gullikson and Davis, At. Data and Nucl. Data Tables, 1993, 54, 2'

_space_group_crystal_system      orthorhombic
_space_group_IT_number           18
_space_group_name_H-M_alt        'P 21 21 2'
_space_group_name_Hall           ' P 2 2ab'
loop_
_space_group_symop_id
_space_group_symop_operation_xyz
1 x,y,z
2 x+1/2,-y+1/2,-z
3 -x+1/2,y+1/2,-z
4 -x,-y,z

_symmetry_Int_Tables_number      18
_cell_length_a                   19.3779(19)
_cell_length_b                   14.5134(16)
_cell_length_c                   13.085(2)
_cell_angle_alpha                90
_cell_angle_beta                 90
_cell_angle_gamma                90
_cell_volume                     3680.0(8)
_cell_formula_units_Z            4
_cell_measurement_reflns_used    2018
_cell_measurement_temperature    100.00(10)
_cell_measurement_theta_max      24.8210
_cell_measurement_theta_min      2.0940
_exptl_absorpt_coefficient_mu    0.074
_exptl_absorpt_correction_T_max  1.00000
_exptl_absorpt_correction_T_min  0.86510
_exptl_absorpt_correction_type   multi-scan
_exptl_absorpt_process_details   
;
CrysAlisPro 1.171.38.43f (Rigaku Oxford Diffraction, 2015)
Empirical absorption correction using spherical harmonics,
 implemented in SCALE3 ABSPACK scaling algorithm.
;
_exptl_crystal_colour            'clear light colourless'
_exptl_crystal_colour_lustre     clear
_exptl_crystal_colour_modifier   light
_exptl_crystal_colour_primary    colourless
_exptl_crystal_density_diffrn    1.1438
_exptl_crystal_description       block
_exptl_crystal_F_000             1360.6245
_exptl_crystal_size_max          0.65
_exptl_crystal_size_mid          0.54
_exptl_crystal_size_min          0.2
_diffrn_reflns_av_R_equivalents  0.0469
_diffrn_reflns_av_unetI/netI     0.0778
_diffrn_reflns_limit_h_max       23
_diffrn_reflns_limit_h_min       -8
_diffrn_reflns_limit_k_max       17
_diffrn_reflns_limit_k_min       -9
_diffrn_reflns_limit_l_max       15
_diffrn_reflns_limit_l_min       -6
_diffrn_reflns_number            6541
_diffrn_reflns_theta_full        25.0000
_diffrn_reflns_theta_max         25.01
_diffrn_reflns_theta_min         1.75
_diffrn_ambient_environment      N~2~
_diffrn_ambient_temperature      100.00(10)
_diffrn_detector                 'CCD plate'
_diffrn_detector_area_resol_mean 15.9160
_diffrn_detector_type            Eos
_diffrn_measured_fraction_theta_full 0.998
_diffrn_measured_fraction_theta_max 0.998
_diffrn_measurement_details      
;
List of Runs (angles in degrees, time in seconds):

  # Type    Start    End  Width  t~exp~   \w     \q     \k     \f   Frames
#--------------------------------------------------------------------------
  1  \w    -19.00  25.00   1.00  101.43    --  -26.98 -99.00 120.00   44
  2  \w     -1.00 100.00   1.00  101.43    --   28.55  77.00  60.00  101
;
_diffrn_measurement_device       'four-circle diffractometer'
_diffrn_measurement_device_type  'SuperNova, Dual, Cu at zero, Eos'
_diffrn_measurement_method       '\w scans'
_diffrn_orient_matrix_type       
'CrysAlisPro convention (1999,Acta A55,543-557)'
_diffrn_orient_matrix_UB_11      0.0214260000
_diffrn_orient_matrix_UB_12      -0.0130201000
_diffrn_orient_matrix_UB_13      -0.0416193000
_diffrn_orient_matrix_UB_21      -0.0170730000
_diffrn_orient_matrix_UB_22      -0.0431021000
_diffrn_orient_matrix_UB_23      -0.0030496000
_diffrn_orient_matrix_UB_31      -0.0243572000
_diffrn_orient_matrix_UB_32      0.0188809000
_diffrn_orient_matrix_UB_33      -0.0345600000
_diffrn_radiation_monochromator  mirror
_diffrn_radiation_probe          x-ray
_diffrn_radiation_type           'Mo K\a'
_diffrn_radiation_wavelength     0.71073
_diffrn_source                   'micro-focus sealed X-ray tube'
_diffrn_source_type              'SuperNova (Mo) X-ray Source'
_reflns_Friedel_coverage         0.652
_reflns_limit_h_max              22
_reflns_limit_h_min              -22
_reflns_limit_k_max              17
_reflns_limit_k_min              -17
_reflns_limit_l_max              15
_reflns_limit_l_min              -15
_reflns_number_gt                4783
_reflns_number_total             5474
_reflns_odcompleteness_completeness 85.62
_reflns_odcompleteness_iscentric 1
_reflns_odcompleteness_theta     26.32
_reflns_threshold_expression     I>=2u(I)
_computing_cell_refinement       'CrysAlisPro 1.171.38.43f (Rigaku OD, 2015)'
_computing_data_collection       'CrysAlisPro 1.171.38.43f (Rigaku OD, 2015)'
_computing_data_reduction        'CrysAlisPro 1.171.38.43f (Rigaku OD, 2015)'
_computing_molecular_graphics    'Olex2 (Dolomanov et al., 2009)'
_computing_publication_material  'Olex2 (Dolomanov et al., 2009)'
_computing_structure_refinement  'olex2.refine (Bourhis et al., 2015)'
_refine_diff_density_max         0.2940
_refine_diff_density_min         -0.4850
_refine_diff_density_rms         0.0760
_refine_ls_abs_structure_details 
'Flack, H. D. (1983). Acta Cryst. A39, 876-881.'
_refine_ls_abs_structure_Flack   -0.5(5)
_refine_ls_d_res_high            0.8404
_refine_ls_d_res_low             11.6165
_refine_ls_extinction_expression Fc^*^=kFc[1+0.001xFc^2^\l^3^/sin(2\q)]^-1/4^
_refine_ls_goodness_of_fit_ref   1.0616
_refine_ls_hydrogen_treatment    constr
_refine_ls_matrix_type           full
_refine_ls_number_constraints    80
_refine_ls_number_parameters     437
_refine_ls_number_reflns         5474
_refine_ls_number_restraints     0
_refine_ls_R_factor_all          0.0944
_refine_ls_R_factor_gt           0.0845
_refine_ls_restrained_S_all      1.0616
_refine_ls_shift/su_max          0.0156
_refine_ls_shift/su_mean         0.0010
_refine_ls_structure_factor_coef Fsqd
_refine_ls_weighting_details     
'w=1/[\s^2^(Fo^2^)+(0.0785P)^2^+6.8814P] where P=(Fo^2^+2Fc^2^)/3'
_refine_ls_weighting_scheme      calc
_refine_ls_wR_factor_gt          0.2081
_refine_ls_wR_factor_ref         0.2179
_olex2_refinement_description    
;
1. Fixed Uiso
 At 1.2 times of:
  All C(H) groups
 At 1.5 times of:
  All C(H,H,H) groups, All O(H) groups
2. Others
 Fixed Sof: H5a(0.5)
3.a Ternary CH refined with riding coordinates:
 C18(H18), C36(H36), C21(H21), C39(H39)
3.b Aromatic/amide H refined with riding coordinates:
 C5(H5), C11(H11), C16(H16), C25(H25), C32(H32), C7(H7), C29(H29), C15(H15),
 C27(H27), C33(H33), C28(H28), C9(H9), C14(H14), C26(H26), C34(H34), C8(H8),
 C10(H10)
3.c Idealised Me refined as rotating group:
 C41(H41a,H41b,H41c), C38(H38a,H38b,H38c), C23(H23a,H23b,H23c), C40(H40a,H40b,
 H40c), C20(H20a,H20b,H20c), C37(H37a,H37b,H37c), C19(H19a,H19b,H19c), C22(H22a,
 H22b,H22c)
3.d Idealised tetrahedral OH refined as rotating group:
 O4(H4), O5(H5a), O1(H1)
;
loop_
_atom_site_label
_atom_site_type_symbol
_atom_site_fract_x
_atom_site_fract_y
_atom_site_fract_z
_atom_site_U_iso_or_equiv
_atom_site_adp_type
_atom_site_occupancy
_atom_site_site_symmetry_order
_atom_site_refinement_flags_posn
_atom_site_refinement_flags_adp
_atom_site_refinement_flags_occupancy
O4 O 0.0123(2) 0.4224(3) 0.9763(3) 0.0454(11) Uani 1.000000 1 . . .
H4 H 0.013(4) 0.3779(8) 1.0149(8) 0.0681(16) Uiso 1.000000 1 GR . .
N1 N 0.1932(2) 0.3004(3) 0.8485(3) 0.0262(10) Uani 1.000000 1 . . .
N3 N 0.2139(2) 0.3661(3) 0.7033(3) 0.0275(10) Uani 1.000000 1 . . .
O2 O 0.5128(3) 0.2279(3) 0.9003(3) 0.0580(13) Uani 1.000000 1 . . .
O3 O 0.5639(2) 0.1371(4) 0.7704(4) 0.0548(12) Uani 1.000000 1 . . .
O5 O 0.0 0.5 1.1326(4) 0.0565(19) Uani 1.000000 2 S T P
H5a H 0.005(10) 0.4472(18) 1.1535(4) 0.085(3) Uiso 0.500000 1 GR . .
C24 C 0.2748(2) 0.2142(4) 0.7346(4) 0.0282(12) Uani 1.000000 1 . . .
C5 C 0.1584(2) 0.3826(3) 0.8476(4) 0.0274(11) Uani 1.000000 1 . . .
H5 H 0.1304(2) 0.4046(3) 0.8999(4) 0.0329(14) Uiso 1.000000 1 R . .
C6 C 0.1473(3) 0.5168(4) 0.7242(4) 0.0295(12) Uani 1.000000 1 . . .
C12 C 0.2317(3) 0.3738(4) 0.5941(4) 0.0273(11) Uani 1.000000 1 . . .
C2 C 0.2275(2) 0.2913(3) 0.7599(4) 0.0247(11) Uani 1.000000 1 . . .
C13 C 0.1797(3) 0.3543(4) 0.5235(4) 0.0299(12) Uani 1.000000 1 . . .
C11 C 0.1829(3) 0.5719(4) 0.6574(4) 0.0362(13) Uani 1.000000 1 . . .
H11 H 0.2242(3) 0.5509(4) 0.6296(4) 0.0434(16) Uiso 1.000000 1 R . .
C16 C 0.3141(3) 0.3998(4) 0.4624(5) 0.0380(14) Uani 1.000000 1 . . .
H16 H 0.3582(3) 0.4160(4) 0.4409(5) 0.0456(17) Uiso 1.000000 1 R . .
C30 C 0.1884(3) 0.2289(4) 0.9273(4) 0.0325(13) Uani 1.000000 1 . . .
C4 C 0.1711(3) 0.4258(3) 0.7603(4) 0.0293(12) Uani 1.000000 1 . . .
C31 C 0.2271(3) 0.2407(4) 1.0169(4) 0.0305(12) Uani 1.000000 1 . . .
C35 C 0.1479(3) 0.1510(4) 0.9059(4) 0.0294(12) Uani 1.000000 1 . . .
C18 C 0.1058(3) 0.3290(4) 0.5530(4) 0.0323(13) Uani 1.000000 1 . . .
H18 H 0.1023(3) 0.3312(4) 0.6277(4) 0.0388(15) Uiso 1.000000 1 R . .
C17 C 0.3000(3) 0.3963(4) 0.5667(4) 0.0290(12) Uani 1.000000 1 . . .
C25 C 0.2692(3) 0.1643(4) 0.6431(4) 0.0312(12) Uani 1.000000 1 . . .
H25 H 0.2353(3) 0.1795(4) 0.5956(4) 0.0375(15) Uiso 1.000000 1 R . .
C32 C 0.2235(3) 0.1681(4) 1.0878(5) 0.0412(14) Uani 1.000000 1 . . .
H32 H 0.2477(3) 0.1728(4) 1.1489(5) 0.0494(17) Uiso 1.000000 1 R . .
C7 C 0.0849(3) 0.5507(4) 0.7673(5) 0.0360(14) Uani 1.000000 1 . . .
H7 H 0.0603(3) 0.5147(4) 0.8135(5) 0.0432(16) Uiso 1.000000 1 R . .
C29 C 0.3264(3) 0.1946(4) 0.8050(4) 0.0340(13) Uani 1.000000 1 . . .
H29 H 0.3312(3) 0.2294(4) 0.8643(4) 0.0408(16) Uiso 1.000000 1 R . .
C15 C 0.2645(3) 0.3800(4) 0.3902(5) 0.0368(13) Uani 1.000000 1 . . .
H15 H 0.2757(3) 0.3815(4) 0.3211(5) 0.0442(16) Uiso 1.000000 1 R . .
C27 C 0.3655(3) 0.0692(4) 0.6951(5) 0.0420(15) Uani 1.000000 1 . . .
H27 H 0.3954(3) 0.0203(4) 0.6831(5) 0.0504(18) Uiso 1.000000 1 R . .
C36 C 0.1023(3) 0.1428(4) 0.8136(4) 0.0335(13) Uani 1.000000 1 . . .
H36 H 0.1125(3) 0.1948(4) 0.7682(4) 0.0402(15) Uiso 1.000000 1 R . .
C33 C 0.1857(3) 0.0918(4) 1.0695(5) 0.0398(14) Uani 1.000000 1 . . .
H33 H 0.1857(3) 0.0444(4) 1.1173(5) 0.0478(17) Uiso 1.000000 1 R . .
C21 C 0.3573(3) 0.4150(4) 0.6424(5) 0.0385(14) Uani 1.000000 1 . . .
H21 H 0.3389(3) 0.4073(4) 0.7116(5) 0.0462(17) Uiso 1.000000 1 R . .
C39 C 0.2684(3) 0.3280(4) 1.0390(5) 0.0355(13) Uani 1.000000 1 . . .
H39 H 0.2794(3) 0.3576(4) 0.9737(5) 0.0426(16) Uiso 1.000000 1 R . .
C41 C 0.2244(3) 0.3949(4) 1.1024(5) 0.0414(15) Uani 1.000000 1 . . .
H41a H 0.1838(11) 0.411(2) 1.0646(14) 0.062(2) Uiso 1.000000 1 GR . .
H41b H 0.2112(19) 0.3657(11) 1.1653(15) 0.062(2) Uiso 1.000000 1 GR . .
H41c H 0.2507(8) 0.4493(13) 1.117(3) 0.062(2) Uiso 1.000000 1 GR . .
C28 C 0.3707(3) 0.1216(4) 0.7844(5) 0.0419(15) Uani 1.000000 1 . . .
H28 H 0.4048(3) 0.1071(4) 0.8316(5) 0.0503(18) Uiso 1.000000 1 R . .
C9 C 0.0971(3) 0.6922(4) 0.6713(5) 0.0405(14) Uani 1.000000 1 . . .
H9 H 0.0804(3) 0.7499(4) 0.6531(5) 0.0486(17) Uiso 1.000000 1 R . .
C14 C 0.1971(3) 0.3576(4) 0.4208(5) 0.0340(13) Uani 1.000000 1 . . .
H14 H 0.1637(3) 0.3449(4) 0.3717(5) 0.0408(16) Uiso 1.000000 1 R . .
C38 C 0.1149(3) 0.0544(4) 0.7544(5) 0.0411(15) Uani 1.000000 1 . . .
H38a H 0.1633(4) 0.0479(14) 0.741(3) 0.062(2) Uiso 1.000000 1 GR . .
H38b H 0.0991(19) 0.0028(5) 0.7940(14) 0.062(2) Uiso 1.000000 1 GR . .
H38c H 0.0901(17) 0.0565(12) 0.6909(15) 0.062(2) Uiso 1.000000 1 GR . .
C26 C 0.3142(3) 0.0925(4) 0.6240(4) 0.0361(13) Uani 1.000000 1 . . .
H26 H 0.3104(3) 0.0592(4) 0.5635(4) 0.0433(16) Uiso 1.000000 1 R . .
C34 C 0.1471(3) 0.0826(4) 0.9819(5) 0.0411(14) Uani 1.000000 1 . . .
H34 H 0.1201(3) 0.0302(4) 0.9729(5) 0.0493(17) Uiso 1.000000 1 R . .
C8 C 0.0610(3) 0.6357(4) 0.7412(5) 0.0397(14) Uani 1.000000 1 . . .
H8 H 0.0202(3) 0.6571(4) 0.7699(5) 0.0476(17) Uiso 1.000000 1 R . .
C23 C 0.4175(3) 0.3458(4) 0.6273(5) 0.0387(14) Uani 1.000000 1 . . .
H23a H 0.4003(5) 0.2840(4) 0.633(3) 0.058(2) Uiso 1.000000 1 GR . .
H23b H 0.4375(14) 0.354(2) 0.5609(13) 0.058(2) Uiso 1.000000 1 GR . .
H23c H 0.4520(10) 0.3560(19) 0.679(2) 0.058(2) Uiso 1.000000 1 GR . .
C40 C 0.3371(3) 0.3051(5) 1.0941(5) 0.0435(15) Uani 1.000000 1 . . .
H40a H 0.3274(3) 0.273(3) 1.1564(17) 0.065(2) Uiso 1.000000 1 GR . .
H40b H 0.3652(10) 0.267(2) 1.0506(14) 0.065(2) Uiso 1.000000 1 GR . .
H40c H 0.3612(11) 0.3612(5) 1.110(3) 0.065(2) Uiso 1.000000 1 GR . .
B1 B 0.0 0.5 1.0310(8) 0.046(3) Uani 1.000000 2 S T P
C20 C 0.0540(3) 0.3982(4) 0.5088(5) 0.0428(15) Uani 1.000000 1 . . .
H20a H 0.0651(13) 0.4591(6) 0.532(3) 0.064(2) Uiso 1.000000 1 GR . .
H20b H 0.0560(15) 0.397(2) 0.4355(5) 0.064(2) Uiso 1.000000 1 GR . .
H20c H 0.0082(4) 0.3823(17) 0.531(3) 0.064(2) Uiso 1.000000 1 GR . .
C42 C 0.5499(4) 0.2181(6) 0.8146(6) 0.056(2) Uani 1.000000 1 . . .
C37 C 0.0246(3) 0.1501(5) 0.8468(5) 0.0467(16) Uani 1.000000 1 . . .
H37a H 0.0128(7) 0.0982(17) 0.889(3) 0.070(2) Uiso 1.000000 1 GR . .
H37b H 0.0177(6) 0.2059(16) 0.885(3) 0.070(2) Uiso 1.000000 1 GR . .
H37c H -0.0042(3) 0.151(3) 0.7871(5) 0.070(2) Uiso 1.000000 1 GR . .
C19 C 0.0856(3) 0.2316(4) 0.5180(5) 0.0427(15) Uani 1.000000 1 . . .
H19a H 0.092(2) 0.2267(10) 0.4453(7) 0.064(2) Uiso 1.000000 1 GR . .
H19b H 0.1143(15) 0.1872(5) 0.552(2) 0.064(2) Uiso 1.000000 1 GR . .
H19c H 0.0382(7) 0.2203(11) 0.535(3) 0.064(2) Uiso 1.000000 1 GR . .
C10 C 0.1585(3) 0.6586(4) 0.6305(5) 0.0414(15) Uani 1.000000 1 . . .
H10 H 0.1834(3) 0.6946(4) 0.5847(5) 0.0497(18) Uiso 1.000000 1 R . .
O1 O 0.5762(4) 0.2874(5) 0.7618(6) 0.100(2) Uani 1.000000 1 . . .
H1 H 0.5454(12) 0.324(5) 0.747(9) 0.149(3) Uiso 1.000000 1 GR . .
C22 C 0.3854(3) 0.5133(4) 0.6320(6) 0.0540(18) Uani 1.000000 1 . . .
H22a H 0.400(2) 0.5238(12) 0.5628(10) 0.081(3) Uiso 1.000000 1 GR . .
H22b H 0.3500(8) 0.5566(4) 0.650(4) 0.081(3) Uiso 1.000000 1 GR . .
H22c H 0.4242(16) 0.5210(11) 0.677(3) 0.081(3) Uiso 1.000000 1 GR . .

loop_
_atom_site_aniso_label
_atom_site_aniso_U_11
_atom_site_aniso_U_22
_atom_site_aniso_U_33
_atom_site_aniso_U_12
_atom_site_aniso_U_13
_atom_site_aniso_U_23
O4 0.049(2) 0.044(3) 0.043(2) -0.002(2) -0.003(2) 0.004(2)
N1 0.027(2) 0.021(2) 0.031(2) 0.0028(18) -0.0006(19) 0.001(2)
N3 0.024(2) 0.023(2) 0.035(2) -0.0009(19) -0.0008(18) -0.001(2)
O2 0.068(3) 0.060(3) 0.045(3) 0.008(3) 0.018(2) 0.004(2)
O3 0.049(2) 0.063(3) 0.053(3) 0.002(2) 0.007(2) -0.007(3)
O5 0.080(5) 0.056(4) 0.034(3) -0.034(5) -0.000000 0.000000
C24 0.022(2) 0.023(3) 0.039(3) 0.004(2) 0.005(2) -0.005(2)
C5 0.022(2) 0.024(3) 0.036(3) 0.004(2) 0.001(2) -0.000(3)
C6 0.030(3) 0.025(3) 0.034(3) -0.004(2) -0.006(2) 0.001(2)
C12 0.028(2) 0.023(3) 0.031(3) 0.002(2) 0.003(2) 0.008(2)
C2 0.025(2) 0.019(3) 0.030(3) 0.000(2) -0.001(2) 0.002(2)
C13 0.031(3) 0.020(3) 0.039(3) 0.002(2) 0.001(2) 0.001(2)
C11 0.039(3) 0.027(3) 0.043(3) 0.005(3) 0.013(3) -0.002(3)
C16 0.030(3) 0.036(3) 0.048(3) 0.002(3) 0.003(3) 0.011(3)
C30 0.023(2) 0.033(3) 0.042(3) 0.002(2) 0.001(2) 0.010(3)
C4 0.026(2) 0.018(3) 0.044(3) 0.001(2) 0.001(2) -0.001(2)
C31 0.027(3) 0.030(3) 0.034(3) 0.005(2) -0.002(2) 0.001(3)
C35 0.027(2) 0.025(3) 0.036(3) -0.000(2) -0.002(2) -0.002(3)
C18 0.028(3) 0.034(3) 0.035(3) -0.003(2) -0.000(2) 0.003(3)
C17 0.026(3) 0.021(3) 0.040(3) 0.006(2) -0.003(2) 0.002(2)
C25 0.027(3) 0.032(3) 0.034(3) -0.000(2) -0.003(2) 0.001(3)
C32 0.038(3) 0.048(4) 0.037(3) 0.004(3) -0.001(3) 0.002(3)
C7 0.031(3) 0.031(3) 0.046(4) 0.002(2) 0.003(3) 0.008(3)
C29 0.021(2) 0.042(3) 0.039(3) 0.005(2) 0.001(2) 0.001(3)
C15 0.043(3) 0.032(3) 0.036(3) 0.007(3) 0.008(3) 0.006(3)
C27 0.045(3) 0.031(3) 0.051(4) 0.015(3) 0.006(3) 0.002(3)
C36 0.039(3) 0.026(3) 0.035(3) -0.000(3) 0.000(2) 0.004(3)
C33 0.047(3) 0.030(3) 0.043(3) 0.002(3) -0.009(3) 0.012(3)
C21 0.031(3) 0.034(3) 0.051(4) -0.002(3) -0.003(3) 0.003(3)
C39 0.028(3) 0.035(3) 0.043(3) -0.002(3) -0.000(2) 0.000(3)
C41 0.045(3) 0.041(4) 0.039(3) 0.001(3) 0.003(3) 0.002(3)
C28 0.031(3) 0.048(4) 0.047(4) 0.010(3) -0.006(3) -0.000(3)
C9 0.040(3) 0.029(3) 0.052(4) 0.013(3) -0.010(3) -0.002(3)
C14 0.033(3) 0.026(3) 0.042(3) 0.002(2) -0.004(2) -0.001(3)
C38 0.046(3) 0.031(3) 0.047(4) -0.002(3) -0.001(3) -0.009(3)
C26 0.040(3) 0.029(3) 0.039(3) 0.005(3) 0.001(3) 0.006(3)
C34 0.048(3) 0.031(3) 0.044(3) -0.005(3) 0.012(3) 0.005(3)
C8 0.040(3) 0.028(3) 0.051(4) 0.012(3) -0.003(3) 0.000(3)
C23 0.028(3) 0.042(3) 0.047(4) 0.002(3) 0.005(2) 0.004(3)
C40 0.037(3) 0.051(4) 0.042(3) -0.009(3) -0.003(3) 0.008(3)
B1 0.030(5) 0.067(8) 0.042(6) -0.016(5) -0.000000 0.000000
C20 0.034(3) 0.039(3) 0.056(4) 0.003(3) 0.006(3) -0.003(3)
C42 0.048(4) 0.062(5) 0.059(4) -0.025(4) -0.012(3) 0.026(4)
C37 0.030(3) 0.053(4) 0.057(4) -0.006(3) -0.003(3) -0.000(4)
C19 0.032(3) 0.044(4) 0.052(4) 0.002(3) -0.006(3) -0.002(3)
C10 0.055(4) 0.031(3) 0.038(3) -0.002(3) 0.001(3) 0.002(3)
O1 0.104(5) 0.086(5) 0.109(5) -0.001(4) 0.026(5) -0.005(4)
C22 0.040(3) 0.040(4) 0.082(5) -0.005(3) -0.003(3) 0.006(4)

loop_
_geom_bond_atom_site_label_1
_geom_bond_atom_site_label_2
_geom_bond_distance
_geom_bond_site_symmetry_2
_geom_bond_publ_flag
O4 H4 0.8200 . ?
O4 B1 1.356(7) . ?
N1 C5 1.371(6) . ?
N1 C2 1.343(6) . ?
N1 C30 1.464(7) . ?
N3 C12 1.474(6) . ?
N3 C2 1.341(6) . ?
N3 C4 1.412(7) . ?
O2 C42 1.339(8) . ?
O3 C42 1.338(9) . ?
O5 H5a 0.8200 . ?
O5 H5a 0.8200 4_565 ?
O5 B1 1.329(12) . ?
C24 C2 1.484(7) . ?
C24 C25 1.402(7) . ?
C24 C29 1.390(7) . ?
C5 H5 0.9300 . ?
C5 C4 1.326(7) . ?
C6 C11 1.371(8) . ?
C6 C4 1.477(7) . ?
C6 C7 1.422(7) . ?
C12 C13 1.396(7) . ?
C12 C17 1.409(7) . ?
C13 C18 1.529(7) . ?
C13 C14 1.385(8) . ?
C11 H11 0.9300 . ?
C11 C10 1.391(8) . ?
C16 H16 0.9300 . ?
C16 C17 1.392(8) . ?
C16 C15 1.378(8) . ?
C30 C31 1.403(7) . ?
C30 C35 1.405(7) . ?
C31 C32 1.405(8) . ?
C31 C39 1.526(8) . ?
C35 C36 1.501(7) . ?
C35 C34 1.406(8) . ?
C18 H18 0.9800 . ?
C18 C20 1.534(8) . ?
C18 C19 1.537(8) . ?
C17 C21 1.513(7) . ?
C25 H25 0.9300 . ?
C25 C26 1.382(8) . ?
C32 H32 0.9300 . ?
C32 C33 1.349(8) . ?
C7 H7 0.9300 . ?
C7 C8 1.361(8) . ?
C29 H29 0.9300 . ?
C29 C28 1.389(8) . ?
C15 H15 0.9300 . ?
C15 C14 1.405(8) . ?
C27 H27 0.9300 . ?
C27 C28 1.397(9) . ?
C27 C26 1.403(8) . ?
C36 H36 0.9800 . ?
C36 C38 1.519(8) . ?
C36 C37 1.571(8) . ?
C33 H33 0.9300 . ?
C33 C34 1.374(8) . ?
C21 H21 0.9800 . ?
C21 C23 1.553(8) . ?
C21 C22 1.532(8) . ?
C39 H39 0.9800 . ?
C39 C41 1.536(8) . ?
C39 C40 1.549(8) . ?
C41 H41a 0.9600 . ?
C41 H41b 0.9600 . ?
C41 H41c 0.9600 . ?
C28 H28 0.9300 . ?
C9 H9 0.9300 . ?
C9 C8 1.413(9) . ?
C9 C10 1.390(8) . ?
C14 H14 0.9300 . ?
C38 H38a 0.9600 . ?
C38 H38b 0.9600 . ?
C38 H38c 0.9600 . ?
C26 H26 0.9300 . ?
C34 H34 0.9300 . ?
C8 H8 0.9300 . ?
C23 H23a 0.9600 . ?
C23 H23b 0.9600 . ?
C23 H23c 0.9600 . ?
C40 H40a 0.9600 . ?
C40 H40b 0.9600 . ?
C40 H40c 0.9600 . ?
C20 H20a 0.9600 . ?
C20 H20b 0.9600 . ?
C20 H20c 0.9600 . ?
C42 O1 1.322(9) . ?
C37 H37a 0.9600 . ?
C37 H37b 0.9600 . ?
C37 H37c 0.9600 . ?
C19 H19a 0.9600 . ?
C19 H19b 0.9600 . ?
C19 H19c 0.9600 . ?
C10 H10 0.9300 . ?
O1 H1 0.8200 . ?
C22 H22a 0.9600 . ?
C22 H22b 0.9600 . ?
C22 H22c 0.9600 . ?

loop_
_geom_angle_atom_site_label_1
_geom_angle_atom_site_label_2
_geom_angle_atom_site_label_3
_geom_angle
_geom_angle_site_symmetry_1
_geom_angle_site_symmetry_3
_geom_angle_publ_flag
B1 O4 H4 109.5 . . ?
C2 N1 C5 108.7(4) . . ?
C30 N1 C5 126.2(4) . . ?
C30 N1 C2 124.8(4) . . ?
C2 N3 C12 123.4(4) . . ?
C4 N3 C12 127.1(4) . . ?
C4 N3 C2 108.7(4) . . ?
H5a O5 H5a 141.1(9) 4_565 . ?
B1 O5 H5a 109.5 . . ?
B1 O5 H5a 109.5 . 4_565 ?
C25 C24 C2 122.2(5) . . ?
C29 C24 C2 116.8(5) . . ?
C29 C24 C25 121.1(5) . . ?
H5 C5 N1 125.4(3) . . ?
C4 C5 N1 109.1(5) . . ?
C4 C5 H5 125.4(3) . . ?
C4 C6 C11 124.6(5) . . ?
C7 C6 C11 118.7(5) . . ?
C7 C6 C4 116.7(5) . . ?
C13 C12 N3 117.2(4) . . ?
C17 C12 N3 119.0(5) . . ?
C17 C12 C13 123.8(5) . . ?
N3 C2 N1 107.5(4) . . ?
C24 C2 N1 124.9(4) . . ?
C24 C2 N3 127.5(5) . . ?
C18 C13 C12 123.9(5) . . ?
C14 C13 C12 117.4(5) . . ?
C14 C13 C18 118.7(5) . . ?
H11 C11 C6 119.4(3) . . ?
C10 C11 C6 121.1(5) . . ?
C10 C11 H11 119.4(4) . . ?
C17 C16 H16 119.1(3) . . ?
C15 C16 H16 119.1(3) . . ?
C15 C16 C17 121.9(5) . . ?
C31 C30 N1 117.9(5) . . ?
C35 C30 N1 117.7(5) . . ?
C35 C30 C31 124.3(5) . . ?
C5 C4 N3 105.9(4) . . ?
C6 C4 N3 124.3(5) . . ?
C6 C4 C5 129.8(5) . . ?
C32 C31 C30 115.7(5) . . ?
C39 C31 C30 122.6(5) . . ?
C39 C31 C32 121.6(5) . . ?
C36 C35 C30 123.5(5) . . ?
C34 C35 C30 115.7(5) . . ?
C34 C35 C36 120.5(5) . . ?
H18 C18 C13 108.0(3) . . ?
C20 C18 C13 111.2(4) . . ?
C20 C18 H18 108.0(3) . . ?
C19 C18 C13 112.6(5) . . ?
C19 C18 H18 108.0(3) . . ?
C19 C18 C20 108.8(5) . . ?
C16 C17 C12 116.2(5) . . ?
C21 C17 C12 124.4(5) . . ?
C21 C17 C16 119.4(5) . . ?
H25 C25 C24 120.2(3) . . ?
C26 C25 C24 119.7(5) . . ?
C26 C25 H25 120.2(3) . . ?
H32 C32 C31 119.2(3) . . ?
C33 C32 C31 121.7(5) . . ?
C33 C32 H32 119.2(4) . . ?
H7 C7 C6 119.9(3) . . ?
C8 C7 C6 120.2(6) . . ?
C8 C7 H7 119.9(4) . . ?
H29 C29 C24 120.9(3) . . ?
C28 C29 C24 118.1(5) . . ?
C28 C29 H29 120.9(3) . . ?
H15 C15 C16 120.0(3) . . ?
C14 C15 C16 120.1(5) . . ?
C14 C15 H15 120.0(3) . . ?
C28 C27 H27 120.8(3) . . ?
C26 C27 H27 120.8(3) . . ?
C26 C27 C28 118.3(5) . . ?
H36 C36 C35 108.0(3) . . ?
C38 C36 C35 112.5(5) . . ?
C38 C36 H36 108.0(3) . . ?
C37 C36 C35 109.7(5) . . ?
C37 C36 H36 108.0(3) . . ?
C37 C36 C38 110.6(5) . . ?
H33 C33 C32 119.2(4) . . ?
C34 C33 C32 121.6(6) . . ?
C34 C33 H33 119.2(3) . . ?
H21 C21 C17 108.5(3) . . ?
C23 C21 C17 110.6(5) . . ?
C23 C21 H21 108.5(3) . . ?
C22 C21 C17 111.7(5) . . ?
C22 C21 H21 108.5(4) . . ?
C22 C21 C23 108.9(5) . . ?
H39 C39 C31 108.3(3) . . ?
C41 C39 C31 109.6(4) . . ?
C41 C39 H39 108.3(3) . . ?
C40 C39 C31 111.1(5) . . ?
C40 C39 H39 108.3(3) . . ?
C40 C39 C41 111.1(5) . . ?
H41a C41 C39 109.5 . . ?
H41b C41 C39 109.5 . . ?
H41b C41 H41a 109.5 . . ?
H41c C41 C39 109.5 . . ?
H41c C41 H41a 109.5 . . ?
H41c C41 H41b 109.5 . . ?
C27 C28 C29 122.2(5) . . ?
H28 C28 C29 118.9(3) . . ?
H28 C28 C27 118.9(3) . . ?
C8 C9 H9 121.0(3) . . ?
C10 C9 H9 121.0(4) . . ?
C10 C9 C8 117.9(5) . . ?
C15 C14 C13 120.7(5) . . ?
H14 C14 C13 119.7(3) . . ?
H14 C14 C15 119.7(3) . . ?
H38a C38 C36 109.5 . . ?
H38b C38 C36 109.5 . . ?
H38b C38 H38a 109.5 . . ?
H38c C38 C36 109.5 . . ?
H38c C38 H38a 109.5 . . ?
H38c C38 H38b 109.5 . . ?
C27 C26 C25 120.6(5) . . ?
H26 C26 C25 119.7(3) . . ?
H26 C26 C27 119.7(3) . . ?
C33 C34 C35 121.0(5) . . ?
H34 C34 C35 119.5(3) . . ?
H34 C34 C33 119.5(3) . . ?
C9 C8 C7 121.3(5) . . ?
H8 C8 C7 119.3(4) . . ?
H8 C8 C9 119.3(3) . . ?
H23a C23 C21 109.5 . . ?
H23b C23 C21 109.5 . . ?
H23b C23 H23a 109.5 . . ?
H23c C23 C21 109.5 . . ?
H23c C23 H23a 109.5 . . ?
H23c C23 H23b 109.5 . . ?
H40a C40 C39 109.5 . . ?
H40b C40 C39 109.5 . . ?
H40b C40 H40a 109.5 . . ?
H40c C40 C39 109.5 . . ?
H40c C40 H40a 109.5 . . ?
H40c C40 H40b 109.5 . . ?
O4 B1 O4 116.3(8) 4_565 . ?
O5 B1 O4 121.9(4) . . ?
O5 B1 O4 121.9(4) . 4_565 ?
H20a C20 C18 109.5 . . ?
H20b C20 C18 109.5 . . ?
H20b C20 H20a 109.5 . . ?
H20c C20 C18 109.5 . . ?
H20c C20 H20a 109.5 . . ?
H20c C20 H20b 109.5 . . ?
O3 C42 O2 124.3(6) . . ?
O1 C42 O2 124.3(8) . . ?
O1 C42 O3 111.4(7) . . ?
H37a C37 C36 109.5 . . ?
H37b C37 C36 109.5 . . ?
H37b C37 H37a 109.5 . . ?
H37c C37 C36 109.5 . . ?
H37c C37 H37a 109.5 . . ?
H37c C37 H37b 109.5 . . ?
H19a C19 C18 109.5 . . ?
H19b C19 C18 109.5 . . ?
H19b C19 H19a 109.5 . . ?
H19c C19 C18 109.5 . . ?
H19c C19 H19a 109.5 . . ?
H19c C19 H19b 109.5 . . ?
C9 C10 C11 120.8(6) . . ?
H10 C10 C11 119.6(4) . . ?
H10 C10 C9 119.6(4) . . ?
H1 O1 C42 109.5 . . ?
H22a C22 C21 109.5 . . ?
H22b C22 C21 109.5 . . ?
H22b C22 H22a 109.5 . . ?
H22c C22 C21 109.5 . . ?
H22c C22 H22a 109.5 . . ?
H22c C22 H22b 109.5 . . ?

_smtbx_masks_special_details     ?
loop_
_smtbx_masks_void_nr
_smtbx_masks_void_average_x
_smtbx_masks_void_average_y
_smtbx_masks_void_average_z
_smtbx_masks_void_volume
_smtbx_masks_void_count_electrons
_smtbx_masks_void_content
1 0.000 0.000 0.111 81.3 33.8 ?
2 0.000 0.000 0.587 33.2 1.1 ?
3 0.156 0.563 0.984 9.4 0.6 ?
4 0.344 0.063 0.016 9.4 0.6 ?
5 0.500 0.500 0.889 81.3 33.8 ?
6 0.500 0.500 0.413 33.2 1.1 ?
7 0.656 0.937 0.016 9.4 0.6 ?
8 0.844 0.437 -0.016 9.4 0.6 ?

_shelx_fab_file                  
;
-22 -5 -1 0.3753 0.4046
-22 -4 -2 -0.5388 -0.1416
-22 -4 -1 -1.1568 -0.0919
-22 -3 -3 0.4550 0.9153
-22 -3 -2 0.1353 1.1897
-22 -3 -1 0.6321 0.9377
-22 -2 -4 0.3413 -0.2024
-22 -2 -3 0.4716 -0.4909
-22 -2 -2 0.1804 -0.7592
-22 -2 -1 -0.8312 -0.0908
-22 -1 -4 -0.2250 -0.4451
-22 -1 -3 0.2477 -0.1357
-22 -1 -2 0.1782 0.4714
-22 -1 -1 0.3292 0.6966
-21 -7 -1 0.5509 -0.0555
-21 -6 -3 -0.0036 0.2406
-21 -6 -2 -0.4798 -0.1166
-21 -6 -1 0.1478 -0.1709
-21 -5 -4 0.3211 0.5387
-21 -5 -3 0.0439 -0.1805
-21 -5 -2 -0.7001 0.0433
-21 -5 -1 -0.9239 -0.2791
-21 -4 -5 -0.0349 0.0385
-21 -4 -4 -0.2188 0.5544
-21 -4 -3 0.0808 1.4078
-21 -4 -2 -0.3495 1.5251
-21 -4 -1 0.6164 1.0940
-21 -3 -5 0.4755 -0.3479
-21 -3 -4 0.8743 0.1316
-21 -3 -3 0.7131 -0.4576
-21 -3 -2 -0.2455 -0.7355
-21 -3 -1 -1.5690 -0.2631
-21 -2 -6 -0.1154 0.2376
-21 -2 -5 -0.2619 -0.2660
-21 -2 -4 -0.3660 -0.1629
-21 -2 -3 0.3679 0.5861
-21 -2 -2 0.1480 1.2938
-21 -2 -1 0.6364 1.2556
-21 -1 -6 -0.5554 -0.0423
-21 -1 -5 -0.8361 -0.2866
-21 -1 -4 0.0048 -0.1459
-21 -1 -3 0.8306 -0.2700
-21 -1 -2 0.6372 -0.5014
-21 -1 -1 -0.5050 -0.0376
-20 -8 -2 -0.3220 0.3840
-20 -8 -1 0.9564 0.0541
-20 -7 -4 0.8505 0.4724
-20 -7 -3 0.5886 -0.0591
-20 -7 -2 0.3446 -0.9058
-20 -7 -1 0.6649 -0.9472
-20 -6 -5 0.2728 0.0166
-20 -6 -4 -0.3538 0.5998
-20 -6 -3 -0.7640 -0.0381
-20 -6 -2 -0.9810 0.2747
-20 -6 -1 -0.3450 -0.3029
-20 -5 -6 0.6876 -0.1587
-20 -5 -5 0.4486 0.4999
-20 -5 -4 0.2447 0.9950
-20 -5 -3 0.0894 1.6056
-20 -5 -2 -0.3406 1.0953
-20 -5 -1 0.8783 0.6175
-20 -4 -6 0.3286 -0.1802
-20 -4 -5 1.1721 -0.0327
-20 -4 -4 1.2806 0.8176
-20 -4 -3 0.6073 -0.0769
-20 -4 -2 -0.7474 -0.3443
-20 -4 -1 -1.9388 -0.4181
-20 -3 -7 -0.4347 0.1750
-20 -3 -6 0.2689 -0.3023
-20 -3 -5 0.1488 -0.2296
-20 -3 -4 -0.1171 0.5505
-20 -3 -3 0.1882 1.8381
-20 -3 -2 -0.4328 2.3574
-20 -3 -1 0.3437 1.7748
-20 -2 -7 -0.0502 -0.0430
-20 -2 -6 0.0280 -0.4489
-20 -2 -5 0.4237 -0.6086
-20 -2 -4 1.2851 0.0664
-20 -2 -3 1.5514 -0.0631
-20 -2 -2 0.3649 -0.4400
-20 -2 -1 -1.3147 0.0536
-20 -1 -7 -0.4162 0.7946
-20 -1 -6 -0.1010 0.4442
-20 -1 -5 -0.0025 -0.8558
-20 -1 -4 -0.0167 -0.5845
-20 -1 -3 0.3218 0.1701
-20 -1 -2 -0.0306 1.2016
-20 -1 -1 0.0203 1.4667
-19 -9 -3 -0.6334 0.2911
-19 -9 -2 0.2423 0.7221
-19 -9 -1 1.7328 0.2962
-19 -8 -5 0.6126 0.8884
-19 -8 -4 1.0132 0.5262
-19 -8 -3 0.5746 -0.3549
-19 -8 -2 0.3981 -1.3323
-19 -8 -1 -0.0960 -1.5249
-19 -7 -6 0.3030 -0.4674
-19 -7 -5 0.4287 -0.1256
-19 -7 -4 -0.5789 0.1819
-19 -7 -3 -1.1870 0.1395
-19 -7 -2 -0.6253 0.7645
-19 -7 -1 0.7806 0.0768
-19 -6 -6 0.8444 -0.0461
-19 -6 -5 0.7751 1.0102
-19 -6 -4 0.6927 1.0360
-19 -6 -3 0.2088 1.1173
-19 -6 -2 -0.1030 -0.0718
-19 -6 -1 0.7487 -0.3781
-19 -5 -7 0.4194 -0.3238
-19 -5 -6 0.4522 -0.2658
-19 -5 -5 1.2021 0.2837
-19 -5 -4 0.6534 1.0677
-19 -5 -3 -0.4097 0.0292
-19 -5 -2 -1.3476 -0.1308
-19 -5 -1 -1.7801 -0.6159
-19 -4 -8 -0.2335 0.0887
-19 -4 -7 0.1850 -0.0870
-19 -4 -6 1.0522 -0.6446
-19 -4 -5 0.8158 0.2141
-19 -4 -4 0.3331 1.1500
-19 -4 -3 -0.0100 2.4604
-19 -4 -2 -0.6704 2.3580
-19 -4 -1 0.5032 1.4840
-19 -3 -8 0.1510 -0.4365
-19 -3 -7 -0.0865 -0.3863
-19 -3 -6 0.2468 -0.8123
-19 -3 -5 1.1964 -0.4845
-19 -3 -4 1.7337 0.6654
-19 -3 -3 1.0680 0.3496
-19 -3 -2 -0.7751 -0.1648
-19 -3 -1 -2.5388 -0.0446
-19 -2 -8 -0.6402 0.6353
-19 -2 -7 -0.5959 0.3289
-19 -2 -6 0.2652 -0.4153
-19 -2 -5 0.6184 -1.0896
-19 -2 -4 0.6099 0.0840
-19 -2 -3 0.7766 1.5003
-19 -2 -2 -0.0612 2.4425
-19 -2 -1 0.0053 2.0752
-19 -1 -8 0.2729 -0.1174
-19 -1 -7 -1.0990 -0.1979
-19 -1 -6 -0.8510 -0.6379
-19 -1 -5 -0.1387 -0.6765
-19 -1 -4 1.2973 -0.1112
-19 -1 -3 2.2434 0.1563
-19 -1 -2 0.6233 0.0012
-19 -1 -1 -1.2468 0.2618
-18 -10 -1 1.4104 0.0019
-18 -9 -5 0.3085 0.7744
-18 -9 -4 1.0768 0.0820
-18 -9 -3 0.7913 -1.2774
-18 -9 -2 1.0369 -2.0272
-18 -9 -1 0.2184 -2.1637
-18 -8 -6 0.2374 -0.7479
-18 -8 -5 -0.0677 -0.5223
-18 -8 -4 -1.1771 -0.6736
-18 -8 -3 -1.8258 -0.0965
-18 -8 -2 -0.4165 1.0884
-18 -8 -1 1.5879 0.4727
-18 -7 -7 0.3386 -0.2427
-18 -7 -6 0.1674 -0.2052
-18 -7 -5 0.5027 0.9064
-18 -7 -4 1.0300 0.1638
-18 -7 -3 0.7210 -0.2810
-18 -7 -2 0.7019 -1.6110
-18 -7 -1 0.6212 -1.5589
-18 -6 -8 -0.1102 -0.1852
-18 -6 -7 0.5636 -0.2716
-18 -6 -6 0.2319 -0.3548
-18 -6 -5 0.8200 0.1175
-18 -6 -4 -0.0107 0.3130
-18 -6 -3 -0.7772 -0.3211
-18 -6 -2 -0.4320 0.0548
-18 -6 -1 0.1675 -0.4837
-18 -5 -8 -0.3650 0.0372
-18 -5 -7 0.1768 0.0008
-18 -5 -6 0.5207 -0.5665
-18 -5 -5 0.1597 0.6182
-18 -5 -4 -0.1839 0.7093
-18 -5 -3 -0.6514 1.5423
-18 -5 -2 -0.7675 0.8109
-18 -5 -1 0.5381 0.2933
-18 -4 -9 0.7224 0.3750
-18 -4 -8 0.0589 -0.2741
-18 -4 -7 0.3136 -0.1001
-18 -4 -6 0.4344 -0.4444
-18 -4 -5 1.4333 0.1852
-18 -4 -4 1.5065 0.9905
-18 -4 -3 0.4045 0.1915
-18 -4 -2 -0.8334 -0.3880
-18 -4 -1 -1.8168 -0.5440
-18 -3 -9 -0.1825 0.3349
-18 -3 -8 -1.0758 0.6118
-18 -3 -7 -0.8195 0.1499
-18 -3 -6 0.0963 -0.7605
-18 -3 -5 0.2835 -0.4110
-18 -3 -4 0.1761 0.9302
-18 -3 -3 0.0095 2.3923
-18 -3 -2 -0.6206 2.7758
-18 -3 -1 -0.0573 1.8742
-18 -2 -9 0.3629 0.7096
-18 -2 -8 -0.3658 -0.0531
-18 -2 -7 -1.3654 -0.1789
-18 -2 -6 -0.6955 -1.0117
-18 -2 -5 0.6715 -0.8488
-18 -2 -4 1.9269 0.0042
-18 -2 -3 1.9077 0.2989
-18 -2 -2 -0.4779 -0.0549
-18 -2 -1 -2.5356 0.2032
-18 -1 -9 -0.1423 1.1177
-18 -1 -8 -0.7087 1.6955
-18 -1 -7 -0.7399 0.5366
-18 -1 -6 -0.2531 -0.9623
-18 -1 -5 0.1487 -2.6748
-18 -1 -4 0.3719 -0.6171
-18 -1 -3 0.5114 1.3671
-18 -1 -2 0.1084 2.8455
-18 -1 -1 -0.0340 2.7300
-17 -11 -2 0.3982 -0.1729
-17 -11 -1 2.0377 -0.4068
-17 -10 -2 1.0184 -2.3739
-17 -10 -1 0.5939 -2.3802
-17 -9 -6 0.2322 -0.7346
-17 -9 -5 -0.7657 -0.8056
-17 -9 -4 -1.7167 -1.4482
-17 -9 -2 0.0028 0.6027
-17 -9 -1 2.6138 0.2394
-17 -8 -7 0.3046 -0.0046
-17 -8 -6 -0.1485 0.5031
-17 -8 -5 0.3495 1.4628
-17 -8 -4 1.5829 0.0483
-17 -8 -3 1.7259 -1.1630
-17 -8 -2 2.2154 -2.4121
-17 -8 -1 1.4296 -2.3095
-17 -7 -8 -0.3435 0.0943
-17 -7 -7 0.4694 -0.2356
-17 -7 -6 -0.2096 -0.5482
-17 -7 -5 -0.0575 -0.4675
-17 -7 -4 -1.0652 -0.9290
-17 -7 -3 -1.5062 -0.7636
-17 -7 -2 -0.0125 0.4974
-17 -7 -1 1.2616 0.0614
-17 -6 -9 0.0309 -0.0126
-17 -6 -8 -0.3282 0.0200
-17 -6 -7 0.3330 0.1457
-17 -6 -6 0.1217 -0.1908
-17 -6 -5 0.1892 0.9311
-17 -6 -4 0.6182 -0.1544
-17 -6 -3 0.5838 0.2389
-17 -6 -2 0.9249 -0.7002
-17 -6 -1 1.4019 -0.7289
-17 -5 -9 0.7305 0.2801
-17 -5 -8 0.0689 0.0853
-17 -5 -7 0.6651 0.3530
-17 -5 -6 0.0736 0.0104
-17 -5 -5 0.7377 0.4996
-17 -5 -4 0.4398 0.5340
-17 -5 -3 -0.4497 -0.1433
-17 -5 -2 -0.4079 -0.2444
-17 -5 -1 -0.6328 -0.4927
-17 -4 -9 0.1187 -0.0690
-17 -4 -8 -0.6194 0.2787
-17 -4 -7 -0.1556 0.3325
-17 -4 -6 0.1167 -0.3938
-17 -4 -5 -0.1158 0.7247
-17 -4 -4 -0.2530 1.0895
-17 -4 -3 -0.6215 2.0641
-17 -4 -2 -0.7379 1.8103
-17 -4 -1 -0.0160 0.9428
-17 -3 -10 0.6984 0.4000
-17 -3 -9 0.8374 0.5273
-17 -3 -8 0.1320 -0.0910
-17 -3 -7 0.0457 0.2902
-17 -3 -6 0.5096 -0.4847
-17 -3 -5 1.5834 0.0114
-17 -3 -4 2.0867 0.4351
-17 -3 -3 1.0265 0.3374
-17 -3 -2 -1.0443 -0.2534
-17 -3 -1 -2.5710 -0.1586
-17 -2 -10 -0.2258 0.2649
-17 -2 -9 0.0936 0.7956
-17 -2 -8 -0.6825 1.2613
-17 -2 -7 -0.5882 0.1403
-17 -2 -6 -0.2277 -1.2267
-17 -2 -5 -0.0957 -1.7096
-17 -2 -4 -0.0369 0.7226
-17 -2 -3 -0.2484 2.7872
-17 -2 -2 -0.5735 3.8121
-17 -2 -1 -0.5752 2.9208
-17 -1 -10 1.1258 0.1730
-17 -1 -9 0.4538 0.2804
-17 -1 -8 -0.8225 -0.0558
-17 -1 -7 -2.5139 0.0477
-17 -1 -6 -1.1599 -0.4544
-17 -1 -5 1.3123 -0.3165
-17 -1 -4 3.4342 -0.1060
-17 -1 -3 4.0092 0.1231
-17 -1 -2 0.1720 -0.1125
-17 -1 -1 -2.9941 0.0502
-16 -12 -2 -0.0436 0.5224
-16 -12 -1 0.8601 -0.0793
-16 -11 -2 0.2867 -1.9608
-16 -11 -1 0.2880 -1.8069
-16 -10 -2 0.0626 0.5284
-16 -10 -1 2.7673 0.0241
-16 -9 -7 0.2291 0.2212
-16 -9 -6 -0.4801 1.0800
-16 -9 -2 1.5503 -2.9133
-16 -9 -1 0.7994 -2.7699
-16 -8 -8 0.0458 0.3247
-16 -8 -7 0.9168 0.1886
-16 -8 -6 0.2080 -0.0874
-16 -8 -5 -0.4229 -0.4565
-16 -8 -4 -1.5874 -1.4981
-16 -8 -2 0.3843 0.6370
-16 -8 -1 2.2915 0.2863
-16 -7 -9 0.1116 -0.2950
-16 -7 -8 -0.0748 -0.4926
-16 -7 -7 0.4133 -0.1184
-16 -7 -6 -0.4240 0.2624
-16 -7 -5 -0.2309 1.3144
-16 -7 -4 0.7163 -0.5478
-16 -7 -3 0.9989 -0.6584
-16 -7 -2 1.4568 -1.5044
-16 -7 -1 0.7690 -1.3482
-16 -6 -9 0.2734 -0.0132
-16 -6 -8 0.0850 0.1919
-16 -6 -7 0.9878 0.2216
-16 -6 -6 -0.1142 -0.2126
-16 -6 -5 0.2315 -0.2555
-16 -6 -4 -0.2825 -0.8370
-16 -6 -3 -0.7116 -0.6235
-16 -6 -2 0.4265 0.3326
-16 -6 -1 0.4524 0.1814
-16 -5 -10 -0.1378 -0.7058
-16 -5 -9 0.4999 -0.5620
-16 -5 -8 -0.0589 -0.2091
-16 -5 -7 0.3735 0.3581
-16 -5 -6 -0.1536 -0.0666
-16 -5 -5 -0.1490 1.1878
-16 -5 -4 0.3841 0.1183
-16 -5 -3 0.4348 0.8510
-16 -5 -2 0.5973 0.4966
-16 -5 -1 0.4172 0.1376
-16 -4 -10 0.5354 -0.1006
-16 -4 -9 1.1477 -0.0085
-16 -4 -8 0.5984 0.0427
-16 -4 -7 1.0745 0.8817
-16 -4 -6 0.5325 0.0202
-16 -4 -5 0.7922 0.2742
-16 -4 -4 0.7446 -0.1621
-16 -4 -3 -0.4722 -0.1081
-16 -4 -2 -1.2452 -0.2628
-16 -4 -1 -2.1463 -0.1235
-16 -3 -10 -0.1136 -0.3774
-16 -3 -9 1.0211 -0.0674
-16 -3 -8 0.4366 0.5022
-16 -3 -7 0.6343 0.3568
-16 -3 -6 0.1811 -0.5494
-16 -3 -5 -0.1549 0.0928
-16 -3 -4 0.0310 1.3926
-16 -3 -3 -0.2065 2.7136
-16 -3 -2 0.1731 3.1378
-16 -3 -1 0.3074 2.0344
-16 -2 -11 0.1148 -0.2883
-16 -2 -10 1.0794 -0.4053
-16 -2 -9 0.6535 -0.2016
-16 -2 -8 -0.5908 -0.1629
-16 -2 -7 -1.5432 0.8596
-16 -2 -6 -0.6416 0.3057
-16 -2 -5 1.2259 0.7248
-16 -2 -4 2.7211 0.2353
-16 -2 -3 2.4881 0.1414
-16 -2 -2 -0.8855 -0.5246
-16 -2 -1 -3.4731 -0.3586
-16 -1 -11 0.0633 -0.3436
-16 -1 -10 -0.0080 0.9034
-16 -1 -9 0.5732 1.6373
-16 -1 -8 0.4002 2.3191
-16 -1 -7 0.4971 0.1437
-16 -1 -6 0.2709 -2.1780
-16 -1 -5 0.0062 -4.0855
-16 -1 -4 -0.0693 -0.7103
-16 -1 -3 -0.2897 2.4912
-16 -1 -2 0.0120 4.5430
-16 -1 -1 0.1769 4.0527
-15 -13 -1 -0.1075 -0.0485
-15 -12 -2 -0.7745 -0.8937
-15 -12 -1 -0.5677 -0.7027
-15 -11 -2 -0.9506 0.5955
-15 -11 -1 1.0000 -0.1470
-15 -10 -2 0.9296 -2.9117
-15 -10 -1 0.7783 -2.6062
-15 -9 -8 0.4373 0.3755
-15 -9 -7 0.7033 0.7147
-15 -9 -2 -0.4949 0.1626
-15 -9 -1 1.9945 -0.1368
-15 -8 -9 0.4814 -0.6586
-15 -8 -8 0.4489 -1.0717
-15 -8 -7 0.4741 -0.4123
-15 -8 -6 -0.7456 0.5086
-15 -8 -2 1.9196 -2.7735
-15 -8 -1 1.1872 -2.3535
-15 -7 -10 -0.7048 0.2630
-15 -7 -9 -0.3501 -0.0588
-15 -7 -8 0.1801 0.5603
-15 -7 -7 1.1613 0.4917
-15 -7 -6 -0.0775 0.2086
-15 -7 -5 -0.2557 -0.5351
-15 -7 -4 -0.9542 -1.6120
-15 -7 -2 1.4253 0.6798
-15 -7 -1 2.1475 0.6022
-15 -6 -10 -0.0023 -0.4593
-15 -6 -9 0.3729 -0.7016
-15 -6 -8 -0.1529 -0.8535
-15 -6 -7 -0.1021 -0.3061
-15 -6 -6 -1.2126 -0.2724
-15 -6 -5 -0.6185 0.6674
-15 -6 -4 0.7244 -1.5874
-15 -6 -3 1.4996 -1.0457
-15 -6 -2 1.7017 -1.1132
-15 -6 -1 0.3139 -0.7552
-15 -5 -10 -0.2257 0.0691
-15 -5 -9 0.3818 0.1442
-15 -5 -8 0.2564 0.6973
-15 -5 -7 1.2064 1.0744
-15 -5 -6 0.1465 -0.2861
-15 -5 -5 0.3063 -0.9707
-15 -5 -4 0.5198 -1.9567
-15 -5 -3 0.2751 -0.7831
-15 -5 -2 1.1769 0.2481
-15 -5 -1 0.6213 0.6556
-15 -4 -11 -0.0105 -0.3983
-15 -4 -10 -0.0776 -0.4629
-15 -4 -9 1.3104 -0.4474
-15 -4 -8 0.3822 -0.0966
-15 -4 -7 0.0085 0.5226
-15 -4 -6 -1.4850 -0.2154
-15 -4 -5 -1.4113 0.7471
-15 -4 -4 -0.1362 0.2669
-15 -4 -3 0.4195 1.1847
-15 -4 -2 1.2251 1.6345
-15 -4 -1 0.4504 1.0532
-15 -3 -11 -0.2337 -0.6028
-15 -3 -10 0.3888 -1.0253
-15 -3 -9 0.5616 -0.5999
-15 -3 -8 -0.2831 0.2665
-15 -3 -7 -0.3233 1.9305
-15 -3 -6 -0.3503 0.7985
-15 -3 -5 0.4612 0.7132
-15 -3 -4 1.5985 -0.9678
-15 -3 -3 1.1521 -0.8339
-15 -3 -2 -0.6946 -1.1334
-15 -3 -1 -2.4978 -0.6237
-15 -2 -11 -0.2123 -0.2078
-15 -2 -10 -0.0015 0.6255
-15 -2 -9 1.6467 0.9169
-15 -2 -8 1.4663 1.6958
-15 -2 -7 1.3723 0.6059
-15 -2 -6 -0.0690 -1.3161
-15 -2 -5 -1.0673 -2.4018
-15 -2 -4 -1.0669 -0.3117
-15 -2 -3 -1.3672 2.0370
-15 -2 -2 0.0178 3.7346
-15 -2 -1 0.5000 3.1379
-15 -1 -11 -0.0254 -0.4644
-15 -1 -10 1.1328 -0.8209
-15 -1 -9 0.1954 -0.6629
-15 -1 -8 -1.7237 -0.2016
-15 -1 -7 -3.8719 0.9426
-15 -1 -6 -3.1901 0.8536
-15 -1 -5 -0.3435 1.2000
-15 -1 -4 2.4597 0.2489
-15 -1 -3 3.8562 -0.1801
-15 -1 -2 -0.1364 -0.8092
-15 -1 -1 -3.5085 -0.7003
-14 -13 -2 -1.0975 -0.4143
-14 -13 -1 -0.6342 -0.0791
-14 -12 -2 -0.4826 0.6821
-14 -12 -1 0.4949 -0.3050
-14 -11 -2 -0.3971 -1.4680
-14 -11 -1 -0.0257 -1.3015
-14 -10 -2 -0.6049 -0.1969
-14 -10 -1 1.7266 -0.6557
-14 -9 -9 1.0472 -0.3940
-14 -9 -8 0.8606 -0.6204
-14 -9 -2 1.7884 -2.4579
-14 -9 -1 1.8600 -2.3616
-14 -8 -10 -0.5398 -0.1127
-14 -8 -9 -0.1818 -0.1456
-14 -8 -8 0.8404 0.8963
-14 -8 -7 1.4113 1.0740
-14 -8 -2 0.7368 -0.0239
-14 -8 -1 2.4734 0.0382
-14 -7 -10 0.1239 -0.4018
-14 -7 -9 0.4754 -0.6919
-14 -7 -8 0.3083 -0.9990
-14 -7 -7 -0.0947 -0.1463
-14 -7 -6 -1.4327 0.9044
-14 -7 -2 2.9215 -2.0823
-14 -7 -1 1.4251 -1.6157
-14 -6 -11 0.0466 0.4492
-14 -6 -10 -0.6407 0.4430
-14 -6 -9 -0.3486 0.5058
-14 -6 -8 0.3313 1.3571
-14 -6 -7 1.4566 0.9821
-14 -6 -6 0.1006 -0.3460
-14 -6 -5 -0.3122 -1.9204
-14 -6 -4 -0.7006 -2.8924
-14 -6 -3 -0.5101 -0.8851
-14 -6 -2 1.4809 1.0036
-14 -6 -1 1.3461 1.4724
-14 -5 -11 -0.0919 0.1161
-14 -5 -10 -0.1635 -0.3897
-14 -5 -9 0.9104 -0.7477
-14 -5 -8 -0.2013 -1.0831
-14 -5 -7 -1.0091 -0.2100
-14 -5 -6 -2.6520 -0.3256
-14 -5 -5 -1.1997 0.7605
-14 -5 -4 1.2514 -0.9565
-14 -5 -3 2.6705 -0.1075
-14 -5 -2 2.9381 0.4827
-14 -5 -1 0.4388 0.4846
-14 -4 -11 -0.4796 -0.5316
-14 -4 -10 -0.4581 -0.8977
-14 -4 -9 0.0345 -0.1924
-14 -4 -8 -0.1650 1.2579
-14 -4 -7 0.6594 2.3648
-14 -4 -6 0.1359 0.2561
-14 -4 -5 0.3208 -0.8115
-14 -4 -4 1.3054 -2.7265
-14 -4 -3 0.9448 -0.9270
-14 -4 -2 0.2078 -0.0425
-14 -4 -1 -1.7432 0.6657
-14 -3 -12 -0.8082 -0.0962
-14 -3 -11 -0.5588 -0.2188
-14 -3 -10 0.1301 -0.0419
-14 -3 -9 2.5898 -0.1744
-14 -3 -8 2.0497 0.3864
-14 -3 -7 1.3557 0.6340
-14 -3 -6 -1.2234 -0.7906
-14 -3 -5 -1.9149 -0.8387
-14 -3 -4 -0.9943 -0.1191
-14 -3 -3 -1.0990 1.8544
-14 -3 -2 0.3604 3.5361
-14 -3 -1 -0.4751 2.8238
-14 -2 -12 -0.0407 -0.2121
-14 -2 -11 -0.5260 -1.3772
-14 -2 -10 0.7087 -2.2590
-14 -2 -9 0.9174 -1.7157
-14 -2 -8 -0.1583 -0.1467
-14 -2 -7 -1.2843 2.2989
-14 -2 -6 -1.5202 1.9383
-14 -2 -5 0.0513 2.4557
-14 -2 -4 2.3370 0.3126
-14 -2 -3 3.1148 0.0231
-14 -2 -2 0.0289 -0.7764
-14 -2 -1 -2.9858 -0.7790
-14 -1 -12 -0.4974 -0.1533
-14 -1 -11 -0.3998 -0.6088
-14 -1 -10 0.0876 0.4168
-14 -1 -9 1.5567 0.9529
-14 -1 -8 1.8189 2.9356
-14 -1 -7 1.8369 1.9014
-14 -1 -6 0.4939 -0.3570
-14 -1 -5 -0.6677 -3.1289
-14 -1 -4 -1.1278 -1.2365
-14 -1 -3 -1.9208 1.5394
-14 -1 -2 -0.9452 3.7797
-14 -1 -1 -0.6534 3.6793
-13 -14 -1 0.4188 0.0136
-13 -13 -2 -0.2020 0.7850
-13 -13 -1 0.0975 -0.3825
-13 -12 -2 -0.8204 -0.6653
-13 -12 -1 0.0073 -0.2964
-13 -11 -2 -1.3132 0.6828
-13 -11 -1 0.1590 -0.5236
-13 -10 -2 -0.1122 -1.5768
-13 -10 -1 0.5820 -1.6687
-13 -9 -9 -0.1380 0.0181
-13 -9 -2 -0.6951 -0.0672
-13 -9 -1 1.6008 -0.4036
-13 -8 -10 0.9017 -0.5454
-13 -8 -9 1.5689 -0.6139
-13 -8 -8 1.4631 -0.7424
-13 -8 -2 0.9919 -2.5893
-13 -8 -1 0.2516 -2.3749
-13 -7 -11 -0.0194 -0.1844
-13 -7 -10 -0.7177 -0.1499
-13 -7 -9 -0.5013 0.3041
-13 -7 -8 1.0324 1.8889
-13 -7 -7 1.8933 1.4600
-13 -7 -3 -2.3351 -1.2894
-13 -7 -2 0.5089 0.7242
-13 -7 -1 1.6555 1.1643
-13 -6 -11 0.5032 0.4548
-13 -6 -10 0.7826 -0.3982
-13 -6 -9 1.4134 -0.7861
-13 -6 -8 0.4120 -1.4922
-13 -6 -7 -1.1667 -0.2991
-13 -6 -6 -3.0204 1.0185
-13 -6 -5 -1.1482 2.1357
-13 -6 -2 2.9193 -0.6414
-13 -6 -1 -0.1232 -0.4419
-13 -5 -12 -0.2418 0.3550
-13 -5 -11 -0.3144 -0.5270
-13 -5 -10 -1.1545 -0.4794
-13 -5 -9 -1.0229 0.5573
-13 -5 -8 -0.2964 2.2889
-13 -5 -7 1.0999 2.0624
-13 -5 -6 0.5782 -0.4637
-13 -5 -5 0.1439 -2.6878
-13 -5 -4 0.2617 -4.1190
-13 -5 -3 -0.0337 -0.8584
-13 -5 -2 0.1632 0.9292
-13 -5 -1 -1.6118 1.8789
-13 -4 -12 -0.9258 0.1193
-13 -4 -11 -0.2606 0.4535
-13 -4 -10 0.6940 0.1101
-13 -4 -9 2.9462 -0.4570
-13 -4 -8 1.7243 -1.0135
-13 -4 -7 0.3079 -0.3394
-13 -4 -6 -2.3229 -1.2071
-13 -4 -5 -1.1374 -0.4280
-13 -4 -4 1.3320 -0.4801
-13 -4 -3 2.1698 1.6398
-13 -4 -2 2.8511 3.4141
-13 -4 -1 -0.1144 2.8456
-13 -3 -12 -0.1984 -0.1987
-13 -3 -11 -0.7448 -1.9196
-13 -3 -10 -0.3540 -2.7268
-13 -3 -9 0.0827 -1.5526
-13 -3 -8 -0.6385 0.8560
-13 -3 -7 -0.7769 3.1426
-13 -3 -6 -1.1315 1.6501
-13 -3 -5 -0.1115 1.5863
-13 -3 -4 2.2366 -0.7673
-13 -3 -3 2.5559 0.7818
-13 -3 -2 -0.0119 0.8690
-13 -3 -1 -3.5788 0.7724
-13 -2 -12 -1.5354 -0.1828
-13 -2 -11 -1.1043 -0.8129
-13 -2 -10 0.1831 -0.4416
-13 -2 -9 3.1060 -0.2326
-13 -2 -8 3.4119 1.6049
-13 -2 -7 3.3327 1.7538
-13 -2 -6 0.9749 -0.3500
-13 -2 -5 -0.1145 -2.2200
-13 -2 -4 0.0820 -1.3283
-13 -2 -3 -1.2950 1.2985
-13 -2 -2 -0.1746 3.6931
-13 -2 -1 -1.1710 3.4350
-13 -1 -12 -0.0913 -0.2593
-13 -1 -11 -0.6875 -1.2164
-13 -1 -10 1.5981 -1.9760
-13 -1 -9 2.5203 -1.6161
-13 -1 -8 1.5015 -0.3990
-13 -1 -7 -0.9837 1.4330
-13 -1 -6 -2.8253 1.5926
-13 -1 -5 -1.4928 2.5143
-13 -1 -4 0.9327 1.3573
-13 -1 -3 2.9826 1.2850
-13 -1 -2 0.4305 0.6644
-13 -1 -1 -1.9693 0.0432
-12 -14 -1 0.6366 -0.9189
-12 -13 -2 -1.0440 -0.6111
-12 -13 -1 0.0787 0.0806
-12 -12 -2 -1.0131 -0.0485
-12 -12 -1 -0.3866 -1.1475
-12 -11 -2 -1.2724 -0.8861
-12 -11 -1 -0.0689 -0.7580
-12 -10 -2 -2.2673 0.0416
-12 -10 -1 -0.2136 -0.7471
-12 -9 -10 0.5261 -0.4141
-12 -9 -2 -0.2765 -2.6620
-12 -9 -1 -0.0296 -2.6324
-12 -8 -11 0.1671 -0.8892
-12 -8 -10 -0.1983 -0.7934
-12 -8 -9 0.0840 -0.0091
-12 -8 -3 -3.7861 -1.1530
-12 -8 -2 -0.6894 0.5017
-12 -8 -1 1.9098 0.5231
-12 -7 -11 0.6651 0.2046
-12 -7 -10 1.7296 -0.8348
-12 -7 -9 2.3199 -0.8795
-12 -7 -8 1.6292 -1.2984
-12 -7 -3 2.0008 -2.3207
-12 -7 -2 2.0524 -2.8888
-12 -7 -1 0.2216 -2.3596
-12 -6 -11 -0.0858 -1.1082
-12 -6 -10 -1.1743 -0.5614
-12 -6 -9 -1.3858 1.1533
-12 -6 -8 0.4056 3.7313
-12 -6 -7 1.6248 2.7825
-12 -6 -6 0.9468 0.8053
-12 -6 -2 1.1184 0.2126
-12 -6 -1 1.3527 1.4832
-12 -5 -12 -0.2638 0.5113
-12 -5 -11 0.9560 1.5017
-12 -5 -10 2.1120 0.6974
-12 -5 -9 3.2919 -0.0594
-12 -5 -8 1.3602 -1.8193
-12 -5 -7 -1.4099 -1.2332
-12 -5 -6 -4.2332 -0.9703
-12 -5 -5 -1.8942 -0.0414
-12 -5 -4 0.9860 -1.0087
-12 -5 -2 3.7625 1.2610
-12 -5 -1 0.4106 1.3818
-12 -4 -12 -0.1573 -0.4869
-12 -4 -11 -0.8508 -2.1949
-12 -4 -10 -1.9479 -2.2574
-12 -4 -9 -2.2692 -0.4421
-12 -4 -8 -2.4404 2.1816
-12 -4 -7 -1.4920 2.7665
-12 -4 -6 -0.7110 0.0458
-12 -4 -5 0.5536 -1.6256
-12 -4 -4 2.9805 -3.6881
-12 -4 -3 3.6132 -0.2673
-12 -4 -2 2.0644 0.8669
-12 -4 -1 -1.3418 1.6516
-12 -3 -13 -0.6168 0.8824
-12 -3 -12 -1.7708 0.7504
-12 -3 -11 -0.9213 0.7612
-12 -3 -10 0.5893 0.7584
-12 -3 -9 3.4163 0.3588
-12 -3 -8 2.6598 0.2625
-12 -3 -7 1.7317 0.1020
-12 -3 -6 -0.8945 -2.4838
-12 -3 -5 -0.2444 -3.4238
-12 -3 -4 1.6127 -2.5929
-12 -3 -3 0.8158 0.7962
-12 -3 -2 1.2436 3.7574
-12 -3 -1 -2.1067 3.6394
-12 -2 -13 -0.5001 0.5021
-12 -2 -12 -0.4826 -0.3210
-12 -2 -11 -1.2576 -2.1984
-12 -2 -10 0.1474 -3.4095
-12 -2 -9 1.0907 -2.7394
-12 -2 -8 -0.0134 -0.8845
-12 -2 -7 -1.6190 1.2290
-12 -2 -6 -3.0137 0.3905
-12 -2 -5 -1.4671 1.6587
-12 -2 -4 1.5740 0.4334
-12 -2 -3 3.1680 2.3903
-12 -2 -2 0.8120 2.6463
-12 -2 -1 -2.1452 1.5887
-12 -1 -13 -0.5001 0.5704
-12 -1 -12 -1.2852 -0.4585
-12 -1 -11 -1.0957 -2.0592
-12 -1 -10 -0.3352 -2.0426
-12 -1 -9 1.3673 -1.3602
-12 -1 -8 1.6913 2.3124
-12 -1 -7 2.0098 3.1138
-12 -1 -6 1.0277 1.2407
-12 -1 -5 0.7098 -1.7521
-12 -1 -4 0.9801 -1.9524
-12 -1 -3 -0.5399 -0.1919
-12 -1 -2 -0.6450 1.3943
-12 -1 -1 -2.1603 1.7548
-11 -15 -1 0.0266 -0.8216
-11 -14 -1 0.8619 0.0088
-11 -13 -2 0.0663 -0.6562
-11 -13 -1 -0.0183 -1.5375
-11 -12 -2 -0.6191 -0.2460
-11 -12 -1 0.7258 0.2492
-11 -11 -2 -1.4138 -0.0812
-11 -11 -1 -0.2799 -1.0297
-11 -10 -2 -0.5981 -0.7558
-11 -10 -1 0.1490 -1.2927
-11 -9 -11 -0.0478 -0.8875
-11 -9 -2 -1.5880 0.5512
-11 -9 -1 1.2014 0.0485
-11 -8 -11 -0.2234 -0.3485
-11 -8 -10 1.3423 -1.1957
-11 -8 -3 1.5458 -1.3250
-11 -8 -2 1.5792 -2.4333
-11 -8 -1 1.1826 -2.6405
-11 -7 -11 0.1958 -1.4554
-11 -7 -10 -0.1820 -0.9533
-11 -7 -9 -0.0645 0.9420
-11 -7 -3 -3.5591 -2.6814
-11 -7 -2 -0.7333 -1.0012
-11 -7 -1 1.2407 0.2947
-11 -6 -11 1.2507 0.8587
-11 -6 -10 3.2276 -0.4039
-11 -6 -9 3.8846 -0.5477
-11 -6 -8 2.1800 -1.8971
-11 -6 -7 -1.9787 -0.5914
-11 -6 -2 4.2905 -1.0078
-11 -6 -1 2.7018 -0.6160
-11 -5 -11 0.0787 -2.3188
-11 -5 -10 -1.4936 -1.4177
-11 -5 -9 -2.3436 1.3328
-11 -5 -8 -1.4453 4.8189
-11 -5 -7 -0.5706 4.1322
-11 -5 -6 0.2073 1.4945
-11 -5 -2 0.9469 -1.2821
-11 -5 -1 -0.7777 0.7279
-11 -4 -13 -0.7291 0.5975
-11 -4 -12 -1.4743 0.7992
-11 -4 -11 0.0415 1.7753
-11 -4 -10 1.8015 1.6176
-11 -4 -9 3.7219 1.1199
-11 -4 -8 2.0083 -0.8578
-11 -4 -7 -0.3799 -1.2935
-11 -4 -6 -3.3468 -3.1311
-11 -4 -5 -1.3708 -3.3274
-11 -4 -4 1.1315 -2.6044
-11 -4 -3 2.1390 0.2539
-11 -4 -2 2.6466 2.5260
-11 -4 -1 -1.2985 2.8416
-11 -3 -13 -0.1111 0.6741
-11 -3 -12 -0.0186 -0.1176
-11 -3 -11 -0.6086 -2.1498
-11 -3 -10 -0.7124 -2.8248
-11 -3 -9 -0.6627 -1.6031
-11 -3 -8 -1.9295 0.4630
-11 -3 -7 -2.4792 1.4132
-11 -3 -6 -2.1747 -0.6919
-11 -3 -5 -0.0984 -0.4040
-11 -3 -4 3.1649 -1.3117
-11 -3 -3 4.2421 2.8854
-11 -3 -2 1.6926 4.1024
-11 -3 -1 -1.9454 3.3663
-11 -2 -13 -0.7742 0.7738
-11 -2 -12 -2.1893 0.0038
-11 -2 -11 -1.8709 -1.0241
-11 -2 -10 -0.8996 -0.9361
-11 -2 -9 1.3484 -0.3820
-11 -2 -8 1.2065 1.7240
-11 -2 -7 1.5423 2.2421
-11 -2 -6 0.5682 -0.1623
-11 -2 -5 1.7020 -1.7961
-11 -2 -4 3.4278 -1.2336
-11 -2 -3 0.9805 1.4952
-11 -2 -2 -0.8224 3.1867
-11 -2 -1 -5.9386 2.8524
-11 -1 -13 -1.4754 0.6692
-11 -1 -12 -1.6028 0.2722
-11 -1 -11 -1.8017 -0.7622
-11 -1 -10 1.4674 -1.6508
-11 -1 -9 4.0671 -1.6694
-11 -1 -8 3.8838 -1.1656
-11 -1 -7 1.8839 -0.3841
-11 -1 -6 -1.0599 -1.0240
-11 -1 -5 -0.4867 0.3697
-11 -1 -4 0.5128 0.7649
-11 -1 -3 1.0076 3.1537
-11 -1 -2 -0.9702 4.0557
-11 -1 -1 -2.2522 2.6333
-10 -15 -1 0.1303 0.0950
-10 -14 -1 0.2258 -1.2659
-10 -13 -2 0.1998 -0.2095
-10 -13 -1 1.3721 0.6131
-10 -12 -2 -0.3119 0.2550
-10 -12 -1 -0.2800 -0.8704
-10 -11 -2 -0.3710 -0.2466
-10 -11 -1 0.0986 -0.2324
-10 -10 -2 -1.9716 1.7322
-10 -10 -1 -0.0742 0.4903
-10 -9 -11 -1.0350 0.0628
-10 -9 -2 -0.8578 -1.0729
-10 -9 -1 -1.0600 -1.8547
-10 -8 -11 -0.9283 -1.4225
-10 -8 -10 -0.9469 -1.4227
-10 -8 -2 -2.6044 -0.0427
-10 -8 -1 -0.3592 0.2307
-10 -7 -11 0.9669 0.6510
-10 -7 -10 3.7505 -1.1422
-10 -7 -9 4.5470 -1.0210
-10 -7 -3 0.5797 -0.2108
-10 -7 -2 1.4999 -0.7915
-10 -7 -1 1.3522 -1.1579
-10 -6 -11 -0.1879 -3.1741
-10 -6 -10 -1.1686 -1.9468
-10 -6 -9 -1.7619 1.4535
-10 -6 -8 0.4801 6.6088
-10 -6 -2 -1.5163 -3.5830
-10 -6 -1 -1.3443 -0.8918
-10 -5 -11 1.5209 1.9478
-10 -5 -10 4.4134 1.4409
-10 -5 -9 5.7614 1.7012
-10 -5 -8 3.8914 -0.4376
-10 -5 -7 -0.7864 -0.2343
-10 -5 -2 3.1630 0.2299
-10 -5 -1 1.3931 0.8989
-10 -4 -13 0.4305 0.1238
-10 -4 -11 0.7910 -2.6842
-10 -4 -10 -0.4442 -2.1672
-10 -4 -9 -1.5620 0.3543
-10 -4 -8 -2.6275 3.7202
-10 -4 -7 -3.3041 3.8994
-10 -4 -6 -2.2958 1.7515
-10 -4 -5 -1.2627 -0.7537
-10 -4 -2 0.8695 1.4452
-10 -4 -1 -1.0250 2.4179
-10 -3 -13 -1.1050 0.2975
-10 -3 -12 -2.3114 -0.0052
-10 -3 -11 -1.4221 0.2507
-10 -3 -10 -0.1743 0.9095
-10 -3 -9 1.7922 1.6040
-10 -3 -8 0.9395 1.3262
-10 -3 -7 0.2906 0.9682
-10 -3 -6 -0.9511 -1.8888
-10 -3 -5 1.5827 -3.0803
-10 -3 -4 4.5316 -2.2852
-10 -3 -3 3.6350 0.2289
-10 -3 -2 1.6912 1.4955
-10 -3 -1 -5.0156 1.9411
-10 -2 -13 -0.8970 1.3946
-10 -2 -12 -0.7937 1.0268
-10 -2 -11 -0.7986 -0.3728
-10 -2 -10 0.8707 -1.2989
-10 -2 -9 2.2335 -1.1920
-10 -2 -8 1.0937 -0.7036
-10 -2 -7 -0.2547 -0.5035
-10 -2 -6 -1.4538 -2.4878
-10 -2 -5 0.0002 -1.0047
-10 -2 -4 1.4932 0.2904
-10 -2 -3 1.5440 5.9675
-10 -2 -2 -0.6863 8.4983
-10 -2 -1 -2.3424 6.2577
-10 -1 -13 -0.4041 0.4182
-10 -1 -12 -1.3902 -1.2966
-10 -1 -11 -1.5679 -3.5425
-10 -1 -10 -1.4812 -4.2158
-10 -1 -9 -0.5866 -3.3153
-10 -1 -8 -0.6502 0.4938
-10 -1 -7 0.1014 2.1706
-10 -1 -6 0.6563 1.5596
-10 -1 -5 2.4566 1.4121
-10 -1 -4 4.5095 2.1053
-10 -1 -3 2.7991 3.7624
-10 -1 -2 0.2243 3.1070
-10 -1 -1 -4.6647 1.6735
-9 -15 -1 -0.1597 -1.1861
-9 -14 -1 0.8904 0.3703
-9 -13 -2 0.4550 -1.2384
-9 -13 -1 0.1003 -1.8240
-9 -12 -2 -0.1938 -0.6074
-9 -12 -1 0.1804 0.3050
-9 -11 -2 -0.8872 1.1022
-9 -11 -1 -0.3297 0.2470
-9 -10 -2 -1.1321 -0.1377
-9 -10 -1 -1.7385 -0.6264
-9 -9 -2 -2.8365 1.8919
-9 -9 -1 -1.6476 0.9868
-9 -8 -11 -1.0748 0.5657
-9 -8 -2 0.0052 1.0792
-9 -8 -1 0.1978 -0.2765
-9 -7 -11 -1.3497 -2.8391
-9 -7 -10 -1.7012 -2.2404
-9 -7 -2 -2.0855 -2.5842
-9 -7 -1 -1.7019 -0.8775
-9 -6 -11 1.5029 1.7655
-9 -6 -10 5.4831 0.1773
-9 -6 -9 6.7392 0.7320
-9 -6 -2 2.5032 -0.5502
-9 -6 -1 2.9036 -0.1689
-9 -5 -11 0.9226 -4.3463
-9 -5 -10 -0.2678 -3.1973
-9 -5 -9 -1.7235 0.4644
-9 -5 -8 -1.5626 6.1175
-9 -5 -2 2.0331 -3.3550
-9 -5 -1 2.9469 -0.3022
-9 -4 -11 0.3382 1.3426
-9 -4 -10 2.6533 2.2921
-9 -4 -9 4.2339 3.7520
-9 -4 -8 2.9234 2.2384
-9 -4 -7 -0.4496 1.5867
-9 -4 -6 -4.0620 -0.8081
-9 -4 -2 2.9922 -4.0035
-9 -4 -1 -1.4870 -1.6200
-9 -3 -14 0.0313 0.9050
-9 -3 -13 -0.2470 0.7523
-9 -3 -12 0.4754 0.1441
-9 -3 -11 0.8561 -1.4347
-9 -3 -10 0.8235 -1.7076
-9 -3 -9 0.4750 -0.7938
-9 -3 -8 -1.5928 0.5285
-9 -3 -7 -3.2877 0.1191
-9 -3 -6 -3.2233 -2.5937
-9 -3 -5 -1.9323 -3.6575
-9 -3 -4 -0.2395 -3.5131
-9 -3 -2 2.2950 5.9509
-9 -3 -1 3.4823 5.7822
-9 -2 -14 0.3285 0.2260
-9 -2 -13 -0.2472 0.3915
-9 -2 -12 -1.5069 -0.5362
-9 -2 -11 -1.6508 -1.4288
-9 -2 -10 -1.7730 -1.3434
-9 -2 -9 -1.0331 -0.5881
-9 -2 -8 -1.9580 0.5267
-9 -2 -7 -1.7749 0.7409
-9 -2 -6 -1.1109 -1.1763
-9 -2 -5 2.5652 -1.4453
-9 -2 -4 7.0572 -0.6707
-9 -2 -3 6.0382 0.7661
-9 -2 -2 1.9661 -0.1030
-9 -2 -1 -6.8064 -0.1051
-9 -1 -14 -0.3074 0.5356
-9 -1 -13 -1.5192 0.9001
-9 -1 -12 -2.2041 0.9516
-9 -1 -11 -2.4107 0.4432
-9 -1 -10 -0.2644 -0.1223
-9 -1 -9 2.0370 -0.5329
-9 -1 -8 2.3189 -1.1117
-9 -1 -7 2.3884 -1.8230
-9 -1 -6 1.3982 -3.8080
-9 -1 -5 3.0085 -3.1452
-9 -1 -4 2.3109 -1.4471
-9 -1 -3 -0.1738 3.3363
-9 -1 -2 -3.2804 6.3421
-9 -1 -1 -4.1426 4.9965
-8 -16 -1 -0.7266 -0.4409
-8 -15 -1 0.5533 0.1760
-8 -14 -1 -0.8242 -2.1257
-8 -13 -2 0.4202 -0.8018
-8 -13 -1 1.3088 0.3120
-8 -12 -2 0.1730 -0.0725
-8 -12 -1 0.0177 -0.5132
-8 -11 -2 0.4661 0.6211
-8 -11 -1 -0.4785 0.7490
-8 -10 -2 -0.8898 2.3388
-8 -10 -1 -1.3773 1.3362
-8 -9 -2 0.7125 4.3209
-8 -9 -1 0.4948 2.0439
-8 -8 -2 -2.8056 -0.2759
-8 -8 -1 -4.3812 -0.0473
-8 -7 -2 2.5543 3.9137
-8 -7 -1 3.4190 2.1110
-8 -6 -10 -0.1614 -3.2688
-8 -6 -2 -1.0760 -3.9037
-8 -6 -1 -0.8528 -0.9010
-8 -5 -10 4.0055 0.7484
-8 -5 -9 5.6605 2.9183
-8 -5 -8 5.2613 1.9355
-8 -5 -3 1.5915 -4.3499
-8 -5 -2 3.6164 -5.2241
-8 -5 -1 1.7188 -2.7966
-8 -4 -10 2.8157 -1.8742
-8 -4 -9 1.8077 0.3545
-8 -4 -8 -0.0280 4.0558
-8 -4 -7 -3.3534 3.9969
-8 -4 -4 -5.1438 -5.4074
-8 -4 -2 1.6401 0.7169
-8 -4 -1 6.3545 3.1427
-8 -3 -14 0.3920 -0.3617
-8 -3 -13 -0.3894 -0.5605
-8 -3 -10 -0.0206 0.5461
-8 -3 -9 0.6855 2.6526
-8 -3 -8 -0.8027 2.9246
-8 -3 -7 -2.9693 3.3623
-8 -3 -6 -4.3884 1.4953
-8 -3 -5 -1.2404 -0.5154
-8 -3 -4 3.6237 -1.9967
-8 -3 -2 3.5490 -7.0010
-8 -3 -1 -4.5687 -4.4346
-8 -2 -14 -0.3722 0.8040
-8 -2 -13 -0.9967 1.3090
-8 -2 -12 -0.7456 1.5336
-8 -2 -11 -0.3927 0.9943
-8 -2 -10 0.4312 0.8823
-8 -2 -9 1.6160 1.0162
-8 -2 -8 1.0003 0.7290
-8 -2 -7 0.6705 -0.6292
-8 -2 -6 0.2927 -4.4935
-8 -2 -5 1.0335 -5.8694
-8 -2 -4 -0.1171 -4.6325
-8 -2 -2 -1.8003 7.4641
-8 -2 -1 0.1310 7.0386
-8 -1 -14 0.4926 0.6664
-8 -1 -13 0.3689 0.9528
-8 -1 -12 -0.2907 0.2192
-8 -1 -11 -0.6086 -0.9884
-8 -1 -10 -1.1211 -2.3827
-8 -1 -9 -1.2469 -2.8941
-8 -1 -8 -2.3249 -1.8611
-8 -1 -7 -2.5876 -0.9828
-8 -1 -6 -1.9357 -0.4928
-8 -1 -5 0.6705 2.6456
-8 -1 -4 4.4200 5.8080
-8 -1 -3 4.5176 8.2678
-8 -1 -2 1.7363 5.8710
-8 -1 -1 -4.1240 2.6681
-7 -15 -1 -0.8391 -1.0709
-7 -14 -1 0.3278 0.4019
-7 -13 -1 0.5165 -1.2526
-7 -12 -2 0.4359 -1.0497
-7 -12 -1 0.0462 0.2245
-7 -11 -2 0.5480 1.3818
-7 -11 -1 -0.4303 0.8774
-7 -10 -2 0.5606 3.7335
-7 -10 -1 -0.2683 2.6994
-7 -9 -2 -2.0170 1.4437
-7 -9 -1 -5.4549 0.7864
-7 -8 -2 -0.0427 8.1456
-7 -8 -1 0.0157 4.7868
-7 -7 -3 0.5237 -1.7980
-7 -7 -2 -3.4311 -0.0148
-7 -7 -1 -6.1797 0.7706
-7 -6 -10 3.3401 -0.0609
-7 -6 -4 -4.1205 1.0814
-7 -6 -3 0.6475 0.6987
-7 -6 -2 0.4688 0.7124
-7 -6 -1 -1.5796 0.4212
-7 -5 -10 2.5121 -3.0067
-7 -5 -9 1.4443 -0.6784
-7 -5 -6 -3.4231 6.0029
-7 -5 -5 -5.2307 -0.9133
-7 -5 -4 -6.3503 -3.6988
-7 -5 -3 -3.5087 -1.4427
-7 -5 -2 -0.9911 0.4752
-7 -5 -1 3.5988 2.9866
-7 -4 -10 2.0124 0.5013
-7 -4 -9 3.2081 3.9390
-7 -4 -8 2.4482 4.6650
-7 -4 -7 -2.0498 5.8201
-7 -4 -6 -6.0643 5.0550
-7 -4 -5 -4.4779 1.2122
-7 -4 -4 -0.9607 -2.0652
-7 -4 -3 4.2345 -7.2999
-7 -4 -2 3.7253 -11.7519
-7 -4 -1 -2.1666 -7.5947
-7 -3 -14 -0.3835 0.9254
-7 -3 -10 2.7157 0.7199
-7 -3 -9 3.1563 2.5279
-7 -3 -8 1.7845 4.5558
-7 -3 -7 -0.8213 3.9012
-7 -3 -6 -2.6477 0.1528
-7 -3 -5 -4.9000 -4.9434
-7 -3 -4 -7.5670 -6.4638
-7 -3 -3 -5.3355 -1.1485
-7 -3 -2 -0.9769 3.3090
-7 -3 -1 6.7339 5.2984
-7 -2 -14 0.4157 -0.1295
-7 -2 -13 0.1156 -0.3028
-7 -2 -12 -0.3352 -0.8012
-7 -2 -10 -0.0296 -1.3045
-7 -2 -9 -0.1146 -0.8931
-7 -2 -8 -2.3979 -0.6231
-7 -2 -7 -4.8542 0.6757
-7 -2 -6 -5.7014 1.0076
-7 -2 -5 -2.7199 2.0616
-7 -2 -4 3.4186 2.4878
-7 -2 -3 6.7759 1.1595
-7 -2 -2 5.3842 -3.1591
-7 -2 -1 -1.3094 -2.8585
-7 -1 -14 -0.4915 0.3646
-7 -1 -13 -0.6231 0.6788
-7 -1 -12 -1.4625 0.8860
-7 -1 -11 -2.4138 0.9344
-7 -1 -10 -2.8329 1.4271
-7 -1 -9 -1.2972 2.0267
-7 -1 -8 0.1996 2.0366
-7 -1 -7 2.8256 1.2275
-7 -1 -6 4.2853 -1.8044
-7 -1 -5 6.4994 -3.7968
-7 -1 -4 4.2035 -3.9364
-7 -1 -3 -0.2183 -0.5752
-7 -1 -2 -5.2491 2.6814
-7 -1 -1 -6.5954 3.1677
-6 -15 -1 -0.1248 0.8986
-6 -14 -1 -0.0304 -1.4983
-6 -13 -1 -0.3624 -0.5542
-6 -12 -2 1.0430 -1.4748
-6 -12 -1 1.0104 -1.0789
-6 -11 -2 0.3318 0.6514
-6 -11 -1 0.2684 1.5979
-6 -10 -2 -0.1938 -0.4100
-6 -10 -1 -4.1036 -0.1694
-6 -9 -3 1.7816 6.0367
-6 -9 -2 0.6938 8.4231
-6 -9 -1 0.8971 5.7628
-6 -8 -4 6.2411 0.1942
-6 -8 -3 3.5896 0.1121
-6 -8 -2 -2.4156 2.2873
-6 -8 -1 -7.6291 1.5254
-6 -7 -5 -0.6264 -1.3997
-6 -7 -4 -0.0594 2.4810
-6 -7 -3 2.4345 5.1340
-6 -7 -2 -0.3414 7.0075
-6 -7 -1 -2.9769 4.1705
-6 -6 -7 -1.8677 2.6894
-6 -6 -6 -0.6115 4.7697
-6 -6 -5 -0.2078 -0.6939
-6 -6 -4 -0.3332 -0.5711
-6 -6 -3 0.3684 2.2218
-6 -6 -2 -0.8579 4.9978
-6 -6 -1 0.1690 5.1545
-6 -5 -10 2.0048 -0.0773
-6 -5 -9 3.3585 2.8362
-6 -5 -8 4.4259 3.3334
-6 -5 -7 0.0837 3.7892
-6 -5 -6 -4.0283 3.9387
-6 -5 -5 -2.4891 0.3015
-6 -5 -4 -0.4483 -1.1875
-6 -5 -3 4.3402 -5.2274
-6 -5 -2 1.6338 -8.3596
-6 -5 -1 -4.7033 -5.6098
-6 -4 -10 3.0870 -1.7670
-6 -4 -9 3.1071 0.4161
-6 -4 -8 2.4403 4.3770
-6 -4 -7 -1.3798 4.1178
-6 -4 -6 -3.2537 2.1909
-6 -4 -5 -6.2568 -4.8518
-6 -4 -4 -9.1622 -6.8114
-6 -4 -3 -4.8855 -2.5349
-6 -4 -2 1.6471 1.3663
-6 -4 -1 11.9882 4.4782
-6 -3 -11 1.2208 -1.0699
-6 -3 -10 2.6072 -0.4254
-6 -3 -9 2.8467 1.3271
-6 -3 -8 0.2774 1.8024
-6 -3 -7 -4.8922 3.6259
-6 -3 -6 -8.3692 4.1131
-6 -3 -5 -6.8236 1.8941
-6 -3 -4 -1.1442 -1.3432
-6 -3 -3 5.5883 -7.6094
-6 -3 -2 6.7738 -14.2169
-6 -3 -1 2.3171 -9.7759
-6 -2 -14 -0.2267 0.1588
-6 -2 -13 -0.2451 -0.0621
-6 -2 -12 -0.0706 -0.4680
-6 -2 -11 -0.4327 -0.7180
-6 -2 -10 -1.3585 0.7919
-6 -2 -9 -0.3711 3.1321
-6 -2 -8 0.3145 4.7674
-6 -2 -7 1.1056 4.2102
-6 -2 -6 1.2035 -0.6065
-6 -2 -5 0.7092 -6.7336
-6 -2 -4 -2.5602 -10.0568
-6 -2 -3 -2.5737 -7.8015
-6 -2 -2 -1.0688 -3.6798
-6 -2 -1 4.8019 0.2720
-6 -1 -14 0.2951 -0.1254
-6 -1 -13 0.2304 0.5696
-6 -1 -12 0.3577 1.4798
-6 -1 -11 1.0098 1.8761
-6 -1 -10 1.3285 -0.4560
-6 -1 -9 1.1485 -3.0373
-6 -1 -8 -0.9541 -5.2930
-6 -1 -7 -3.5544 -5.1036
-6 -1 -6 -5.1314 -4.1395
-6 -1 -5 -4.5727 -0.5660
-6 -1 -4 -0.8577 3.2750
-6 -1 -2 4.6275 2.8173
-6 -1 -1 3.6935 1.0189
-5 -15 -1 -1.1495 -0.2295
-5 -14 -1 -1.0097 0.4624
-5 -13 -1 0.1928 -0.9233
-5 -12 -2 0.4080 -0.7106
-5 -12 -1 1.0326 0.7915
-5 -11 -3 2.4858 -2.0442
-5 -11 -2 0.8276 -3.2643
-5 -11 -1 -2.0681 -1.9423
-5 -10 -4 -0.3326 -0.0277
-5 -10 -3 1.1726 4.5088
-5 -10 -2 2.5508 6.3341
-5 -10 -1 4.0922 5.3997
-5 -9 -5 5.0376 -1.4105
-5 -9 -4 7.1117 -1.2899
-5 -9 -3 5.6545 -2.0292
-5 -9 -2 -0.0629 -0.4156
-5 -9 -1 -6.3428 -0.2854
-5 -8 -6 -0.0350 -3.5883
-5 -8 -5 1.1414 -2.3574
-5 -8 -4 2.6998 2.1115
-5 -8 -3 4.3741 7.0002
-5 -8 -2 2.0126 9.8577
-5 -8 -1 0.5471 6.3928
-5 -7 -8 0.2263 0.3501
-5 -7 -7 -0.5011 -0.6648
-5 -7 -6 1.7444 1.3723
-5 -7 -5 4.1798 -1.8747
-5 -7 -4 5.0479 0.5995
-5 -7 -3 3.2472 3.6503
-5 -7 -2 -1.7142 7.2889
-5 -7 -1 -4.8131 5.5992
-5 -6 -9 0.5913 0.2644
-5 -6 -8 3.3044 0.3617
-5 -6 -7 1.5564 -0.3095
-5 -6 -6 -0.1077 0.4078
-5 -6 -5 2.9161 -0.8533
-5 -6 -4 4.5950 1.5017
-5 -6 -3 6.8079 1.3702
-5 -6 -2 0.6737 0.9546
-5 -6 -1 -6.9003 -0.0010
-5 -5 -10 2.6944 -2.0161
-5 -5 -9 2.3079 -1.6315
-5 -5 -8 3.0872 2.2154
-5 -5 -7 -0.2278 1.0815
-5 -5 -6 -0.7221 1.3656
-5 -5 -5 -2.4384 -4.0663
-5 -5 -4 -5.3391 -2.6439
-5 -5 -3 -3.8736 3.0016
-5 -5 -2 -2.1144 7.1561
-5 -5 -1 3.8554 7.7271
-5 -4 -11 0.4787 -1.7165
-5 -4 -10 2.6504 -1.3881
-5 -4 -9 3.0017 0.9189
-5 -4 -8 1.9186 1.9600
-5 -4 -7 -3.1865 3.8629
-5 -4 -6 -6.5134 5.6763
-5 -4 -5 -4.6292 3.1883
-5 -4 -4 -0.5572 0.8667
-5 -4 -3 5.8182 -5.7222
-5 -4 -2 4.8624 -12.5947
-5 -4 -1 -0.4784 -8.8596
-5 -3 -12 0.3482 -1.1485
-5 -3 -11 0.8962 -1.6569
-5 -3 -10 0.9197 0.3735
-5 -3 -9 2.0260 3.8063
-5 -3 -8 2.7682 7.1091
-5 -3 -7 1.6047 6.8679
-5 -3 -6 0.1907 2.6137
-5 -3 -5 -3.2604 -6.0433
-5 -3 -4 -8.9774 -10.9959
-5 -3 -3 -7.1401 -10.4187
-5 -3 -2 -2.2492 -7.2800
-5 -3 -1 8.2476 -1.5586
-5 -2 -15 0.5948 0.3740
-5 -2 -14 0.1965 -0.1957
-5 -2 -13 -0.1456 -0.0526
-5 -2 -12 0.6088 0.4732
-5 -2 -11 2.5547 1.0925
-5 -2 -10 4.1499 0.1752
-5 -2 -9 4.1809 -0.6187
-5 -2 -8 0.5724 -1.7254
-5 -2 -7 -5.3902 0.2664
-5 -2 -6 -10.0308 2.4114
-5 -2 -5 -11.3147 3.4361
-5 -2 -4 -6.7759 3.1970
-5 -2 -3 1.3116 -0.8529
-5 -2 -1 11.0917 -5.8577
-5 -1 -15 -0.3916 -0.0268
-5 -1 -14 -0.3350 0.2430
-5 -1 -13 0.7886 -0.0807
-5 -1 -12 0.1413 -0.6628
-5 -1 -9 -3.5085 2.9210
-5 -1 -8 -1.4577 4.5737
-5 -1 -7 1.6887 4.9033
-5 -1 -6 3.5289 1.8922
-5 -1 -5 4.3323 -2.9962
-5 -1 -4 0.9307 -7.5030
-5 -1 -3 -1.1945 -9.5754
-5 -1 -1 -0.6563 -4.4505
-4 -14 -1 -0.2349 1.3731
-4 -13 -2 -1.1761 0.4842
-4 -13 -1 -2.0675 1.3416
-4 -12 -4 -0.7178 -0.0086
-4 -12 -3 1.5056 -0.7678
-4 -12 -2 0.6072 -2.6948
-4 -12 -1 -1.5278 -1.7904
-4 -11 -5 -2.4706 -1.3638
-4 -11 -4 -2.9161 -1.7975
-4 -11 -3 -1.6485 1.7294
-4 -11 -2 1.6068 3.0983
-4 -11 -1 4.1019 3.8807
-4 -10 -6 -1.5573 1.7212
-4 -10 -5 1.7224 -0.6727
-4 -10 -4 3.7244 -2.7442
-4 -10 -3 4.6294 -4.7996
-4 -10 -2 0.9750 -4.8938
-4 -10 -1 -4.6442 -3.0098
-4 -9 -7 0.9329 -1.1661
-4 -9 -6 -1.5645 -3.4389
-4 -9 -5 -1.7168 -3.5230
-4 -9 -4 -0.3869 -1.2370
-4 -9 -3 1.5409 4.2304
-4 -9 -2 1.8163 7.1007
-4 -9 -1 2.5968 5.8071
-4 -8 -9 -0.9131 -3.3982
-4 -8 -8 -1.1310 0.4821
-4 -8 -7 -1.7036 -0.3966
-4 -8 -6 -0.4141 0.5090
-4 -8 -5 3.3004 -1.8255
-4 -8 -4 5.7350 -0.0292
-4 -8 -3 4.8740 1.5716
-4 -8 -2 0.1055 4.7605
-4 -8 -1 -4.5451 3.2848
-4 -7 -10 -0.7949 -0.4057
-4 -7 -9 -0.3179 0.3016
-4 -7 -8 2.1365 0.3377
-4 -7 -7 1.9052 -1.5035
-4 -7 -6 1.2267 -2.1567
-4 -7 -5 3.9497 -2.6327
-4 -7 -4 5.1143 0.8054
-4 -7 -3 4.8406 3.5467
-4 -7 -2 -2.2188 5.5591
-4 -7 -1 -8.9862 3.0865
-4 -6 -11 -0.3419 -0.7394
-4 -6 -10 0.8375 -1.9453
-4 -6 -9 -0.1618 -3.4789
-4 -6 -8 1.1281 -0.3715
-4 -6 -7 -0.9019 -2.1092
-4 -6 -6 0.3144 -0.2105
-4 -6 -5 1.4762 -2.2756
-4 -6 -4 0.6702 2.6713
-4 -6 -3 -0.3193 9.2434
-4 -6 -2 -3.1105 13.5064
-4 -6 -1 -2.3856 10.5308
-4 -5 -12 -1.0531 -0.9993
-4 -5 -11 -1.4422 -0.5334
-4 -5 -10 0.7003 -1.3235
-4 -5 -9 0.7730 0.1643
-4 -5 -8 1.7095 0.8446
-4 -5 -7 -0.8706 1.0819
-4 -5 -6 -1.8289 3.1630
-4 -5 -5 1.5029 2.3317
-4 -5 -4 3.5961 4.0593
-4 -5 -3 5.6369 1.5694
-4 -5 -2 -1.2448 -2.4203
-4 -5 -1 -10.2921 -2.5559
-4 -4 -13 -1.1050 -0.4973
-4 -4 -12 -0.0690 -1.4266
-4 -4 -11 0.1361 -1.9832
-4 -4 -10 0.8371 -0.5144
-4 -4 -9 1.4328 2.0785
-4 -4 -8 3.0486 5.6291
-4 -4 -7 1.8535 4.9991
-4 -4 -6 1.7878 3.2828
-4 -4 -5 -0.5400 -3.3404
-4 -4 -4 -6.5721 -4.6371
-4 -4 -3 -6.5646 -2.0771
-4 -4 -2 -5.2852 0.5710
-4 -4 -1 2.1488 3.2557
-4 -3 -14 -0.7696 -0.2241
-4 -3 -13 -1.3054 -0.4268
-4 -3 -12 -0.1359 -0.6777
-4 -3 -11 2.3052 -0.4998
-4 -3 -10 4.8483 -0.9399
-4 -3 -9 5.0853 -0.8897
-4 -3 -8 1.9456 -1.3260
-4 -3 -7 -4.7845 0.9914
-4 -3 -6 -9.9548 4.5559
-4 -3 -5 -11.5372 4.9918
-4 -3 -4 -8.1597 4.6343
-4 -3 -3 0.5018 -1.3712
-4 -3 -2 7.1025 -10.0564
-4 -3 -1 10.5243 -7.5358
-4 -2 -15 -0.3432 0.4037
-4 -2 -14 -0.6621 0.5307
-4 -2 -13 -0.1371 -0.5395
-4 -2 -12 0.3918 -2.0327
-4 -2 -11 -0.1294 -2.4190
-4 -2 -10 -2.0457 0.3425
-4 -2 -9 -1.1120 4.7912
-4 -2 -8 0.6517 8.6412
-4 -2 -7 2.1363 10.0026
-4 -2 -6 2.3802 6.3238
-4 -2 -4 -6.5324 -11.0600
-4 -2 -3 -6.3855 -17.1184
-4 -2 -2 -3.7605 -17.5795
-4 -2 -1 5.7126 -9.9675
-4 -1 -15 0.2748 -0.1983
-4 -1 -14 -0.3411 -0.7539
-4 -1 -13 -0.7565 -0.6494
-4 -1 -9 3.4368 -1.2450
-4 -1 -8 1.1541 -3.7712
-4 -1 -7 -2.9079 -1.9108
-4 -1 -6 -6.8446 0.4774
-4 -1 -5 -9.6201 2.2325
-4 -1 -4 -8.0599 2.4861
-4 -1 -3 -2.0802 -1.9069
-4 -1 -1 12.7027 -6.7648
-3 -15 -2 0.8308 3.2722
-3 -14 -3 0.0005 -1.2896
-3 -14 -2 -1.2748 1.3524
-3 -13 -4 0.3217 0.4484
-3 -13 -3 2.1489 1.6257
-3 -13 -2 0.3737 0.9444
-3 -13 -1 -2.2999 0.5027
-3 -12 -6 -1.3522 -1.5386
-3 -12 -5 -1.5153 -2.1299
-3 -12 -4 -2.3412 -2.0862
-3 -12 -3 -2.2695 1.2913
-3 -12 -2 0.1127 3.4483
-3 -12 -1 1.3282 4.0748
-3 -11 -7 -1.1128 1.6927
-3 -11 -6 -2.1686 1.3673
-3 -11 -5 0.6389 -0.1791
-3 -11 -4 1.8309 -3.1054
-3 -11 -3 3.5338 -5.4372
-3 -11 -2 0.5175 -6.8139
-3 -11 -1 -4.8450 -4.2110
-3 -10 -8 0.7769 0.9191
-3 -10 -7 -0.5760 -0.0804
-3 -10 -6 -3.5284 -2.4683
-3 -10 -5 -4.7728 -3.3696
-3 -10 -4 -4.1235 -3.0747
-3 -10 -3 -1.3072 2.0808
-3 -10 -2 2.3076 4.1818
-3 -10 -1 5.5602 4.9680
-3 -9 -9 0.7656 -1.1470
-3 -9 -8 -1.2642 2.2877
-3 -9 -7 -2.3622 2.1638
-3 -9 -6 -3.1397 1.7841
-3 -9 -5 0.4039 -1.0745
-3 -9 -4 3.0803 -2.2382
-3 -9 -3 4.6278 -3.1193
-3 -9 -2 1.8723 -1.5434
-3 -9 -1 -2.8237 -0.8843
-3 -8 -10 -0.2006 0.0494
-3 -8 -9 0.2469 1.2478
-3 -8 -8 1.3024 2.0965
-3 -8 -7 0.9990 0.2080
-3 -8 -6 -0.1554 -2.3812
-3 -8 -5 1.4294 -4.1893
-3 -8 -4 3.1135 -3.0457
-3 -8 -3 3.6994 0.5425
-3 -8 -2 0.3709 3.5271
-3 -8 -1 -2.5622 2.8126
-3 -7 -11 -0.4319 -0.2159
-3 -7 -10 0.7626 -1.1967
-3 -7 -9 -0.3719 -3.3260
-3 -7 -8 -0.4170 -0.8465
-3 -7 -7 -2.5139 -2.6129
-3 -7 -6 -1.8742 -1.2270
-3 -7 -5 1.1155 -1.9590
-3 -7 -4 3.3130 2.6869
-3 -7 -3 3.4717 7.6510
-3 -7 -2 0.8822 11.5200
-3 -7 -1 -0.3150 8.1410
-3 -6 -13 -0.8598 0.6803
-3 -6 -12 -1.1552 -0.2655
-3 -6 -11 -2.6632 0.4113
-3 -6 -10 -0.9342 -0.8325
-3 -6 -9 -1.1805 0.1336
-3 -6 -8 0.7250 0.6976
-3 -6 -7 0.7704 -1.0114
-3 -6 -6 1.9301 -0.7196
-3 -6 -5 6.1860 -1.3367
-3 -6 -4 7.6400 2.0495
-3 -6 -3 6.6261 3.2086
-3 -6 -2 -2.4953 3.2927
-3 -6 -1 -12.0372 1.1517
-3 -5 -14 -0.3836 -0.1679
-3 -5 -13 -0.9655 -0.2163
-3 -5 -12 -0.8769 -0.8893
-3 -5 -11 -1.5948 -1.3716
-3 -5 -10 -0.6027 -1.1802
-3 -5 -9 -1.0722 -1.0118
-3 -5 -8 1.0922 1.0422
-3 -5 -7 0.8084 -0.8332
-3 -5 -6 3.2502 -0.5261
-3 -5 -5 4.8905 -3.0507
-3 -5 -4 1.9867 0.8017
-3 -5 -3 0.1762 6.5860
-3 -5 -2 -3.3735 9.8889
-3 -5 -1 -1.6956 8.5017
-3 -4 -14 -0.7687 0.1243
-3 -4 -13 -1.0509 0.4960
-3 -4 -12 -0.0281 -0.0420
-3 -4 -11 1.4030 -0.0170
-3 -4 -10 3.5540 -1.0788
-3 -4 -9 3.3713 -1.7042
-3 -4 -8 1.9688 -2.7706
-3 -4 -7 -2.3518 -2.6835
-3 -4 -6 -4.6894 0.9319
-3 -4 -5 -3.8840 2.6936
-3 -4 -4 -1.8742 6.6936
-3 -4 -3 2.6755 4.9936
-3 -4 -2 2.5569 -1.2965
-3 -4 -1 0.6035 -1.7483
-3 -3 -15 -0.1138 0.2284
-3 -3 -14 -0.5327 -0.0255
-3 -3 -13 -0.9309 -1.3720
-3 -3 -12 -0.0620 -3.0719
-3 -3 -11 -0.7315 -3.6053
-3 -3 -10 -1.9767 -1.0715
-3 -3 -9 -1.4198 3.0396
-3 -3 -8 0.8982 6.8491
-3 -3 -7 2.7447 7.6592
-3 -3 -6 4.9360 5.0857
-3 -3 -5 3.9186 -2.7644
-3 -3 -4 -3.1470 -9.4243
-3 -3 -3 -3.9299 -14.0332
-3 -3 -2 -3.5986 -14.5414
-3 -3 -1 4.3591 -7.8355
-3 -2 -15 0.2484 0.5016
-3 -2 -14 -0.7441 -0.2439
-3 -2 -13 -1.3793 -0.4381
-3 -2 -12 -0.1167 0.0660
-3 -2 -11 2.7032 1.2501
-3 -2 -10 5.3316 0.4508
-3 -2 -9 5.9022 -0.9402
-3 -2 -8 2.7975 -3.4836
-3 -2 -7 -3.4060 -1.7766
-3 -2 -6 -9.5001 1.5870
-3 -2 -5 -14.2060 2.6231
-3 -2 -4 -13.1182 2.0303
-3 -2 -3 -4.2765 -5.3356
-3 -2 -2 8.1342 -14.7713
-3 -2 -1 19.3879 -10.9406
-3 -1 -15 -0.0631 0.4410
-3 -1 -14 -0.7545 0.4628
-3 -1 -13 0.7832 -0.4073
-3 -1 -12 1.2107 -1.6625
-3 -1 -9 -1.8053 2.1255
-3 -1 -8 -0.4856 4.5612
-3 -1 -7 1.1012 5.9787
-3 -1 -6 0.9307 4.3357
-3 -1 -5 -3.0001 -0.7689
-3 -1 -4 -9.6455 -7.5928
-3 -1 -3 -6.8720 -13.9597
-3 -1 -1 17.9559 -9.9857
-2 -16 -2 1.2379 0.7795
-2 -15 -4 2.3984 -1.3409
-2 -15 -3 0.8253 -2.2242
-2 -15 -2 -0.3248 -0.3153
-2 -14 -5 -0.7918 -0.2986
-2 -14 -4 0.4155 1.0767
-2 -14 -3 1.9272 3.1019
-2 -14 -2 0.1867 3.5510
-2 -14 -1 -1.9425 2.2005
-2 -13 -6 0.6716 -0.9933
-2 -13 -5 1.7752 -0.8525
-2 -13 -4 1.4887 0.3335
-2 -13 -3 0.2137 3.4154
-2 -13 -2 -0.1384 6.5424
-2 -13 -1 -1.5561 5.5817
-2 -12 -8 -1.7006 0.5744
-2 -12 -7 -0.5852 -0.0674
-2 -12 -6 -0.1571 -0.1098
-2 -12 -5 2.6477 -0.0212
-2 -12 -4 3.5222 -1.2005
-2 -12 -3 4.0546 -1.7680
-2 -12 -2 -0.8684 -2.8663
-2 -12 -1 -7.6055 -1.7607
-2 -11 -9 0.8779 0.4325
-2 -11 -8 0.0790 0.0960
-2 -11 -7 -0.6623 -1.0277
-2 -11 -6 -2.4990 -2.1995
-2 -11 -5 -3.5162 -1.9454
-2 -11 -4 -3.6795 -0.8130
-2 -11 -3 -1.7342 4.8323
-2 -11 -2 1.9576 6.7496
-2 -11 -1 4.9591 6.8659
-2 -10 -10 0.3541 0.3304
-2 -10 -9 0.7910 0.4833
-2 -10 -8 -1.4725 2.8577
-2 -10 -7 -1.7096 3.2478
-2 -10 -6 -2.7211 2.6734
-2 -10 -5 0.7266 0.1125
-2 -10 -4 2.2968 -2.7967
-2 -10 -3 4.5402 -5.1301
-2 -10 -2 1.9031 -5.3941
-2 -10 -1 -3.6955 -3.3672
-2 -9 -11 -0.7944 -0.8620
-2 -9 -10 1.0135 0.2074
-2 -9 -9 1.5299 1.6560
-2 -9 -8 1.3704 2.7979
-2 -9 -7 0.3465 1.5503
-2 -9 -6 -1.7487 -1.3873
-2 -9 -5 -1.8306 -3.8857
-2 -9 -4 -0.4309 -4.9381
-2 -9 -3 1.6416 -1.1386
-2 -9 -2 2.7223 1.1643
-2 -9 -1 3.6492 2.6161
-2 -8 -12 0.3493 0.5161
-2 -8 -11 1.1199 -0.2201
-2 -8 -10 2.2453 -0.4292
-2 -8 -9 1.8226 -1.6382
-2 -8 -8 0.0152 0.6071
-2 -8 -7 -2.8320 -0.2963
-2 -8 -6 -4.4796 -0.2354
-2 -8 -5 -1.6843 -1.6127
-2 -8 -4 1.6429 -0.1939
-2 -8 -3 4.3223 1.5675
-2 -8 -2 3.9442 4.0927
-2 -8 -1 2.4327 2.8745
-2 -7 -13 -0.5339 0.1659
-2 -7 -12 -0.8816 -0.7339
-2 -7 -11 -2.4179 -0.2896
-2 -7 -10 -1.0270 -0.8468
-2 -7 -9 -1.1930 0.8250
-2 -7 -8 0.1577 2.4453
-2 -7 -7 0.8323 0.4861
-2 -7 -6 1.8846 -1.5021
-2 -7 -5 5.1604 -3.8702
-2 -7 -4 6.8548 -2.7490
-2 -7 -3 6.1806 -0.6459
-2 -7 -2 0.4449 1.9578
-2 -7 -1 -5.1956 0.9298
-2 -6 -14 -0.0213 0.3402
-2 -6 -13 -0.2140 0.8477
-2 -6 -12 -0.6278 0.4473
-2 -6 -11 -1.1601 0.0851
-2 -6 -10 0.5458 -0.4184
-2 -6 -9 -0.4420 -1.7933
-2 -6 -8 0.7550 -1.0140
-2 -6 -7 -0.4582 -3.3094
-2 -6 -6 1.1362 -2.6665
-2 -6 -5 4.1755 -2.9037
-2 -6 -4 4.3136 2.0282
-2 -6 -3 2.4442 7.6266
-2 -6 -2 -2.3081 10.8701
-2 -6 -1 -3.7075 8.1034
-2 -5 -14 -0.2751 0.3420
-2 -5 -13 -0.4535 1.1290
-2 -5 -12 -0.0992 0.1479
-2 -5 -11 -0.2191 0.2188
-2 -5 -10 0.8964 -1.4279
-2 -5 -9 0.2893 -2.1739
-2 -5 -8 0.5052 -2.8323
-2 -5 -7 -0.5076 -4.5506
-2 -5 -6 0.3093 -1.8988
-2 -5 -5 3.3928 0.7333
-2 -5 -4 4.8626 7.8787
-2 -5 -3 5.3919 10.7311
-2 -5 -2 0.2510 8.5444
-2 -5 -1 -5.5616 4.4825
-2 -4 -15 0.1456 0.0104
-2 -4 -14 -0.1945 -0.1600
-2 -4 -13 -1.0354 -0.7758
-2 -4 -12 -0.4574 -1.6548
-2 -4 -11 -1.6895 -1.8509
-2 -4 -10 -2.0427 -0.5041
-2 -4 -9 -2.2355 1.3368
-2 -4 -8 0.6956 3.2457
-2 -4 -7 3.2157 2.4460
-2 -4 -6 7.7917 1.3510
-2 -4 -5 9.9734 -2.5998
-2 -4 -4 3.6213 -3.4781
-2 -4 -3 -1.6546 -3.1188
-2 -4 -2 -9.6298 -2.3446
-2 -4 -1 -10.2290 -0.1256
-2 -3 -15 0.0919 0.8438
-2 -3 -14 -0.5988 -0.1355
-2 -3 -13 -1.0059 -0.2313
-2 -3 -12 0.1671 -0.2375
-2 -3 -11 2.3573 0.3438
-2 -3 -10 4.5199 -0.2945
-2 -3 -9 4.7007 -1.8384
-2 -3 -8 2.5057 -4.3630
-2 -3 -7 -2.2134 -3.8054
-2 -3 -6 -6.2249 1.1530
-2 -3 -5 -8.8947 5.0594
-2 -3 -4 -8.2720 10.1114
-2 -3 -3 -2.1207 7.3875
-2 -3 -2 5.2631 -1.6899
-2 -3 -1 11.9694 -2.3548
-2 -2 -15 -0.3217 0.6328
-2 -2 -14 -1.3295 0.6294
-2 -2 -13 -0.7924 -0.4816
-2 -2 -12 0.4999 -2.0493
-2 -2 -11 0.8133 -2.5939
-2 -2 -10 -1.2376 -0.6409
-2 -2 -9 -0.9087 2.6623
-2 -2 -8 0.7777 5.6615
-2 -2 -7 2.6696 7.2160
-2 -2 -6 3.6243 5.5222
-2 -2 -5 -0.3716 -0.6970
-2 -2 -4 -9.8712 -8.7574
-2 -2 -3 -9.6030 -16.6129
-2 -2 -2 -4.4204 -19.1549
-2 -2 -1 10.7532 -12.1797
-2 -1 -15 0.3249 0.7322
-2 -1 -14 -0.3050 -0.0264
-2 -1 -13 -0.7405 -1.2729
-2 -1 -12 -0.1592 -1.4216
-2 -1 -8 1.6950 -0.4130
-2 -1 -7 -1.3095 3.2161
-2 -1 -6 -4.7980 7.1012
-2 -1 -5 -8.2015 6.2645
-2 -1 -4 -8.4573 -0.2667
-1 -17 -2 1.0031 -0.0205
-1 -16 -4 0.3618 -1.3771
-1 -16 -3 -0.2226 -3.4199
-1 -16 -2 -0.5004 -3.0391
-1 -15 -6 -0.2305 -0.1964
-1 -15 -5 -2.0844 0.8504
-1 -15 -4 -1.4611 1.5465
-1 -15 -3 0.6624 2.3283
-1 -15 -2 1.2655 2.4911
-1 -15 -1 1.9267 1.4698
-1 -14 -7 0.1868 0.4276
-1 -14 -6 1.0152 0.4177
-1 -14 -5 1.7378 0.1764
-1 -14 -4 1.5758 0.4688
-1 -14 -3 0.2242 1.3286
-1 -14 -2 -1.0736 4.3127
-1 -14 -1 -2.8726 3.6290
-1 -13 -8 -1.0452 -0.4147
-1 -13 -7 0.3251 -1.0178
-1 -13 -6 1.4693 -0.8497
-1 -13 -5 3.3300 0.0945
-1 -13 -4 4.4742 0.6444
-1 -13 -3 4.4578 1.5081
-1 -13 -2 -0.9777 1.3415
-1 -13 -1 -7.4417 0.8726
-1 -12 -9 -0.2919 0.0152
-1 -12 -8 -0.6323 -1.4580
-1 -12 -7 -0.5245 -2.9354
-1 -12 -6 -0.6836 -3.2812
-1 -12 -5 -0.6720 -1.7466
-1 -12 -4 -0.9737 1.3682
-1 -12 -3 -0.8685 7.7401
-1 -12 -2 0.0672 10.9305
-1 -12 -1 0.5379 9.2416
-1 -11 -10 -0.9040 0.0533
-1 -11 -9 -1.1634 0.1361
-1 -11 -8 -2.7775 0.7907
-1 -11 -7 -1.3621 0.8602
-1 -11 -6 -0.5928 0.7134
-1 -11 -5 3.5799 -0.1326
-1 -11 -4 4.4266 -1.6555
-1 -11 -3 5.2359 -2.8413
-1 -11 -2 -0.0644 -3.4341
-1 -11 -1 -8.1663 -2.1340
-1 -10 -11 0.1004 -0.4953
-1 -10 -10 0.8482 0.9113
-1 -10 -9 1.1084 1.5037
-1 -10 -8 0.7239 1.3314
-1 -10 -7 -0.0868 -0.1816
-1 -10 -6 -1.6838 -2.2859
-1 -10 -5 -2.4828 -3.5359
-1 -10 -4 -2.2949 -3.9616
-1 -10 -3 -0.9186 1.1155
-1 -10 -2 0.9599 2.8440
-1 -10 -1 2.6023 4.5910
-1 -9 -13 0.2655 0.2237
-1 -9 -12 0.5811 -0.2158
-1 -9 -11 1.7516 -0.6947
-1 -9 -10 1.8677 -0.5543
-1 -9 -9 1.8121 -0.7735
-1 -9 -8 -0.9844 0.7343
-1 -9 -7 -3.3407 0.8121
-1 -9 -6 -5.8384 0.6129
-1 -9 -5 -3.1245 -0.6298
-1 -9 -4 -0.3562 -1.3015
-1 -9 -3 3.8835 -1.6439
-1 -9 -2 4.4916 -0.9065
-1 -9 -1 2.1447 -0.4959
-1 -8 -13 -0.2685 -0.5531
-1 -8 -12 -0.3068 -0.8651
-1 -8 -11 -0.9028 -0.7731
-1 -8 -10 0.1113 -0.1061
-1 -8 -9 0.2665 2.2792
-1 -8 -8 0.5569 4.4941
-1 -8 -7 0.3671 3.0126
-1 -8 -6 -0.1557 -0.5684
-1 -8 -5 0.4465 -4.9534
-1 -8 -4 1.0344 -7.2679
-1 -8 -3 0.9291 -5.4169
-1 -8 -2 -0.8302 -2.4229
-1 -8 -1 -2.4631 -0.6027
-1 -7 -14 -0.0633 0.2508
-1 -7 -13 0.0477 0.5614
-1 -7 -12 -0.3902 0.1841
-1 -7 -11 -0.0511 -0.1395
-1 -7 -10 1.9417 -0.4229
-1 -7 -9 1.1042 -1.2594
-1 -7 -8 0.3260 -0.4737
-1 -7 -7 -2.8040 -1.3556
-1 -7 -6 -3.9788 -0.8970
-1 -7 -5 -1.1563 -0.7958
-1 -7 -4 1.9368 1.5644
-1 -7 -3 3.6504 4.0003
-1 -7 -2 2.6751 5.6489
-1 -7 -1 2.2173 3.9008
-1 -6 -14 -0.2034 0.7605
-1 -6 -13 -0.3472 1.5634
-1 -6 -12 -0.3131 0.3010
-1 -6 -11 -0.8074 0.4849
-1 -6 -10 -0.2122 -0.9672
-1 -6 -9 -0.5853 -0.6758
-1 -6 -8 -0.1136 0.0595
-1 -6 -7 -0.0320 -2.4213
-1 -6 -6 0.7079 -2.5195
-1 -6 -5 2.4928 -2.4245
-1 -6 -4 2.7991 2.3284
-1 -6 -3 1.6058 5.8138
-1 -6 -2 -2.8574 7.2944
-1 -6 -1 -7.2202 3.8334
-1 -5 -14 0.1463 -0.1605
-1 -5 -13 -0.7918 -0.2934
-1 -5 -12 -1.0670 -0.6121
-1 -5 -11 -2.6511 -0.6052
-1 -5 -10 -2.0070 -0.1932
-1 -5 -9 -2.9501 0.1077
-1 -5 -8 -0.3213 0.8860
-1 -5 -7 1.4999 0.0919
-1 -5 -6 6.3166 0.3224
-1 -5 -5 10.9286 -0.2198
-1 -5 -4 8.0887 1.6997
-1 -5 -3 2.2357 3.8911
-1 -5 -2 -8.2930 4.8012
-1 -5 -1 -13.2494 3.7194
-1 -4 -15 -0.3673 0.8417
-1 -4 -14 -0.6835 0.2763
-1 -4 -13 -0.8163 0.9050
-1 -4 -12 -0.2280 0.5979
-1 -4 -11 0.5882 0.8031
-1 -4 -10 1.5899 -0.5500
-1 -4 -9 1.4434 -2.8168
-1 -4 -8 0.7474 -5.5271
-1 -4 -7 -1.0178 -7.3250
-1 -4 -6 -1.9884 -2.7308
-1 -4 -5 -2.0879 3.1764
-1 -4 -4 -1.9116 13.8145
-1 -4 -3 -0.4683 17.9513
-1 -4 -2 -0.2373 12.8997
-1 -4 -1 -0.2067 7.3936
-1 -3 -15 -0.1667 0.3176
-1 -3 -14 -0.8015 0.1279
-1 -3 -13 -1.1584 -0.6044
-1 -3 -12 0.1130 -1.4880
-1 -3 -11 -0.5237 -1.6828
-1 -3 -10 -2.1564 -0.4127
-1 -3 -9 -2.4118 1.5936
-1 -3 -8 0.1157 3.4618
-1 -3 -7 3.6898 4.1936
-1 -3 -6 8.5358 3.6152
-1 -3 -5 9.2247 0.5638
-1 -3 -4 0.2381 -2.7223
-1 -3 -3 -4.8344 -5.9846
-1 -3 -2 -10.5593 -7.2935
-1 -3 -1 -6.7358 -4.4814
-1 -2 -15 -0.0759 0.9358
-1 -2 -14 -0.7109 -0.1684
-1 -2 -13 -1.1232 -1.3765
-1 -2 -12 -0.5579 -1.7664
-1 -2 -11 0.7760 -0.2320
-1 -2 -10 2.0825 0.1760
-1 -2 -9 2.4768 -0.1919
-1 -2 -8 1.3482 -2.5771
-1 -2 -7 -1.1976 -0.3425
-1 -2 -6 -4.0106 4.7743
-1 -2 -5 -6.7168 6.8103
-1 -2 -4 -7.0289 5.9456
-1 -2 -3 -3.2004 -5.3155
-1 -2 -2 3.2694 -18.7494
-1 -2 -1 9.8021 -14.6410
-1 -1 -15 -0.2735 0.3818
-1 -1 -14 -2.4717 0.3629
-1 -1 -13 -1.3211 -0.0928
-1 -1 -12 0.4041 -0.7336
-1 -1 -11 2.5940 -0.9712
-1 -1 -8 1.8949 2.1472
-1 -1 -7 1.8217 3.0217
-1 -1 -6 -1.0967 2.6735
-1 -1 -5 -11.0273 0.5503
-1 -1 -2 0.8810 -7.9068
0 0 3 -19.9017 -0.0011
0 0 4 -28.9172 -0.0003
0 0 5 -16.3381 0.0007
0 0 6 -3.5655 0.0011
0 0 7 1.3152 0.0005
0 0 13 -1.1066 -0.0015
0 0 14 -2.4420 -0.0002
0 0 15 0.2614 0.0021
0 1 1 -0.0029 32.4737
0 1 2 -0.0037 44.1619
0 1 3 -0.0002 26.8385
0 1 5 0.0042 -5.8164
0 1 6 0.0024 -7.9895
0 1 7 0.0007 -3.7020
0 1 8 0.0005 0.2384
0 1 10 0.0037 -0.4728
0 1 11 0.0010 0.4860
0 1 12 0.0011 2.6664
0 1 13 0.0015 1.5530
0 1 14 0.0013 -0.4870
0 1 15 0.0013 -1.2710
0 2 0 26.9933 0.0050
0 2 1 16.5769 -0.0005
0 2 2 -2.2182 -0.0015
0 2 3 -9.5475 -0.0065
0 2 4 -10.3597 -0.0064
0 2 5 0.1603 -0.0035
0 2 6 4.4386 -0.0013
0 2 7 2.8399 -0.0014
0 2 8 0.7177 -0.0019
0 2 9 -0.6655 -0.0014
0 2 10 -0.5176 -0.0002
0 2 11 1.4963 0.0009
0 2 12 0.6265 0.0013
0 2 13 -1.0772 -0.0003
0 2 14 -1.5004 0.0009
0 2 15 -0.0864 0.0004
0 3 1 -0.0015 0.3830
0 3 2 -0.0046 -1.3863
0 3 3 -0.0001 -10.2048
0 3 4 -0.0001 -11.0679
0 3 5 0.0021 -3.4271
0 3 6 0.0028 1.8461
0 3 7 0.0012 6.7578
0 3 8 0.0017 5.8372
0 3 9 0.0021 2.0308
0 3 10 0.0021 -0.1680
0 3 11 0.0015 -0.6730
0 3 12 0.0013 0.1606
0 3 13 -0.0000 0.1797
0 3 14 0.0001 0.0852
0 3 15 0.0003 -0.7855
0 4 0 -14.2810 0.0070
0 4 1 -13.6641 0.0013
0 4 2 -9.0719 0.0038
0 4 3 3.0648 0.0016
0 4 4 10.1658 0.0006
0 4 5 15.5371 0.0010
0 4 6 10.2389 -0.0000
0 4 7 2.9014 -0.0004
0 4 8 -1.3865 0.0008
0 4 9 -4.5578 -0.0013
0 4 10 -3.6541 -0.0000
0 4 11 -2.6576 0.0001
0 4 12 -0.7846 0.0003
0 4 13 -1.1370 0.0012
0 4 14 -0.1215 0.0002
0 4 15 0.2673 -0.0010
0 5 1 -0.0000 -8.2491
0 5 2 -0.0032 -14.1139
0 5 3 -0.0013 -14.9153
0 5 4 -0.0040 -9.0082
0 5 5 -0.0043 0.7641
0 5 6 -0.0038 4.6799
0 5 7 -0.0041 6.9644
0 5 8 -0.0029 3.8413
0 5 9 -0.0028 2.2712
0 5 10 -0.0031 0.5280
0 5 11 0.0001 -1.3324
0 5 12 -0.0007 -1.2332
0 5 13 -0.0006 -2.0280
0 5 14 -0.0003 -0.9146
0 6 0 -6.5442 0.0108
0 6 1 -3.4211 0.0075
0 6 2 -0.7025 0.0075
0 6 3 4.8539 0.0065
0 6 4 6.5338 0.0067
0 6 5 5.1295 0.0051
0 6 6 0.6042 0.0036
0 6 7 -1.4910 0.0016
0 6 8 -0.7448 0.0021
0 6 9 -1.8380 0.0003
0 6 10 -0.6936 0.0001
0 6 11 -2.3539 -0.0011
0 6 12 -1.4426 -0.0012
0 6 13 -0.6879 0.0009
0 6 14 -0.0974 -0.0007
0 7 1 -0.0025 -0.0700
0 7 2 -0.0032 -0.3159
0 7 3 -0.0032 2.8120
0 7 4 -0.0028 4.7005
0 7 5 -0.0053 4.5148
0 7 6 -0.0058 0.9699
0 7 7 -0.0035 -1.8051
0 7 8 -0.0036 -3.8430
0 7 9 -0.0035 -1.5767
0 7 10 -0.0041 0.4133
0 7 11 -0.0019 0.1098
0 7 12 -0.0012 0.4150
0 7 13 -0.0005 -0.6015
0 7 14 -0.0008 -0.3369
0 8 0 4.5631 0.0059
0 8 1 5.5147 0.0065
0 8 2 5.3595 0.0035
0 8 3 3.3154 0.0047
0 8 4 -1.3725 0.0056
0 8 5 -5.2692 0.0031
0 8 6 -7.4948 0.0023
0 8 7 -4.2963 0.0004
0 8 8 -0.3018 0.0013
0 8 9 2.1978 0.0029
0 8 10 2.6525 0.0006
0 8 11 1.3133 -0.0007
0 8 12 0.1235 -0.0004
0 8 13 0.0727 0.0002
0 9 1 -0.0005 -0.4926
0 9 2 0.0013 2.6376
0 9 3 -0.0003 4.8059
0 9 4 0.0001 7.6054
0 9 5 -0.0031 4.6967
0 9 6 -0.0027 0.8055
0 9 7 0.0006 -2.6005
0 9 8 0.0006 -3.9275
0 9 9 -0.0009 -2.6050
0 9 10 -0.0015 -0.6459
0 9 11 -0.0023 0.8743
0 9 12 -0.0002 0.7028
0 9 13 -0.0004 1.1518
0 10 0 -3.9291 -0.0046
0 10 1 -3.1943 -0.0023
0 10 2 2.1300 -0.0034
0 10 3 4.0723 -0.0003
0 10 4 1.0718 0.0004
0 10 5 -0.4365 0.0001
0 10 6 -4.0412 -0.0017
0 10 7 -3.0735 -0.0009
0 10 8 -2.7349 -0.0003
0 10 9 -0.1500 0.0023
0 10 10 0.1030 0.0008
0 10 11 1.1472 -0.0006
0 10 12 0.2980 -0.0002
0 11 1 0.0006 -7.9881
0 11 2 0.0024 -7.8960
0 11 3 0.0030 -5.3338
0 11 4 0.0030 1.7138
0 11 5 0.0023 3.9808
0 11 6 0.0018 4.8446
0 11 7 0.0014 3.7227
0 11 8 0.0023 1.5240
0 11 9 -0.0002 -0.2346
0 11 10 0.0000 -0.8779
0 11 11 -0.0016 0.0607
0 12 0 -14.6717 -0.0061
0 12 1 -10.4133 -0.0057
0 12 2 -1.1335 -0.0065
0 12 3 6.1092 -0.0065
0 12 4 6.5444 -0.0050
0 12 5 5.4307 -0.0018
0 12 6 1.2899 -0.0016
0 12 7 -0.8010 0.0004
0 12 8 -3.0295 -0.0006
0 12 9 -2.3200 -0.0004
0 12 10 -1.6275 -0.0003
0 12 11 -0.5144 -0.0010
0 13 1 -0.0004 -7.6982
0 13 2 0.0001 -9.4812
0 13 3 0.0016 -5.3613
0 13 4 0.0029 -0.6941
0 13 5 0.0047 2.0939
0 13 6 0.0031 3.2427
0 13 7 0.0007 3.1088
0 13 8 0.0003 2.2979
0 13 9 -0.0002 0.8139
0 13 10 0.0005 -0.0337
0 14 0 -5.8882 -0.0029
0 14 1 -2.4950 -0.0030
0 14 2 0.1872 -0.0023
0 14 3 2.5401 -0.0039
0 14 4 1.3551 -0.0035
0 14 5 0.2372 -0.0024
0 14 6 0.5994 -0.0004
0 14 7 0.3661 0.0000
0 14 8 -0.2281 -0.0006
0 15 1 0.0009 0.3498
0 15 2 0.0002 1.4023
0 15 3 -0.0007 3.0865
0 15 4 -0.0005 1.3888
0 15 5 0.0008 -0.1050
0 15 6 0.0009 -1.1206
0 15 7 0.0006 -1.1284
0 16 1 3.4386 -0.0001
0 16 2 1.2223 0.0018
0 16 3 -0.7709 0.0008
0 16 4 -2.9549 0.0000
0 16 5 -2.9898 -0.0011
0 17 2 -0.0004 2.6724
1 0 2 -0.0000 47.6565
1 0 3 0.0015 29.6209
1 0 4 -0.0017 4.5984
1 0 5 -0.0023 -7.9555
1 0 6 -0.0063 -10.9892
1 0 7 -0.0074 -6.5772
1 0 8 -0.0068 -1.3445
1 0 13 -0.0001 1.8971
1 0 14 -0.0005 -0.4171
1 0 15 -0.0002 -1.2709
1 1 0 46.7860 0.0037
1 1 1 31.8519 5.2711
1 1 2 0.8810 7.9068
1 1 3 -17.5620 6.4699
1 1 4 -22.9534 2.8250
1 1 6 -1.0967 -2.6735
1 1 7 1.8217 -3.0217
1 1 9 1.3069 -0.9441
1 1 10 0.9310 0.2845
1 1 11 2.5940 0.9712
1 1 12 0.4041 0.7336
1 1 13 -1.3211 0.0928
1 1 14 -2.4717 -0.3629
1 1 15 -0.2735 -0.3818
1 2 0 13.0153 0.0015
1 2 1 9.8021 14.6410
1 2 2 3.2694 18.7494
1 2 3 -3.2004 5.3155
1 2 4 -7.0289 -5.9456
1 2 5 -6.7168 -6.8103
1 2 6 -4.0106 -4.7743
1 2 7 -1.1976 0.3425
1 2 8 1.3482 2.5771
1 2 9 2.4768 0.1919
1 2 10 2.0825 -0.1760
1 2 11 0.7760 0.2320
1 2 12 -0.5579 1.7664
1 2 13 -1.1232 1.3765
1 2 14 -0.7109 0.1684
1 2 15 -0.0759 -0.9358
1 3 0 -2.6641 0.0045
1 3 1 -6.7358 4.4814
1 3 2 -10.5593 7.2935
1 3 3 -4.8344 5.9846
1 3 4 0.2381 2.7223
1 3 5 9.2247 -0.5638
1 3 6 8.5358 -3.6152
1 3 7 3.6898 -4.1936
1 3 8 0.1157 -3.4618
1 3 9 -2.4118 -1.5936
1 3 10 -2.1564 0.4127
1 3 11 -0.5237 1.6828
1 3 12 0.1130 1.4880
1 3 13 -1.1584 0.6044
1 3 14 -0.8015 -0.1279
1 3 15 -0.1667 -0.3176
1 4 0 0.2637 0.0018
1 4 1 -0.2067 -7.3936
1 4 2 -0.2373 -12.8997
1 4 3 -0.4683 -17.9513
1 4 4 -1.9116 -13.8145
1 4 5 -2.0879 -3.1764
1 4 6 -1.9884 2.7308
1 4 7 -1.0178 7.3250
1 4 8 0.7474 5.5271
1 4 9 1.4434 2.8168
1 4 10 1.5899 0.5500
1 4 11 0.5882 -0.8031
1 4 12 -0.2280 -0.5979
1 4 13 -0.8163 -0.9050
1 4 14 -0.6835 -0.2763
1 4 15 -0.3673 -0.8417
1 5 0 -15.7449 0.0028
1 5 1 -13.2494 -3.7194
1 5 2 -8.2930 -4.8012
1 5 3 2.2357 -3.8911
1 5 4 8.0887 -1.6997
1 5 5 10.9286 0.2198
1 5 6 6.3166 -0.3224
1 5 7 1.4999 -0.0919
1 5 8 -0.3213 -0.8860
1 5 9 -2.9501 -0.1077
1 5 10 -2.0070 0.1932
1 5 11 -2.6511 0.6052
1 5 12 -1.0670 0.6121
1 5 13 -0.7918 0.2934
1 5 14 0.1463 0.1605
1 6 0 -9.3033 0.0054
1 6 1 -7.2202 -3.8334
1 6 2 -2.8574 -7.2944
1 6 3 1.6058 -5.8138
1 6 4 2.7991 -2.3284
1 6 5 2.4928 2.4245
1 6 6 0.7079 2.5195
1 6 7 -0.0320 2.4213
1 6 8 -0.1136 -0.0595
1 6 9 -0.5853 0.6758
1 6 10 -0.2122 0.9672
1 6 11 -0.8074 -0.4849
1 6 12 -0.3131 -0.3010
1 6 13 -0.3472 -1.5634
1 6 14 -0.2034 -0.7605
1 7 0 -0.0976 0.0044
1 7 1 2.2173 -3.9008
1 7 2 2.6751 -5.6489
1 7 3 3.6504 -4.0003
1 7 4 1.9368 -1.5644
1 7 5 -1.1563 0.7958
1 7 6 -3.9788 0.8970
1 7 7 -2.8040 1.3556
1 7 8 0.3260 0.4737
1 7 9 1.1042 1.2594
1 7 10 1.9417 0.4229
1 7 11 -0.0511 0.1395
1 7 12 -0.3902 -0.1841
1 7 13 0.0477 -0.5614
1 7 14 -0.0633 -0.2508
1 8 0 -3.7980 0.0044
1 8 1 -2.4631 0.6027
1 8 2 -0.8302 2.4229
1 8 3 0.9291 5.4169
1 8 4 1.0344 7.2679
1 8 5 0.4465 4.9534
1 8 6 -0.1557 0.5684
1 8 7 0.3671 -3.0126
1 8 8 0.5569 -4.4941
1 8 9 0.2665 -2.2792
1 8 10 0.1113 0.1061
1 8 11 -0.9028 0.7731
1 8 12 -0.3068 0.8651
1 8 13 -0.2685 0.5531
1 9 0 1.7059 0.0014
1 9 1 2.1447 0.4959
1 9 2 4.4916 0.9065
1 9 3 3.8835 1.6439
1 9 4 -0.3562 1.3015
1 9 5 -3.1245 0.6298
1 9 6 -5.8384 -0.6129
1 9 7 -3.3407 -0.8121
1 9 8 -0.9844 -0.7343
1 9 9 1.8121 0.7735
1 9 10 1.8677 0.5543
1 9 11 1.7516 0.6947
1 9 12 0.5811 0.2158
1 9 13 0.2655 -0.2237
1 10 0 3.3588 -0.0033
1 10 1 2.6023 -4.5910
1 10 2 0.9599 -2.8440
1 10 3 -0.9186 -1.1155
1 10 4 -2.2949 3.9616
1 10 5 -2.4828 3.5359
1 10 6 -1.6838 2.2859
1 10 7 -0.0868 0.1816
1 10 8 0.7239 -1.3314
1 10 9 1.1084 -1.5037
1 10 10 0.8482 -0.9113
1 10 11 0.1004 0.4953
1 10 12 0.1332 -0.0217
1 11 0 -10.5421 -0.0025
1 11 1 -8.1663 2.1340
1 11 2 -0.0644 3.4341
1 11 3 5.2359 2.8413
1 11 4 4.4266 1.6555
1 11 5 3.5799 0.1326
1 11 6 -0.5928 -0.7134
1 11 7 -1.3621 -0.8602
1 11 8 -2.7775 -0.7907
1 11 9 -1.1634 -0.1361
1 11 10 -0.9040 -0.0533
1 11 11 0.2511 0.3862
1 12 0 1.3230 -0.0027
1 12 1 0.5379 -9.2416
1 12 2 0.0672 -10.9305
1 12 3 -0.8685 -7.7401
1 12 4 -0.9737 -1.3682
1 12 5 -0.6720 1.7466
1 12 6 -0.6836 3.2812
1 12 7 -0.5245 2.9354
1 12 8 -0.6323 1.4580
1 12 9 -0.2919 -0.0152
1 12 10 0.0780 -0.7199
1 12 11 0.2426 -0.2377
1 13 0 -11.8390 -0.0022
1 13 1 -7.4417 -0.8726
1 13 2 -0.9777 -1.3415
1 13 3 4.4578 -1.5081
1 13 4 4.4742 -0.6444
1 13 5 3.3300 -0.0945
1 13 6 1.4693 0.8497
1 13 7 0.3251 1.0178
1 13 8 -1.0452 0.4147
1 13 9 -0.9408 -0.1397
1 13 10 -0.6297 -0.2869
1 14 0 -3.4767 0.0026
1 14 1 -2.8726 -3.6290
1 14 2 -1.0736 -4.3127
1 14 3 0.2242 -1.3286
1 14 4 1.5758 -0.4688
1 14 5 1.7378 -0.1764
1 14 6 1.0152 -0.4177
1 14 7 0.1868 -0.4276
1 14 8 -0.5589 0.3050
1 14 9 -0.5941 -0.0988
1 15 1 1.9267 -1.4698
1 15 2 1.2655 -2.4911
1 15 3 0.6624 -2.3283
1 15 4 -1.4611 -1.5465
1 15 5 -2.0844 -0.8504
1 15 6 -0.2305 0.1964
1 15 7 0.4070 0.5603
1 16 1 -0.9037 1.4984
1 16 2 -0.5004 3.0391
1 16 3 -0.2226 3.4199
1 16 4 0.3618 1.3771
1 16 5 0.6338 -0.3823
1 17 2 1.0031 0.0205
2 0 1 30.7801 -0.0080
2 0 2 2.2988 -0.0008
2 0 3 -15.0667 0.0001
2 0 4 -20.7915 0.0028
2 0 5 -10.9469 0.0031
2 0 6 -2.0053 0.0014
2 0 7 1.0234 -0.0033
2 0 8 1.0181 -0.0079
2 0 12 0.6838 0.0025
2 0 13 -0.4166 0.0014
2 0 14 -2.0808 0.0007
2 0 15 -0.2640 0.0023
2 1 0 16.3220 -0.0013
2 1 1 12.4525 22.6464
2 1 2 4.3320 30.3746
2 1 3 -3.7999 16.5620
2 1 4 -8.4573 0.2667
2 1 5 -8.2015 -6.2645
2 1 6 -4.7980 -7.1012
2 1 7 -1.3095 -3.2161
2 1 8 1.6950 0.4130
2 1 9 3.1183 -1.3070
2 1 10 2.6804 -1.0676
2 1 11 1.2963 -0.8236
2 1 12 -0.1592 1.4216
2 1 13 -0.7405 1.2729
2 1 14 -0.3050 0.0264
2 1 15 0.3249 -0.7322
2 2 0 19.4252 0.0023
2 2 1 10.7532 12.1797
2 2 2 -4.4204 19.1549
2 2 3 -9.6030 16.6129
2 2 4 -9.8712 8.7574
2 2 5 -0.3716 0.6970
2 2 6 3.6243 -5.5222
2 2 7 2.6696 -7.2160
2 2 8 0.7777 -5.6615
2 2 9 -0.9087 -2.6623
2 2 10 -1.2376 0.6409
2 2 11 0.8133 2.5939
2 2 12 0.4999 2.0493
2 2 13 -0.7924 0.4816
2 2 14 -1.3295 -0.6294
2 2 15 -0.3217 -0.6328
2 3 0 15.7954 -0.0015
2 3 1 11.9694 2.3548
2 3 2 5.2631 1.6899
2 3 3 -2.1207 -7.3875
2 3 4 -8.2720 -10.1114
2 3 5 -8.8947 -5.0594
2 3 6 -6.2249 -1.1530
2 3 7 -2.2134 3.8054
2 3 8 2.5057 4.3630
2 3 9 4.7007 1.8384
2 3 10 4.5199 0.2945
2 3 11 2.3573 -0.3438
2 3 12 0.1671 0.2375
2 3 13 -1.0059 0.2313
2 3 14 -0.5988 0.1355
2 3 15 0.0919 -0.8438
2 4 0 -9.0134 0.0021
2 4 1 -10.2290 0.1256
2 4 2 -9.6298 2.3446
2 4 3 -1.6546 3.1188
2 4 4 3.6213 3.4781
2 4 5 9.9734 2.5998
2 4 6 7.7917 -1.3510
2 4 7 3.2157 -2.4460
2 4 8 0.6956 -3.2457
2 4 9 -2.2355 -1.3368
2 4 10 -2.0427 0.5041
2 4 11 -1.6895 1.8509
2 4 12 -0.4574 1.6548
2 4 13 -1.0354 0.7758
2 4 14 -0.1945 0.1600
2 4 15 0.1456 -0.0104
2 5 0 -7.7224 -0.0013
2 5 1 -5.5616 -4.4825
2 5 2 0.2510 -8.5444
2 5 3 5.3919 -10.7311
2 5 4 4.8626 -7.8787
2 5 5 3.3928 -0.7333
2 5 6 0.3093 1.8988
2 5 7 -0.5076 4.5506
2 5 8 0.5052 2.8323
2 5 9 0.2893 2.1739
2 5 10 0.8964 1.4279
2 5 11 -0.2191 -0.2188
2 5 12 -0.0992 -0.1479
2 5 13 -0.4535 -1.1290
2 5 14 -0.2751 -0.3420
2 6 0 -5.9959 0.0001
2 6 1 -3.7075 -8.1034
2 6 2 -2.3081 -10.8701
2 6 3 2.4442 -7.6266
2 6 4 4.3136 -2.0282
2 6 5 4.1755 2.9037
2 6 6 1.1362 2.6665
2 6 7 -0.4582 3.3094
2 6 8 0.7550 1.0140
2 6 9 -0.4420 1.7933
2 6 10 0.5458 0.4184
2 6 11 -1.1601 -0.0851
2 6 12 -0.6278 -0.4473
2 6 13 -0.2140 -0.8477
2 6 14 -0.0213 -0.3402
2 7 0 -8.6817 0.0062
2 7 1 -5.1956 -0.9298
2 7 2 0.4449 -1.9578
2 7 3 6.1806 0.6459
2 7 4 6.8548 2.7490
2 7 5 5.1604 3.8702
2 7 6 1.8846 1.5021
2 7 7 0.8323 -0.4861
2 7 8 0.1577 -2.4453
2 7 9 -1.1930 -0.8250
2 7 10 -1.0270 0.8468
2 7 11 -2.4179 0.2896
2 7 12 -0.8816 0.7339
2 7 13 -0.5339 -0.1659
2 7 14 -0.0107 0.1550
2 8 0 0.7263 0.0018
2 8 1 2.4327 -2.8745
2 8 2 3.9442 -4.0927
2 8 3 4.3223 -1.5675
2 8 4 1.6429 0.1939
2 8 5 -1.6843 1.6127
2 8 6 -4.4796 0.2354
2 8 7 -2.8320 0.2963
2 8 8 0.0152 -0.6071
2 8 9 1.8226 1.6382
2 8 10 2.2453 0.4292
2 8 11 1.1199 0.2201
2 8 12 0.3493 -0.5161
2 8 13 0.4216 -1.2263
2 9 0 3.3071 0.0062
2 9 1 3.6492 -2.6161
2 9 2 2.7223 -1.1643
2 9 3 1.6416 1.1386
2 9 4 -0.4309 4.9381
2 9 5 -1.8306 3.8857
2 9 6 -1.7487 1.3873
2 9 7 0.3465 -1.5503
2 9 8 1.3704 -2.7979
2 9 9 1.5299 -1.6560
2 9 10 1.0135 -0.2074
2 9 11 -0.7944 0.8620
2 9 12 -0.1458 0.4607
2 9 13 -0.3820 0.8234
2 10 0 -4.8086 0.0016
2 10 1 -3.6955 3.3672
2 10 2 1.9031 5.3941
2 10 3 4.5402 5.1301
2 10 4 2.2968 2.7967
2 10 5 0.7266 -0.1125
2 10 6 -2.7211 -2.6734
2 10 7 -1.7096 -3.2478
2 10 8 -1.4725 -2.8577
2 10 9 0.7910 -0.4833
2 10 10 0.3541 -0.3304
2 10 11 0.7532 0.5879
2 10 12 0.1286 0.2150
2 11 0 7.0914 0.0002
2 11 1 4.9591 -6.8659
2 11 2 1.9576 -6.7496
2 11 3 -1.7342 -4.8323
2 11 4 -3.6795 0.8130
2 11 5 -3.5162 1.9454
2 11 6 -2.4990 2.1995
2 11 7 -0.6623 1.0277
2 11 8 0.0790 -0.0960
2 11 9 0.8779 -0.4325
2 11 10 0.9482 -0.4843
2 11 11 0.5040 0.4853
2 12 0 -10.7004 -0.0007
2 12 1 -7.6055 1.7607
2 12 2 -0.8684 2.8663
2 12 3 4.0546 1.7680
2 12 4 3.5222 1.2005
2 12 5 2.6477 0.0212
2 12 6 -0.1571 0.1098
2 12 7 -0.5852 0.0674
2 12 8 -1.7006 -0.5744
2 12 9 -0.6964 -0.7432
2 12 10 -0.6660 -0.8495
2 12 11 -0.3599 -0.1395
2 13 0 -1.3493 -0.0006
2 13 1 -1.5561 -5.5817
2 13 2 -0.1384 -6.5424
2 13 3 0.2137 -3.4154
2 13 4 1.4887 -0.3335
2 13 5 1.7752 0.8525
2 13 6 0.6716 0.9933
2 13 7 -0.3750 0.5551
2 13 8 -1.4736 0.2471
2 13 9 -1.2507 -0.2059
2 13 10 -0.3942 -0.3033
2 14 0 -4.8443 -0.0019
2 14 1 -1.9425 -2.2005
2 14 2 0.1867 -3.5510
2 14 3 1.9272 -3.1019
2 14 4 0.4155 -1.0767
2 14 5 -0.7918 0.2986
2 14 6 -0.5157 2.2689
2 14 7 -0.3080 2.5198
2 14 8 -0.3411 1.4356
2 15 0 -3.1688 -0.0005
2 15 1 -2.2351 -0.4468
2 15 2 -0.3248 0.3153
2 15 3 0.8253 2.2242
2 15 4 2.3984 1.3409
2 15 5 2.4228 0.2108
2 15 6 1.7087 -0.8810
2 15 7 0.6931 -1.2350
2 16 1 2.2370 -0.3341
2 16 2 1.2379 -0.7795
2 16 3 0.1505 -0.5486
2 16 4 -1.7218 -0.3963
2 16 5 -2.1184 -0.2626
2 17 1 0.7241 0.7177
2 17 2 0.3073 1.7705
3 0 1 0.0051 17.1618
3 0 2 0.0045 23.3498
3 0 3 0.0089 14.0229
3 0 4 0.0005 3.0753
3 0 5 -0.0051 -1.1661
3 0 6 -0.0103 -1.7124
3 0 7 -0.0094 0.3939
3 0 8 -0.0085 2.6187
3 0 9 -0.0030 -0.2245
3 0 11 0.0016 -2.4651
3 0 12 0.0001 -0.0409
3 0 13 -0.0003 0.8053
3 0 14 -0.0016 0.4765
3 0 15 -0.0010 0.1218
3 1 0 26.2024 -0.0042
3 1 1 17.9559 9.9857
3 1 2 1.3117 15.7182
3 1 3 -6.8720 13.9597
3 1 4 -9.6455 7.5928
3 1 5 -3.0001 0.7689
3 1 6 0.9307 -4.3357
3 1 7 1.1012 -5.9787
3 1 8 -0.4856 -4.5612
3 1 9 -1.8053 -2.1255
3 1 10 -2.0089 0.5571
3 1 11 1.0132 2.1120
3 1 12 1.2107 1.6625
3 1 13 0.7832 0.4073
3 1 14 -0.7545 -0.4628
3 1 15 -0.0631 -0.4410
3 2 0 25.1700 0.0032
3 2 1 19.3879 10.9406
3 2 2 8.1342 14.7713
3 2 3 -4.2765 5.3356
3 2 4 -13.1182 -2.0303
3 2 5 -14.2060 -2.6231
3 2 6 -9.5001 -1.5870
3 2 7 -3.4060 1.7766
3 2 8 2.7975 3.4836
3 2 9 5.9022 0.9402
3 2 10 5.3316 -0.4508
3 2 11 2.7032 -1.2501
3 2 12 -0.1167 -0.0660
3 2 13 -1.3793 0.4381
3 2 14 -0.7441 0.2439
3 2 15 0.2484 -0.5016
3 3 0 10.0252 0.0027
3 3 1 4.3591 7.8355
3 3 2 -3.5986 14.5414
3 3 3 -3.9299 14.0332
3 3 4 -3.1470 9.4243
3 3 5 3.9186 2.7644
3 3 6 4.9360 -5.0857
3 3 7 2.7447 -7.6592
3 3 8 0.8982 -6.8491
3 3 9 -1.4198 -3.0396
3 3 10 -1.9767 1.0715
3 3 11 -0.7315 3.6053
3 3 12 -0.0620 3.0719
3 3 13 -0.9309 1.3720
3 3 14 -0.5327 0.0255
3 3 15 -0.1138 -0.2284
3 4 0 0.9358 0.0006
3 4 1 0.6035 1.7483
3 4 2 2.5569 1.2965
3 4 3 2.6755 -4.9936
3 4 4 -1.8742 -6.6936
3 4 5 -3.8840 -2.6936
3 4 6 -4.6894 -0.9319
3 4 7 -2.3518 2.6835
3 4 8 1.9688 2.7706
3 4 9 3.3713 1.7042
3 4 10 3.5540 1.0788
3 4 11 1.4030 0.0170
3 4 12 -0.0281 0.0420
3 4 13 -1.0509 -0.4960
3 4 14 -0.7687 -0.1243
3 5 0 -1.0069 0.0037
3 5 1 -1.6956 -8.5017
3 5 2 -3.3735 -9.8889
3 5 3 0.1762 -6.5860
3 5 4 1.9867 -0.8017
3 5 5 4.8905 3.0507
3 5 6 3.2502 0.5261
3 5 7 0.8084 0.8332
3 5 8 1.0922 -1.0422
3 5 9 -1.0722 1.0118
3 5 10 -0.6027 1.1802
3 5 11 -1.5948 1.3716
3 5 12 -0.8769 0.8893
3 5 13 -0.9655 0.2163
3 5 14 -0.3836 0.1679
3 6 0 -16.6304 0.0001
3 6 1 -12.0372 -1.1517
3 6 2 -2.4953 -3.2927
3 6 3 6.6261 -3.2086
3 6 4 7.6400 -2.0495
3 6 5 6.1860 1.3367
3 6 6 1.9301 0.7196
3 6 7 0.7704 1.0114
3 6 8 0.7250 -0.6976
3 6 9 -1.1805 -0.1336
3 6 10 -0.9342 0.8325
3 6 11 -2.6632 -0.4113
3 6 12 -1.1552 0.2655
3 6 13 -0.8598 -0.6803
3 6 14 -0.3356 0.0729
3 7 0 -2.7216 0.0033
3 7 1 -0.3150 -8.1410
3 7 2 0.8822 -11.5200
3 7 3 3.4717 -7.6510
3 7 4 3.3130 -2.6869
3 7 5 1.1155 1.9590
3 7 6 -1.8742 1.2270
3 7 7 -2.5139 2.6129
3 7 8 -0.4170 0.8465
3 7 9 -0.3719 3.3260
3 7 10 0.7626 1.1967
3 7 11 -0.4319 0.2159
3 7 12 -0.2608 -0.7712
3 7 13 0.2505 -1.6384
3 7 14 -0.2037 -0.7777
3 8 0 -5.4037 0.0032
3 8 1 -2.5622 -2.8126
3 8 2 0.3709 -3.5271
3 8 3 3.6994 -0.5425
3 8 4 3.1135 3.0457
3 8 5 1.4294 4.1893
3 8 6 -0.1554 2.3812
3 8 7 0.9990 -0.2080
3 8 8 1.3024 -2.0965
3 8 9 0.2469 -1.2478
3 8 10 -0.2006 -0.0494
3 8 11 -2.6586 -0.1230
3 8 12 -0.9886 0.1053
3 8 13 -0.8477 0.1079
3 9 0 -4.6972 0.0024
3 9 1 -2.8237 0.8843
3 9 2 1.8723 1.5434
3 9 3 4.6278 3.1193
3 9 4 3.0803 2.2382
3 9 5 0.4039 1.0745
3 9 6 -3.1397 -1.7841
3 9 7 -2.3622 -2.1638
3 9 8 -1.2642 -2.2877
3 9 9 0.7656 1.1470
3 9 10 0.5176 0.3360
3 9 11 0.3151 0.8448
3 9 12 0.0583 -0.0347
3 9 13 0.1965 -0.8064
3 10 0 7.1520 0.0012
3 10 1 5.5602 -4.9680
3 10 2 2.3076 -4.1818
3 10 3 -1.3072 -2.0808
3 10 4 -4.1235 3.0747
3 10 5 -4.7728 3.3696
3 10 6 -3.5284 2.4683
3 10 7 -0.5760 0.0804
3 10 8 0.7769 -0.9191
3 10 9 1.6418 -0.3032
3 10 10 1.2535 0.0774
3 10 11 -0.1813 0.9868
3 10 12 0.2687 -0.1380
3 11 0 -6.3028 -0.0021
3 11 1 -4.8450 4.2110
3 11 2 0.5175 6.8139
3 11 3 3.5338 5.4372
3 11 4 1.8309 3.1054
3 11 5 0.6389 0.1791
3 11 6 -2.1686 -1.3673
3 11 7 -1.1128 -1.6927
3 11 8 -1.2241 -1.7174
3 11 9 0.7547 -0.4488
3 11 10 -0.0136 -0.6999
3 11 11 -0.0930 0.2928
3 12 0 3.3550 -0.0005
3 12 1 1.3282 -4.0748
3 12 2 0.1127 -3.4483
3 12 3 -2.2695 -1.2913
3 12 4 -2.3412 2.0862
3 12 5 -1.5153 2.1299
3 12 6 -1.3522 1.5386
3 12 7 -0.9286 0.2457
3 12 8 -1.4482 -0.3120
3 12 9 -0.8452 -0.0377
3 12 10 -0.1983 0.0959
3 13 0 -4.6357 -0.0037
3 13 1 -2.2999 -0.5027
3 13 2 0.3737 -0.9444
3 13 3 2.1489 -1.6257
3 13 4 0.3217 -0.4484
3 13 5 -0.9184 -0.0745
3 13 6 -1.8239 1.9208
3 13 7 -1.1968 2.3477
3 13 8 -1.0314 1.1863
3 13 9 -0.0994 -0.0005
3 13 10 -0.0156 -0.5547
3 14 0 -4.5815 -0.0006
3 14 1 -3.8549 -1.7781
3 14 2 -1.2748 -1.3524
3 14 3 0.0005 1.2896
3 14 4 2.5332 1.9369
3 14 5 2.9465 1.4709
3 14 6 1.8010 0.3630
3 14 7 0.3955 -0.4586
3 14 8 -1.2083 -0.2419
3 15 0 -1.3466 -0.0004
3 15 1 0.3202 -1.7269
3 15 2 0.8308 -3.2722
3 15 3 1.0163 -2.8145
3 15 4 -0.8719 -1.5866
3 15 5 -2.0020 -0.7852
3 15 6 -1.2412 1.1887
3 15 7 -0.7463 1.6615
3 16 0 -1.0378 -0.0009
3 16 1 -0.5086 -0.2671
3 16 2 0.0224 0.5238
3 16 3 0.0460 1.6188
3 16 4 0.9194 1.1460
3 16 5 1.0960 0.2298
3 17 1 0.4948 0.2666
4 0 0 9.4746 -0.0041
4 0 1 5.6457 -0.0130
4 0 2 -2.2005 -0.0032
4 0 3 -3.5528 0.0022
4 0 4 -3.2721 0.0089
4 0 5 1.0830 0.0076
4 0 6 2.1148 0.0023
4 0 7 1.0501 -0.0044
4 0 8 -1.6580 -0.0057
4 0 9 -3.4826 -0.0048
4 0 10 -3.7945 -0.0043
4 0 11 -0.3473 -0.0022
4 0 12 0.8354 0.0010
4 0 13 1.2207 0.0016
4 0 14 -0.6921 0.0004
4 0 15 -0.5280 0.0004
4 1 0 16.1036 0.0017
4 1 1 12.7027 6.7648
4 1 2 5.9565 8.4672
4 1 3 -2.0802 1.9069
4 1 4 -8.0599 -2.4861
4 1 5 -9.6201 -2.2325
4 1 6 -6.8446 -0.4774
4 1 7 -2.9079 1.9108
4 1 8 1.1541 3.7712
4 1 9 3.4368 1.2450
4 1 10 3.1018 -0.6390
4 1 11 1.5986 -2.2100
4 1 12 -0.0972 -0.5084
4 1 13 -0.7565 0.6494
4 1 14 -0.3411 0.7539
4 1 15 0.2748 0.1983
4 2 0 11.5253 0.0008
4 2 1 5.7126 9.9675
4 2 2 -3.7605 17.5795
4 2 3 -6.3855 17.1184
4 2 4 -6.5324 11.0600
4 2 5 -0.1238 2.3107
4 2 6 2.3802 -6.3238
4 2 7 2.1363 -10.0026
4 2 8 0.6517 -8.6412
4 2 9 -1.1120 -4.7912
4 2 10 -2.0457 -0.3425
4 2 11 -0.1294 2.4190
4 2 12 0.3918 2.0327
4 2 13 -0.1371 0.5395
4 2 14 -0.6621 -0.5307
4 2 15 -0.3432 -0.4037
4 3 0 13.4697 0.0035
4 3 1 10.5243 7.5358
4 3 2 7.1025 10.0564
4 3 3 0.5018 1.3712
4 3 4 -8.1597 -4.6343
4 3 5 -11.5372 -4.9918
4 3 6 -9.9548 -4.5559
4 3 7 -4.7845 -0.9914
4 3 8 1.9456 1.3260
4 3 9 5.0853 0.8897
4 3 10 4.8483 0.9399
4 3 11 2.3052 0.4998
4 3 12 -0.1359 0.6777
4 3 13 -1.3054 0.4268
4 3 14 -0.7696 0.2241
4 3 15 -0.0811 -0.8195
4 4 0 6.9592 0.0031
4 4 1 2.1488 -3.2557
4 4 2 -5.2852 -0.5710
4 4 3 -6.5646 2.0771
4 4 4 -6.5721 4.6371
4 4 5 -0.5400 3.3404
4 4 6 1.7878 -3.2828
4 4 7 1.8535 -4.9991
4 4 8 3.0486 -5.6291
4 4 9 1.4328 -2.0785
4 4 10 0.8371 0.5144
4 4 11 0.1361 1.9832
4 4 12 -0.0690 1.4266
4 4 13 -1.1050 0.4973
4 4 14 -0.5117 -0.0710
4 5 0 -13.4520 0.0007
4 5 1 -10.2921 2.5559
4 5 2 -1.2448 2.4203
4 5 3 5.6369 -1.5694
4 5 4 3.5961 -4.0593
4 5 5 1.5029 -2.3317
4 5 6 -1.8289 -3.1630
4 5 7 -0.8706 -1.0819
4 5 8 1.7095 -0.8446
4 5 9 0.7730 -0.1643
4 5 10 0.7003 1.3235
4 5 11 -1.4422 0.5334
4 5 12 -1.0531 0.9993
4 5 13 -1.0903 -0.0058
4 5 14 -0.5461 0.3849
4 6 0 -3.2609 -0.0019
4 6 1 -2.3856 -10.5308
4 6 2 -3.1105 -13.5064
4 6 3 -0.3193 -9.2434
4 6 4 0.6702 -2.6713
4 6 5 1.4762 2.2756
4 6 6 0.3144 0.2105
4 6 7 -0.9019 2.1092
4 6 8 1.1281 0.3715
4 6 9 -0.1618 3.4789
4 6 10 0.8375 1.9453
4 6 11 -0.3419 0.7394
4 6 12 -0.0427 -0.4496
4 6 13 0.1897 -1.2489
4 6 14 -0.1392 -0.5775
4 7 0 -13.3861 -0.0011
4 7 1 -8.9862 -3.0865
4 7 2 -2.2188 -5.5591
4 7 3 4.8406 -3.5467
4 7 4 5.1143 -0.8054
4 7 5 3.9497 2.6327
4 7 6 1.2267 2.1567
4 7 7 1.9052 1.5035
4 7 8 2.1365 -0.3377
4 7 9 -0.3179 -0.3016
4 7 10 -0.7949 0.4057
4 7 11 -3.5535 -0.9895
4 7 12 -1.4180 -0.2209
4 7 13 -0.9310 -0.5056
4 8 0 -7.7869 -0.0008
4 8 1 -4.5451 -3.2848
4 8 2 0.1055 -4.7605
4 8 3 4.8740 -1.5716
4 8 4 5.7350 0.0292
4 8 5 3.3004 1.8255
4 8 6 -0.4141 -0.5090
4 8 7 -1.7036 0.3966
4 8 8 -1.1310 -0.4821
4 8 9 -0.9131 3.3982
4 8 10 -0.5200 1.4640
4 8 11 -0.8336 0.9977
4 8 12 -0.1716 -0.2256
4 8 13 0.6290 -1.2847
4 9 0 1.9155 -0.0021
4 9 1 2.5968 -5.8071
4 9 2 1.8163 -7.1007
4 9 3 1.5409 -4.2304
4 9 4 -0.3869 1.2370
4 9 5 -1.7168 3.5230
4 9 6 -1.5645 3.4389
4 9 7 0.9329 1.1661
4 9 8 1.9631 -0.1556
4 9 9 1.9320 0.2483
4 9 10 1.3111 0.2797
4 9 11 -1.1141 0.1959
4 9 12 0.1643 -0.6589
4 10 0 -6.3994 0.0013
4 10 1 -4.6442 3.0098
4 10 2 0.9750 4.8938
4 10 3 4.6294 4.7996
4 10 4 3.7244 2.7442
4 10 5 1.7224 0.6727
4 10 6 -1.5573 -1.7212
4 10 7 -0.7050 -2.1575
4 10 8 -0.5687 -2.0420
4 10 9 1.4526 0.6973
4 10 10 0.2106 -0.0598
4 10 11 -0.2824 0.9850
4 10 12 -0.2298 0.3262
4 11 0 6.5994 -0.0010
4 11 1 4.1019 -3.8807
4 11 2 1.6068 -3.0983
4 11 3 -1.6485 -1.7294
4 11 4 -2.9161 1.7975
4 11 5 -2.4706 1.3638
4 11 6 -1.4707 0.4101
4 11 7 0.2210 -1.6719
4 11 8 0.3214 -1.8002
4 11 9 1.0308 -0.3599
4 11 10 0.8281 0.1978
4 11 11 0.3495 1.2090
4 12 0 -2.4035 0.0007
4 12 1 -1.5278 1.7904
4 12 2 0.6072 2.6948
4 12 3 1.5056 0.7678
4 12 4 -0.7178 0.0086
4 12 5 -1.6174 -1.2746
4 12 6 -2.6936 -0.2876
4 12 7 -0.8135 0.2988
4 12 8 -0.1160 0.0946
4 12 9 1.7102 0.1710
4 12 10 0.9603 -0.3855
4 13 0 -1.1721 0.0016
4 13 1 -2.0675 -1.3416
4 13 2 -1.1761 -0.4842
4 13 3 -1.7570 0.9451
4 13 4 0.4326 1.5876
4 13 5 1.6949 0.4165
4 13 6 1.3997 -0.9704
4 13 7 0.7906 -2.1038
4 13 8 -0.8278 -1.9510
4 13 9 -0.9044 -1.0656
4 14 0 -1.8855 0.0007
4 14 1 -0.2349 -1.3731
4 14 2 0.5914 -3.1178
4 14 3 1.0849 -3.5801
4 14 4 -0.7820 -2.4879
4 14 5 -1.8122 -1.9604
4 14 6 -1.6980 0.8597
4 14 7 -0.8747 1.7946
4 14 8 -0.2131 1.2076
4 15 0 -3.4718 0.0007
4 15 1 -2.6246 -1.3813
4 15 2 -1.1890 -1.1274
4 15 3 -0.7833 0.6458
4 15 4 1.4591 0.8687
4 15 5 1.9547 0.3020
4 15 6 1.7552 -0.5676
4 15 7 0.9915 -1.0556
4 16 0 -1.0798 0.0011
4 16 1 -0.0257 -0.4410
4 16 2 0.7361 -1.2783
4 16 3 0.9905 -1.0554
4 16 4 -0.0708 -1.0640
4 16 5 -0.6605 -1.1437
5 0 1 0.0046 -1.1877
5 0 2 0.0063 -3.3340
5 0 3 0.0140 -6.5847
5 0 4 0.0033 -5.2093
5 0 5 -0.0066 -1.3328
5 0 6 -0.0112 2.3857
5 0 7 -0.0059 3.9302
5 0 8 -0.0038 4.5351
5 0 9 -0.0015 1.4979
5 0 10 -0.0011 -1.4810
5 0 11 0.0009 -3.9379
5 0 12 0.0013 -2.3227
5 0 13 0.0002 -0.5240
5 0 14 -0.0032 0.3939
5 0 15 -0.0032 0.3914
5 1 0 1.2700 -0.0055
5 1 1 -0.6563 4.4505
5 1 2 -3.4893 8.5673
5 1 3 -1.1945 9.5754
5 1 4 0.9307 7.5030
5 1 5 4.3323 2.9962
5 1 6 3.5289 -1.8922
5 1 7 1.6887 -4.9033
5 1 8 -1.4577 -4.5737
5 1 9 -3.5085 -2.9210
5 1 10 -4.2300 -0.6942
5 1 11 -1.4378 0.7685
5 1 12 0.1413 0.6628
5 1 13 0.7886 0.0807
5 1 14 -0.3350 -0.2430
5 1 15 -0.3916 0.0268
5 2 0 13.4642 -0.0014
5 2 1 11.0917 5.8577
5 2 2 8.1054 7.5518
5 2 3 1.3116 0.8529
5 2 4 -6.7759 -3.1970
5 2 5 -11.3147 -3.4361
5 2 6 -10.0308 -2.4114
5 2 7 -5.3902 -0.2664
5 2 8 0.5724 1.7254
5 2 9 4.1809 0.6187
5 2 10 4.1499 -0.1752
5 2 11 2.5547 -1.0925
5 2 12 0.6088 -0.4732
5 2 13 -0.1456 0.0526
5 2 14 0.1965 0.1957
5 2 15 0.5948 -0.3740
5 3 0 14.8134 0.0028
5 3 1 8.2476 1.5586
5 3 2 -2.2492 7.2800
5 3 3 -7.1401 10.4187
5 3 4 -8.9774 10.9959
5 3 5 -3.2604 6.0433
5 3 6 0.1907 -2.6137
5 3 7 1.6047 -6.8679
5 3 8 2.7682 -7.1091
5 3 9 2.0260 -3.8063
5 3 10 0.9197 -0.3735
5 3 11 0.8962 1.6569
5 3 12 0.3482 1.1485
5 3 13 -0.8355 0.2827
5 3 14 -0.5154 -0.2873
5 4 0 -1.1054 -0.0025
5 4 1 -0.4784 8.8596
5 4 2 4.8624 12.5947
5 4 3 5.8182 5.7222
5 4 4 -0.5572 -0.8667
5 4 5 -4.6292 -3.1883
5 4 6 -6.5134 -5.6763
5 4 7 -3.1865 -3.8629
5 4 8 1.9186 -1.9600
5 4 9 3.0017 -0.9189
5 4 10 2.6504 1.3881
5 4 11 0.4787 1.7165
5 4 12 -0.4296 1.9765
5 4 13 -0.7525 0.9700
5 4 14 -0.1479 0.6741
5 5 0 6.7940 0.0012
5 5 1 3.8554 -7.7271
5 5 2 -2.1144 -7.1561
5 5 3 -3.8736 -3.0016
5 5 4 -5.3391 2.6439
5 5 5 -2.4384 4.0663
5 5 6 -0.7221 -1.3656
5 5 7 -0.2278 -1.0815
5 5 8 3.0872 -2.2154
5 5 9 2.3079 1.6315
5 5 10 2.6944 2.0161
5 5 11 1.4382 1.5027
5 5 12 0.7333 0.1295
5 5 13 -0.1150 -0.6685
5 5 14 -0.2633 -0.5388
5 6 0 -10.4467 -0.0017
5 6 1 -6.9003 0.0010
5 6 2 0.6737 -0.9546
5 6 3 6.8079 -1.3702
5 6 4 4.5950 -1.5017
5 6 5 2.9161 0.8533
5 6 6 -0.1077 -0.4078
5 6 7 1.5564 0.3095
5 6 8 3.3044 -0.3617
5 6 9 0.5913 -0.2644
5 6 10 -0.3253 1.2293
5 6 11 -3.3287 -0.1316
5 6 12 -1.8754 0.9192
5 6 13 -1.2359 0.3432
5 6 14 -0.3463 1.0898
5 7 0 -7.7965 -0.0028
5 7 1 -4.8131 -5.5992
5 7 2 -1.7142 -7.2889
5 7 3 3.2472 -3.6503
5 7 4 5.0479 -0.5995
5 7 5 4.1798 1.8747
5 7 6 1.7444 -1.3723
5 7 7 -0.5011 0.6648
5 7 8 0.2263 -0.3501
5 7 9 -1.3536 4.1547
5 7 10 -0.5494 2.2979
5 7 11 -0.8945 0.9925
5 7 12 0.0582 -0.5547
5 7 13 0.9633 -1.6197
5 8 0 -1.8242 0.0005
5 8 1 0.5471 -6.3928
5 8 2 2.0126 -9.8577
5 8 3 4.3741 -7.0002
5 8 4 2.6998 -2.1115
5 8 5 1.1414 2.3574
5 8 6 -0.0350 3.5883
5 8 7 1.7887 3.0674
5 8 8 2.5237 1.7912
5 8 9 0.8975 1.3965
5 8 10 0.1520 0.8988
5 8 11 -2.8102 -0.7276
5 8 12 -0.7792 -0.8195
5 8 13 -0.6805 -0.6254
5 9 0 -9.5297 -0.0010
5 9 1 -6.3428 0.2854
5 9 2 -0.0629 0.4156
5 9 3 5.6545 2.0292
5 9 4 7.1117 1.2899
5 9 5 5.0376 1.4105
5 9 6 1.4059 -1.2381
5 9 7 0.3572 -1.1818
5 9 8 -0.3479 -1.6930
5 9 9 0.0774 1.7800
5 9 10 -0.9441 0.1332
5 9 11 -1.4141 0.5887
5 9 12 -0.5881 -0.2894
5 10 0 5.1245 0.0010
5 10 1 4.0922 -5.3997
5 10 2 2.5508 -6.3341
5 10 3 1.1726 -4.5088
5 10 4 -0.3326 0.0277
5 10 5 -1.1911 1.4280
5 10 6 -0.9410 1.5375
5 10 7 0.5393 -0.6570
5 10 8 0.7666 -0.8720
5 10 9 1.2651 0.4977
5 10 10 0.7450 0.6414
5 10 11 -0.5132 1.2456
5 10 12 0.5756 -0.2464
5 11 0 -2.7094 0.0010
5 11 1 -2.0681 1.9423
5 11 2 0.8276 3.2643
5 11 3 2.4858 2.0442
5 11 4 0.8935 0.9604
5 11 5 -0.5529 -0.1740
5 11 6 -2.4123 -0.5295
5 11 7 -0.5994 -0.6528
5 11 8 0.0399 -0.6877
5 11 9 2.4220 0.4615
5 11 10 0.9676 -0.5534
5 11 11 -0.1794 0.3251
5 12 0 3.1413 0.0001
5 12 1 1.0326 -0.7915
5 12 2 0.4080 0.7106
5 12 3 -1.5593 1.2463
5 12 4 -0.7130 2.2116
5 12 5 0.2243 0.6799
5 12 6 0.5476 -0.9294
5 12 7 0.8661 -2.8981
5 12 8 -0.2596 -2.7063
5 12 9 -0.0026 -0.9794
5 12 10 -0.0921 -0.0376
5 13 0 -0.1422 0.0014
5 13 1 0.1928 0.9233
5 13 2 0.0837 0.6145
5 13 3 -0.3314 -0.8488
5 13 4 -2.6316 -0.8814
5 13 5 -3.3058 -1.5978
5 13 6 -3.4573 0.6540
5 13 7 -1.7598 1.3951
5 13 8 -0.6680 1.0181
5 13 9 0.7629 0.4627
5 14 0 -0.8017 -0.0010
5 14 1 -1.0097 -0.4624
5 14 2 -0.6279 0.3642
5 14 3 -1.6742 1.6183
5 14 4 0.7303 1.7859
5 14 5 1.6024 0.9024
5 14 6 1.5260 -0.2835
5 14 7 0.9621 -1.1200
5 14 8 -0.5779 -1.0000
5 15 0 -2.4763 0.0002
5 15 1 -1.1495 0.2295
5 15 2 -0.2243 -0.8641
5 15 3 0.3193 -0.7919
5 15 4 -0.8234 -0.6974
5 15 5 -1.5236 -1.0038
5 15 6 -1.3254 0.8653
5 16 0 -0.4178 -0.0015
5 16 1 0.0906 -0.9743
5 16 2 0.2159 -0.7649
5 16 3 -0.3631 0.4309
5 16 4 0.3820 0.8182
6 0 0 -7.6636 -0.0075
6 0 1 -6.7684 -0.0180
6 0 2 -4.1370 -0.0108
6 0 3 2.4443 -0.0026
6 0 4 7.0087 0.0095
6 0 5 8.6557 0.0081
6 0 6 5.0761 0.0003
6 0 7 1.9052 -0.0075
6 0 8 -2.3090 -0.0049
6 0 9 -4.5612 -0.0030
6 0 10 -5.2907 -0.0043
6 0 11 -2.7299 -0.0050
6 0 12 -0.5186 -0.0013
6 0 13 0.9154 0.0020
6 0 14 0.0866 0.0011
6 0 15 -0.1444 -0.0006
6 1 0 3.7590 0.0008
6 1 1 3.6935 -1.0189
6 1 2 4.6275 -2.8173
6 1 3 2.7517 -5.4786
6 1 4 -0.8577 -3.2750
6 1 5 -4.5727 0.5660
6 1 6 -5.1314 4.1395
6 1 7 -3.5544 5.1036
6 1 8 -0.9541 5.2930
6 1 9 1.1485 3.0373
6 1 10 1.3285 0.4560
6 1 11 1.0098 -1.8761
6 1 12 0.3577 -1.4798
6 1 13 0.2304 -0.5696
6 1 14 0.2951 0.1254
6 2 0 8.6997 -0.0027
6 2 1 4.8019 -0.2720
6 2 2 -1.0688 3.6798
6 2 3 -2.5737 7.8015
6 2 4 -2.5602 10.0568
6 2 5 0.7092 6.7336
6 2 6 1.2035 0.6065
6 2 7 1.1056 -4.2102
6 2 8 0.3145 -4.7674
6 2 9 -0.3711 -3.1321
6 2 10 -1.3585 -0.7919
6 2 11 -0.4327 0.7180
6 2 12 -0.0706 0.4680
6 2 13 -0.2451 0.0621
6 2 14 -0.2267 -0.1588
6 3 0 2.1520 0.0009
6 3 1 2.3171 9.7759
6 3 2 6.7738 14.2169
6 3 3 5.5883 7.6094
6 3 4 -1.1442 1.3432
6 3 5 -6.8236 -1.8941
6 3 6 -8.3692 -4.1131
6 3 7 -4.8922 -3.6259
6 3 8 0.2774 -1.8024
6 3 9 2.8467 -1.3271
6 3 10 2.6072 0.4254
6 3 11 1.2208 1.0699
6 3 12 -0.0501 1.2856
6 3 13 -0.2968 0.6731
6 3 14 0.1523 0.3198
6 4 0 17.9659 0.0033
6 4 1 11.9882 -4.4782
6 4 2 1.6471 -1.3663
6 4 3 -4.8855 2.5349
6 4 4 -9.1622 6.8114
6 4 5 -6.2568 4.8518
6 4 6 -3.2537 -2.1909
6 4 7 -1.3798 -4.1178
6 4 8 2.4403 -4.3770
6 4 9 3.1071 -0.4161
6 4 10 3.0870 1.7670
6 4 11 2.2003 2.3599
6 4 12 0.7664 1.0535
6 4 13 -0.7450 0.1578
6 4 14 -0.5111 -0.3544
6 5 0 -6.1141 -0.0000
6 5 1 -4.7033 5.6098
6 5 2 1.6338 8.3596
6 5 3 4.3402 5.2274
6 5 4 -0.4483 1.1875
6 5 5 -2.4891 -0.3015
6 5 6 -4.0283 -3.9387
6 5 7 0.0837 -3.7892
6 5 8 4.4259 -3.3334
6 5 9 3.3585 -2.8362
6 5 10 2.0048 0.0773
6 5 11 -1.2321 0.1926
6 5 12 -1.5952 1.3836
6 5 13 -1.4225 0.6633
6 5 14 -0.4756 0.8535
6 6 0 -0.2234 0.0023
6 6 1 0.1690 -5.1545
6 6 2 -0.8579 -4.9978
6 6 3 0.3684 -2.2218
6 6 4 -0.3332 0.5711
6 6 5 -0.2078 0.6939
6 6 6 -0.6115 -4.7697
6 6 7 -1.8677 -2.6894
6 6 8 0.4512 -2.6305
6 6 9 -1.0112 3.2944
6 6 10 0.0753 3.6038
6 6 11 -0.1622 2.6780
6 6 12 0.1905 0.7601
6 6 13 0.5743 -0.5737
6 7 0 -5.2469 -0.0010
6 7 1 -2.9769 -4.1705
6 7 2 -0.3414 -7.0075
6 7 3 2.4345 -5.1340
6 7 4 -0.0594 -2.4810
6 7 5 -0.6264 1.3997
6 7 6 -1.2738 1.8286
6 7 7 2.1501 2.6091
6 7 8 4.5613 1.7427
6 7 9 2.1878 0.7535
6 7 10 0.8971 0.5377
6 7 11 -2.8530 -1.9572
6 7 12 -1.5235 -1.2234
6 7 13 -1.1626 -1.0489
6 8 0 -11.3783 0.0003
6 8 1 -7.6291 -1.5254
6 8 2 -2.4156 -2.2873
6 8 3 3.5896 -0.1121
6 8 4 6.2411 -0.1942
6 8 5 5.1277 0.7448
6 8 6 2.4592 -2.6283
6 8 7 0.1250 -1.1911
6 8 8 -0.8736 -1.5949
6 8 9 -2.5955 3.0216
6 8 10 -2.8191 1.4643
6 8 11 -2.6748 1.0018
6 8 12 -0.9061 -0.2851
6 8 13 0.5170 -1.0751
6 9 0 0.1239 -0.0001
6 9 1 0.8971 -5.7628
6 9 2 0.6938 -8.4231
6 9 3 1.7816 -6.0367
6 9 4 0.7715 -1.5131
6 9 5 -0.2908 1.8553
6 9 6 -0.5803 3.3706
6 9 7 0.6446 2.3836
6 9 8 1.0025 1.8513
6 9 9 0.4588 1.8911
6 9 10 -0.2129 0.8247
6 9 11 -2.1175 -0.1771
6 9 12 -0.1913 -1.2366
6 10 0 -5.7143 -0.0020
6 10 1 -4.1036 0.1694
6 10 2 -0.1938 0.4100
6 10 3 3.2477 0.8292
6 10 4 3.5978 0.5723
6 10 5 1.8831 1.4485
6 10 6 -0.5886 0.5797
6 10 7 -0.2763 0.3435
6 10 8 -0.5458 -0.0823
6 10 9 1.1841 1.6352
6 10 10 -0.1831 -0.2985
6 10 11 -0.9610 0.1714
6 11 0 1.7297 -0.0006
6 11 1 0.2684 -1.5979
6 11 2 0.3318 -0.6514
6 11 3 -0.1227 0.1775
6 11 4 0.3147 2.3823
6 11 5 0.1151 2.1535
6 11 6 0.0381 1.2108
6 11 7 0.1838 -1.6047
6 11 8 -0.6670 -1.8522
6 11 9 -0.1478 -0.3453
6 11 10 -0.6822 0.0570
6 11 11 -0.8929 1.2359
6 12 0 1.4831 -0.0015
6 12 1 1.0104 1.0789
6 12 2 1.0430 1.4748
6 12 3 0.7894 0.1669
6 12 4 -1.4503 0.0888
6 12 5 -2.5459 -0.3914
6 12 6 -3.5156 0.9795
6 12 7 -1.7584 1.0187
6 12 8 -0.6480 0.8567
6 12 9 1.7695 0.9253
6 12 10 1.0927 -0.1067
6 13 0 1.0094 -0.0005
6 13 1 -0.3624 0.5542
6 13 2 -0.7877 2.2101
6 13 3 -2.7066 2.4877
6 13 4 -0.6751 2.6024
6 13 5 0.2922 1.4044
6 13 6 0.6377 -0.0846
6 13 7 0.6555 -1.6357
6 13 8 -0.6677 -1.7396
6 13 9 -0.4796 -0.7874
6 14 0 -0.4409 0.0002
6 14 1 -0.0304 1.4983
6 14 2 -0.0180 0.6781
6 14 3 -0.0400 -0.2316
6 14 4 -1.4937 -0.7883
6 14 5 -1.8967 -1.7498
6 14 6 -1.9984 0.5148
6 14 7 -1.1491 1.0515
6 14 8 -0.4676 0.6998
6 15 0 -0.3118 -0.0002
6 15 1 -0.1248 -0.8986
6 15 2 -0.5285 -0.7519
6 15 3 -1.8568 0.1542
6 15 4 -0.0345 0.5475
6 15 5 0.4650 0.1608
6 15 6 0.7634 -0.1918
6 16 0 -1.9775 0.0007
6 16 1 -1.0220 0.2390
6 16 2 -0.1939 -0.4114
6 16 3 0.1240 -0.1391
6 16 4 -0.2112 -0.3748
7 0 1 0.0000 -5.1980
7 0 2 0.0031 -9.8376
7 0 3 0.0121 -11.6297
7 0 4 0.0030 -7.0304
7 0 5 -0.0090 -1.3507
7 0 6 -0.0137 3.9047
7 0 7 -0.0062 5.2876
7 0 8 -0.0022 5.6853
7 0 9 -0.0016 4.8076
7 0 10 -0.0032 2.5075
7 0 11 -0.0002 -0.1331
7 0 12 0.0010 -0.7340
7 0 13 -0.0008 -0.6615
7 0 14 -0.0048 -0.2217
7 1 0 -6.6161 -0.0005
7 1 1 -6.5954 -3.1677
7 1 2 -5.2491 -2.6814
7 1 3 -0.2183 0.5752
7 1 4 4.2035 3.9364
7 1 5 6.4994 3.7968
7 1 6 4.2853 1.8044
7 1 7 2.8256 -1.2275
7 1 8 0.1996 -2.0366
7 1 9 -1.2972 -2.0267
7 1 10 -2.8329 -1.4271
7 1 11 -2.4138 -0.9344
7 1 12 -1.4625 -0.8860
7 1 13 -0.6231 -0.6788
7 1 14 -0.4915 -0.3646
7 2 0 -3.0417 0.0006
7 2 1 -1.3094 2.8585
7 2 2 5.3842 3.1591
7 2 3 6.7759 -1.1595
7 2 4 3.4186 -2.4878
7 2 5 -2.7199 -2.0616
7 2 6 -5.7014 -1.0076
7 2 7 -4.8542 -0.6757
7 2 8 -2.3979 0.6231
7 2 9 -0.1146 0.8931
7 2 10 -0.0296 1.3045
7 2 11 -0.0301 1.0617
7 2 12 -0.3352 0.8012
7 2 13 0.1156 0.3028
7 2 14 0.4157 0.1295
7 3 0 11.7055 0.0016
7 3 1 6.7339 -5.2984
7 3 2 -0.9769 -3.3090
7 3 3 -5.3355 1.1485
7 3 4 -7.5670 6.4638
7 3 5 -4.9000 4.9434
7 3 6 -2.6477 -0.1528
7 3 7 -0.8213 -3.9012
7 3 8 1.7845 -4.5558
7 3 9 3.1563 -2.5279
7 3 10 2.7157 -0.7199
7 3 11 2.1189 0.0748
7 3 12 0.7582 -0.6780
7 3 13 -0.6617 -0.8982
7 3 14 -0.3835 -0.9254
7 4 0 -2.4879 0.0012
7 4 1 -2.1666 7.5947
7 4 2 3.7253 11.7519
7 4 3 4.2345 7.2999
7 4 4 -0.9607 2.0652
7 4 5 -4.4779 -1.2122
7 4 6 -6.0643 -5.0550
7 4 7 -2.0498 -5.8201
7 4 8 2.4482 -4.6650
7 4 9 3.2081 -3.9390
7 4 10 2.0124 -0.5013
7 4 11 -0.2837 1.0183
7 4 12 -1.4522 2.0462
7 4 13 -1.2581 1.2245
7 4 14 -0.2605 0.8235
7 5 0 6.0480 0.0006
7 5 1 3.5988 -2.9866
7 5 2 -0.9911 -0.4752
7 5 3 -3.5087 1.4427
7 5 4 -6.3503 3.6988
7 5 5 -5.2307 0.9133
7 5 6 -3.4231 -6.0029
7 5 7 -2.7265 -5.7450
7 5 8 1.1790 -5.2364
7 5 9 1.4443 0.6784
7 5 10 2.5121 3.0067
7 5 11 2.2141 3.1496
7 5 12 1.2083 1.2243
7 5 13 0.3437 -0.1420
7 5 14 -0.0688 -0.7530
7 6 0 -1.9763 -0.0004
7 6 1 -1.5796 -0.4212
7 6 2 0.4688 -0.7124
7 6 3 0.6475 -0.6987
7 6 4 -4.1205 -1.0814
7 6 5 -4.5486 0.0207
7 6 6 -4.3927 -1.5653
7 6 7 1.3037 -0.6448
7 6 8 6.2763 -0.5590
7 6 9 5.0103 -1.2672
7 6 10 3.3401 0.0609
7 6 11 -0.9359 -1.5188
7 6 12 -1.5003 -0.2034
7 6 13 -1.4317 -0.3436
7 7 0 -8.8708 -0.0005
7 7 1 -6.1797 -0.7706
7 7 2 -3.4311 0.0148
7 7 3 0.5237 1.7980
7 7 4 2.1986 1.5169
7 7 5 2.4374 0.4582
7 7 6 1.8788 -5.2926
7 7 7 0.0581 -3.6438
7 7 8 0.1295 -3.5671
7 7 9 -2.7648 2.6260
7 7 10 -2.4989 3.0313
7 7 11 -2.1846 2.5851
7 7 12 -0.7410 0.9026
7 7 13 0.6802 -0.3186
7 8 0 -1.1843 -0.0006
7 8 1 0.0157 -4.7868
7 8 2 -0.0427 -8.1456
7 8 3 1.1880 -6.3484
7 8 4 -0.7349 -3.6569
7 8 5 -1.2988 -0.2560
7 8 6 -1.2127 1.6543
7 8 7 1.4583 2.9923
7 8 8 3.4938 3.2099
7 8 9 2.2175 2.5372
7 8 10 1.2077 1.1740
7 8 11 -1.7110 -1.4406
7 8 12 -0.2928 -1.7866
7 9 0 -7.9075 -0.0005
7 9 1 -5.4549 -0.7864
7 9 2 -2.0170 -1.4437
7 9 3 2.0589 -0.1287
7 9 4 4.2937 -0.3974
7 9 5 3.7381 1.3759
7 9 6 2.2096 -0.3890
7 9 7 1.1696 0.2104
7 9 8 -0.2371 -0.1722
7 9 9 -0.9290 2.6433
7 9 10 -2.1112 0.7222
7 9 11 -2.3488 0.5803
7 9 12 -0.8395 -0.5710
7 10 0 -0.2242 -0.0016
7 10 1 -0.2683 -2.6994
7 10 2 0.5606 -3.7335
7 10 3 2.2534 -2.9740
7 10 4 2.9272 -0.7019
7 10 5 2.1640 0.7881
7 10 6 1.7540 1.6592
7 10 7 1.4064 0.0019
7 10 8 0.6298 -0.0064
7 10 9 0.5132 0.7395
7 10 10 -0.5068 0.1678
7 10 11 -1.4146 0.5763
7 11 0 -0.2818 -0.0002
7 11 1 -0.4303 -0.8774
7 11 2 0.5480 -1.3818
7 11 3 1.8179 -1.8346
7 11 4 1.1908 -1.3521
7 11 5 0.0102 -0.0088
7 11 6 -1.5156 0.9670
7 11 7 -0.8334 0.7414
7 11 8 -0.6084 0.8052
7 11 9 1.8401 1.5920
7 11 10 0.8422 0.1325
7 12 0 1.4189 -0.0016
7 12 1 0.0462 -0.2245
7 12 2 0.4359 1.0497
7 12 3 -0.2104 0.7811
7 12 4 1.5837 1.5765
7 12 5 1.7061 1.2944
7 12 6 1.7224 0.3078
7 12 7 1.4460 -1.9767
7 12 8 0.1835 -2.1928
7 12 9 0.6112 -1.0092
7 12 10 -0.0455 -0.4007
7 13 0 1.0676 0.0005
7 13 1 0.5165 1.2526
7 13 2 0.3616 0.5476
7 13 3 0.5131 -0.8817
7 13 4 -0.9374 -1.4915
7 13 5 -1.3476 -2.2638
7 13 6 -1.9684 -0.0952
7 13 7 -1.0509 0.1647
7 13 8 -0.2465 0.2589
7 13 9 1.0846 0.3434
7 14 0 0.9478 0.0011
7 14 1 0.3278 -0.4019
7 14 2 -0.7005 0.1679
7 14 3 -2.7314 0.1888
7 14 4 -0.3755 0.4691
7 14 5 0.4829 0.1214
7 14 6 1.0494 -0.4378
7 14 7 0.9909 -0.8943
7 15 0 -1.4357 0.0001
7 15 1 -0.8391 1.0709
7 15 2 -0.3224 -0.0972
7 15 3 0.0757 -0.5674
7 15 4 -0.2360 -1.3416
7 15 5 -0.1317 -2.0316
7 15 6 -0.0966 -0.2183
7 16 0 -1.1581 0.0004
7 16 1 -0.6899 -0.6353
7 16 2 -0.7253 -0.9227
7 16 3 -1.2413 -0.4769
8 0 0 -9.3901 -0.0023
8 0 1 -8.4135 -0.0120
8 0 2 -5.6049 -0.0100
8 0 3 0.4396 -0.0044
8 0 4 5.7308 0.0077
8 0 5 7.6419 0.0058
8 0 6 4.9978 -0.0022
8 0 7 4.1353 -0.0100
8 0 8 1.7249 -0.0062
8 0 9 -0.0108 -0.0035
8 0 10 -2.4044 -0.0031
8 0 11 -3.5488 -0.0034
8 0 12 -2.7652 0.0004
8 0 13 -1.5115 0.0035
8 0 14 -0.6374 0.0021
8 1 0 -6.1658 -0.0002
8 1 1 -4.1240 -2.6681
8 1 2 1.7363 -5.8710
8 1 3 4.5176 -8.2678
8 1 4 4.4200 -5.8080
8 1 5 0.6705 -2.6456
8 1 6 -1.9357 0.4928
8 1 7 -2.5876 0.9828
8 1 8 -2.3249 1.8611
8 1 9 -1.2469 2.8941
8 1 10 -1.1211 2.3827
8 1 11 -0.6086 0.9884
8 1 12 -0.2907 -0.2192
8 1 13 0.3689 -0.9528
8 1 14 0.4926 -0.6664
8 2 0 1.9243 -0.0015
8 2 1 0.1310 -7.0386
8 2 2 -1.8003 -7.4641
8 2 3 -1.0861 -2.4264
8 2 4 -0.1171 4.6325
8 2 5 1.0335 5.8694
8 2 6 0.2927 4.4935
8 2 7 0.6705 0.6292
8 2 8 1.0003 -0.7290
8 2 9 1.6160 -1.0162
8 2 10 0.4312 -0.8823
8 2 11 -0.3927 -0.9943
8 2 12 -0.7456 -1.5336
8 2 13 -0.9967 -1.3090
8 2 14 -0.3722 -0.8040
8 3 0 -6.0325 -0.0014
8 3 1 -4.5687 4.4346
8 3 2 3.5490 7.0010
8 3 3 5.8302 4.0820
8 3 4 3.6237 1.9967
8 3 5 -1.2404 0.5154
8 3 6 -4.3884 -1.4953
8 3 7 -2.9693 -3.3623
8 3 8 -0.8027 -2.9246
8 3 9 0.6855 -2.6526
8 3 10 -0.0206 -0.5461
8 3 11 -0.6519 0.7953
8 3 12 -1.1902 1.2099
8 3 13 -0.3894 0.5605
8 3 14 0.3920 0.3617
8 4 0 9.5290 -0.0002
8 4 1 6.3545 -3.1427
8 4 2 1.6401 -0.7169
8 4 3 -1.7129 1.5888
8 4 4 -5.1438 5.4074
8 4 5 -5.0881 2.8876
8 4 6 -4.0473 -2.1308
8 4 7 -3.3534 -3.9969
8 4 8 -0.0280 -4.0558
8 4 9 1.8077 -0.3545
8 4 10 2.8157 1.8742
8 4 11 2.8993 2.3064
8 4 12 1.6128 0.6130
8 4 13 0.1960 -0.3532
8 4 14 -0.0250 -0.9301
8 5 0 2.9392 -0.0032
8 5 1 1.7188 2.7966
8 5 2 3.6164 5.2241
8 5 3 1.5915 4.3499
8 5 4 -3.9502 2.5987
8 5 5 -5.4189 1.4777
8 5 6 -5.7974 -1.4348
8 5 7 -0.1103 -2.0123
8 5 8 5.2613 -1.9355
8 5 9 5.6605 -2.9183
8 5 10 4.0055 -0.7484
8 5 11 0.3198 -0.6440
8 5 12 -1.5830 0.9624
8 5 13 -1.6345 0.6335
8 6 0 -1.3888 -0.0013
8 6 1 -0.8528 0.9010
8 6 2 -1.0760 3.9037
8 6 3 -0.6516 4.7270
8 6 4 -1.5283 4.3452
8 6 5 -1.0109 0.5759
8 6 6 -0.0708 -6.9736
8 6 7 -0.7175 -6.6242
8 6 8 0.8792 -6.3627
8 6 9 -1.0309 0.4425
8 6 10 -0.1614 3.2688
8 6 11 0.2784 3.7958
8 6 12 0.4070 1.9478
8 6 13 0.7571 0.3818
8 7 0 3.4544 -0.0005
8 7 1 3.4190 -2.1110
8 7 2 2.5543 -3.9137
8 7 3 1.3223 -3.1014
8 7 4 -3.3050 -2.8145
8 7 5 -4.2427 -1.5312
8 7 6 -4.1955 -1.0242
8 7 7 0.4994 1.3934
8 7 8 5.0839 2.4398
8 7 9 4.4558 1.7547
8 7 10 3.2277 1.5470
8 7 11 -0.5864 -1.1283
8 7 12 -0.8737 -0.6125
8 7 13 -0.7957 -0.6562
8 8 0 -6.6418 -0.0016
8 8 1 -4.3812 0.0473
8 8 2 -2.8056 0.2759
8 8 3 -0.3097 1.7868
8 8 4 1.8466 1.0019
8 8 5 2.8542 1.2035
8 8 6 3.4498 -3.0310
8 8 7 2.7306 -2.2973
8 8 8 1.6496 -2.6137
8 8 9 -1.1785 1.7841
8 8 10 -2.0882 1.4776
8 8 11 -2.1782 1.2150
8 8 12 -0.8409 -0.1262
8 9 0 -0.1924 0.0023
8 9 1 0.4948 -2.0439
8 9 2 0.7125 -4.3209
8 9 3 2.4186 -4.1738
8 9 4 2.0264 -3.6601
8 9 5 1.0192 -2.2051
8 9 6 0.6815 -0.2872
8 9 7 1.0099 0.6045
8 9 8 1.4138 1.6854
8 9 9 0.6670 2.0135
8 9 10 -0.4674 1.0207
8 9 11 -2.0034 0.0647
8 9 12 -0.3241 -0.6691
8 10 0 -1.7606 -0.0000
8 10 1 -1.3773 -1.3362
8 10 2 -0.8898 -2.3388
8 10 3 0.7863 -1.7789
8 10 4 1.9980 -1.4760
8 10 5 1.8728 1.0041
8 10 6 1.2220 1.1123
8 10 7 0.9113 1.0555
8 10 8 -0.0703 0.9856
8 10 9 0.7998 2.1873
8 10 10 -0.3704 0.2788
8 10 11 -0.8348 0.2596
8 11 0 0.1940 -0.0014
8 11 1 -0.4785 -0.7490
8 11 2 0.4661 -0.6211
8 11 3 1.4858 -1.2267
8 11 4 3.1160 -0.4024
8 11 5 2.3758 0.5920
8 11 6 2.0633 0.9804
8 11 7 1.1135 -0.9599
8 11 8 -0.0354 -1.0289
8 11 9 0.4407 -0.3639
8 11 10 -0.6065 -0.4468
8 12 0 0.9414 0.0005
8 12 1 0.0177 0.5132
8 12 2 0.1730 0.0725
8 12 3 1.1566 -0.6212
8 12 4 0.3601 -0.5912
8 12 5 -0.3750 -0.1199
8 12 6 -1.6377 1.4241
8 12 7 -1.5321 0.6816
8 12 8 -1.1600 0.5729
8 12 9 0.8579 0.7076
8 13 0 2.4337 -0.0018
8 13 1 1.3088 -0.3120
8 13 2 0.4202 0.8018
8 13 3 -1.4286 0.4581
8 13 4 0.5864 1.2994
8 13 5 0.6207 1.6503
8 13 6 0.8187 0.9482
8 13 7 0.5252 -0.5323
8 13 8 -0.5146 -0.8706
8 14 0 -0.5909 -0.0001
8 14 1 -0.8242 2.1257
8 14 2 -0.5581 1.3928
8 14 3 -0.0786 0.6550
8 14 4 -0.7917 -0.3153
8 14 5 -0.9098 -1.1953
8 14 6 -1.4512 0.6660
8 14 7 -1.0802 0.6056
8 15 0 0.5328 -0.0003
8 15 1 0.5533 -0.1760
8 15 2 -0.4084 0.0139
8 15 3 -1.9121 0.2074
8 15 4 -0.2673 0.5925
8 15 5 0.0826 0.3946
8 16 0 -1.2682 -0.0004
8 16 1 -0.7266 0.4409
8 16 2 -0.5286 -0.1651
9 0 1 -0.0005 -2.0846
9 0 2 0.0034 -4.7744
9 0 3 0.0105 -6.2488
9 0 4 0.0044 -3.7459
9 0 5 -0.0061 -1.3924
9 0 6 -0.0109 0.7448
9 0 7 -0.0061 1.0299
9 0 8 -0.0023 2.2465
9 0 9 -0.0014 4.9486
9 0 10 -0.0021 4.7717
9 0 11 0.0005 3.0668
9 0 12 0.0010 0.7186
9 0 13 -0.0004 -0.8586
9 0 14 -0.0026 -0.7093
9 1 0 -4.2218 -0.0033
9 1 1 -4.1426 -4.9965
9 1 2 -3.2804 -6.3421
9 1 3 -0.1738 -3.3363
9 1 4 2.3109 1.4471
9 1 5 3.0085 3.1452
9 1 6 1.3982 3.8080
9 1 7 2.3884 1.8230
9 1 8 2.3189 1.1117
9 1 9 2.0370 0.5329
9 1 10 -0.2644 0.1223
9 1 11 -2.4107 -0.4432
9 1 12 -2.2041 -0.9516
9 1 13 -1.5192 -0.9001
9 1 14 -0.3074 -0.5356
9 2 0 -9.3403 0.0032
9 2 1 -6.8064 0.1051
9 2 2 1.9661 0.1030
9 2 3 6.0382 -0.7661
9 2 4 7.0572 0.6707
9 2 5 2.5652 1.4453
9 2 6 -1.1109 1.1763
9 2 7 -1.7749 -0.7409
9 2 8 -1.9580 -0.5267
9 2 9 -1.0331 0.5881
9 2 10 -1.7730 1.3434
9 2 11 -1.6508 1.4288
9 2 12 -1.5069 0.5362
9 2 13 -0.2472 -0.3915
9 2 14 0.3285 -0.2260
9 3 0 4.8906 -0.0016
9 3 1 3.4823 -5.7822
9 3 2 2.2950 -5.9509
9 3 3 1.7378 -2.7445
9 3 4 -0.2395 3.5131
9 3 5 -1.9323 3.6575
9 3 6 -3.2233 2.5937
9 3 7 -3.2877 -0.1191
9 3 8 -1.5928 -0.5285
9 3 9 0.4750 0.7938
9 3 10 0.8235 1.7076
9 3 11 0.8561 1.4347
9 3 12 0.4754 -0.1441
9 3 13 -0.2470 -0.7523
9 3 14 0.0313 -0.9050
9 4 0 -0.8181 -0.0001
9 4 1 -1.4870 1.6200
9 4 2 2.9922 4.0035
9 4 3 2.5493 3.9007
9 4 4 -0.0577 3.8575
9 4 5 -2.4464 3.1660
9 4 6 -4.0620 0.8081
9 4 7 -0.4496 -1.5867
9 4 8 2.9234 -2.2384
9 4 9 4.2339 -3.7520
9 4 10 2.6533 -2.2921
9 4 11 0.3382 -1.3426
9 4 12 -1.5252 0.0610
9 4 13 -1.2076 0.0061
9 5 0 3.5908 -0.0002
9 5 1 2.9469 0.3022
9 5 2 2.0331 3.3550
9 5 3 0.8677 3.6079
9 5 4 -1.5666 4.6769
9 5 5 -2.3229 0.6576
9 5 6 -2.1174 -5.3570
9 5 7 -2.9980 -6.4008
9 5 8 -1.5626 -6.1175
9 5 9 -1.7235 -0.4644
9 5 10 -0.2678 3.1973
9 5 11 0.9226 4.3463
9 5 12 0.6924 2.4954
9 5 13 0.3917 0.9495
9 6 0 4.3281 -0.0020
9 6 1 2.9036 0.1689
9 6 2 2.5032 0.5502
9 6 3 -0.1576 0.7431
9 6 4 -5.3906 -0.0967
9 6 5 -6.2711 -0.7594
9 6 6 -6.2592 -1.5973
9 6 7 -0.3108 -0.0785
9 6 8 5.7610 0.6712
9 6 9 6.7392 -0.7320
9 6 10 5.4831 -0.1773
9 6 11 1.5029 -1.7655
9 6 12 -0.6855 -0.4485
9 6 13 -1.0489 -0.5227
9 7 0 -2.8401 -0.0009
9 7 1 -1.7019 0.8775
9 7 2 -2.0855 2.5842
9 7 3 -2.3207 3.5428
9 7 4 -2.0141 2.7964
9 7 5 -0.5328 0.6350
9 7 6 1.3870 -5.7221
9 7 7 1.4777 -5.7005
9 7 8 1.4535 -5.8863
9 7 9 -1.6379 -0.0837
9 7 10 -1.7012 2.2404
9 7 11 -1.3497 2.8391
9 7 12 -0.7477 1.4280
9 8 0 -0.3599 0.0030
9 8 1 0.1978 0.2765
9 8 2 0.0052 -1.0792
9 8 3 0.5361 -1.2054
9 8 4 -1.6110 -2.6227
9 8 5 -2.5477 -3.0651
9 8 6 -2.5328 -2.0303
9 8 7 -0.0677 0.3923
9 8 8 2.8734 2.0498
9 8 9 2.4865 2.0072
9 8 10 1.3826 1.3755
9 8 11 -1.0748 -0.5657
9 8 12 -0.6496 -0.6850
9 9 0 -2.2068 0.0003
9 9 1 -1.6476 -0.9868
9 9 2 -2.8365 -1.8919
9 9 3 -2.6879 -0.8180
9 9 4 -1.1077 -1.1720
9 9 5 0.1970 0.6799
9 9 6 1.5016 -0.9656
9 9 7 1.6342 -0.5764
9 9 8 0.6878 -0.5055
9 9 9 -0.2738 1.8819
9 9 10 -1.1409 0.8357
9 9 11 -1.1595 0.4627
9 10 0 -1.8413 0.0025
9 10 1 -1.7385 0.6264
9 10 2 -1.1321 0.1377
9 10 3 0.6396 -0.7350
9 10 4 1.9551 -1.3298
9 10 5 1.2330 -0.4877
9 10 6 1.3484 0.7767
9 10 7 0.5505 0.2521
9 10 8 0.0088 0.6556
9 10 9 -0.0426 0.5776
9 10 10 -1.3253 -0.2536
9 10 11 -1.9621 0.0733
9 11 0 0.6012 0.0001
9 11 1 -0.3297 -0.2470
9 11 2 -0.8872 -1.1022
9 11 3 0.2164 -1.2618
9 11 4 0.6734 -1.3622
9 11 5 0.5219 0.4472
9 11 6 -0.1811 1.6225
9 11 7 -0.8673 0.9167
9 11 8 -1.2771 0.9915
9 11 9 0.4392 1.2310
9 11 10 -0.0986 -0.0771
9 12 0 1.2283 -0.0010
9 12 1 0.1804 -0.3050
9 12 2 -0.1938 0.6074
9 12 3 -0.7708 -0.1440
9 12 4 1.2706 0.7170
9 12 5 0.7320 2.0470
9 12 6 0.8390 1.8937
9 12 7 -0.0618 -0.0777
9 12 8 -1.0616 -0.5674
9 12 9 0.0224 -0.4843
9 13 0 1.0323 -0.0013
9 13 1 0.1003 1.8240
9 13 2 0.4550 1.2384
9 13 3 1.4823 0.5543
9 13 4 0.6484 -0.1886
9 13 5 0.0051 -0.3300
9 13 6 -1.2076 1.4263
9 13 7 -1.4543 0.6481
9 13 8 -0.9356 0.2379
9 14 0 1.3412 -0.0003
9 14 1 0.8904 -0.3703
9 14 2 -0.3598 0.2749
9 14 3 -2.0763 0.0594
9 14 4 -0.0905 0.8437
9 14 5 0.0398 1.1885
9 14 6 0.3428 0.7620
9 15 0 -0.2264 -0.0001
9 15 1 -0.1597 1.1861
9 15 2 0.0015 0.3021
9 15 3 0.1671 0.1140
9 15 4 0.0704 -0.5614
10 0 0 -4.3276 -0.0001
10 0 1 -4.0603 -0.0058
10 0 2 -3.3595 -0.0044
10 0 3 -0.8051 -0.0016
10 0 4 0.8715 0.0065
10 0 5 1.6659 0.0046
10 0 6 1.2284 -0.0000
10 0 7 4.0889 -0.0056
10 0 8 5.1963 -0.0038
10 0 9 4.5879 -0.0027
10 0 10 1.2754 -0.0009
10 0 11 -2.4625 -0.0004
10 0 12 -2.5558 0.0016
10 0 13 -2.0396 0.0017
10 0 14 -0.5657 0.0004
10 1 0 -6.2484 0.0026
10 1 1 -4.6647 -1.6735
10 1 2 0.2243 -3.1070
10 1 3 2.7991 -3.7624
10 1 4 4.5095 -2.1053
10 1 5 2.4566 -1.4121
10 1 6 0.6563 -1.5596
10 1 7 0.1014 -2.1706
10 1 8 -0.6502 -0.4938
10 1 9 -0.5866 3.3153
10 1 10 -1.4812 4.2158
10 1 11 -1.5679 3.5425
10 1 12 -1.3902 1.2966
10 1 13 -0.4041 -0.4182
10 2 0 -2.7408 0.0004
10 2 1 -2.3424 -6.2577
10 2 2 -0.6863 -8.4983
10 2 3 1.5440 -5.9675
10 2 4 1.4932 -0.2904
10 2 5 0.0002 1.0047
10 2 6 -1.4538 2.4878
10 2 7 -0.2547 0.5035
10 2 8 1.0937 0.7036
10 2 9 2.2335 1.1920
10 2 10 0.8707 1.2989
10 2 11 -0.7986 0.3728
10 2 12 -0.7937 -1.0268
10 2 13 -0.8970 -1.3946
10 3 0 -5.8168 0.0024
10 3 1 -5.0156 -1.9411
10 3 2 1.6912 -1.4955
10 3 3 3.6350 -0.2289
10 3 4 4.5316 2.2852
10 3 5 1.5827 3.0803
10 3 6 -0.9511 1.8888
10 3 7 0.2906 -0.9682
10 3 8 0.9395 -1.3262
10 3 9 1.7922 -1.6040
10 3 10 -0.1743 -0.9095
10 3 11 -1.4221 -0.2507
10 3 12 -2.3114 0.0052
10 3 13 -1.1050 -0.2975
10 4 0 -1.3581 0.0016
10 4 1 -1.0250 -2.4179
10 4 2 0.8695 -1.4452
10 4 3 1.9649 -0.6630
10 4 4 0.6464 2.8959
10 4 5 -1.2627 0.7537
10 4 6 -2.2958 -1.7515
10 4 7 -3.3041 -3.8994
10 4 8 -2.6275 -3.7202
10 4 9 -1.5620 -0.3543
10 4 10 -0.4442 2.1672
10 4 11 0.7910 2.6842
10 4 12 0.8792 0.8536
10 4 13 0.4305 -0.1238
10 5 0 2.9895 -0.0018
10 5 1 1.3931 -0.8989
10 5 2 3.1630 -0.2299
10 5 3 1.1354 0.3550
10 5 4 -2.4662 0.8579
10 5 5 -4.1522 0.5463
10 5 6 -5.4154 0.1638
10 5 7 -0.7864 0.2343
10 5 8 3.8914 0.4376
10 5 9 5.7614 -1.7012
10 5 10 4.4134 -1.4409
10 5 11 1.5209 -1.9478
10 5 12 -0.9023 -0.3832
10 5 13 -0.9855 -0.2505
10 6 0 -1.7736 -0.0011
10 6 1 -1.3443 0.8918
10 6 2 -1.5163 3.5830
10 6 3 -2.4062 4.2595
10 6 4 -2.7714 4.9611
10 6 5 -1.4274 1.7911
10 6 6 0.4867 -4.4886
10 6 7 0.5467 -5.9450
10 6 8 0.4801 -6.6088
10 6 9 -1.7619 -1.4535
10 6 10 -1.1686 1.9468
10 6 11 -0.1879 3.1741
10 6 12 -0.2091 1.8159
10 7 0 1.5650 -0.0003
10 7 1 1.3522 1.1579
10 7 2 1.4999 0.7915
10 7 3 0.5797 0.2108
10 7 4 -3.1317 -1.9897
10 7 5 -4.5127 -4.0151
10 7 6 -5.0412 -3.6196
10 7 7 -1.0848 -0.6037
10 7 8 3.6907 1.3577
10 7 9 4.5470 1.0210
10 7 10 3.7505 1.1422
10 7 11 0.9669 -0.6510
10 7 12 -0.2489 -0.0627
10 8 0 -0.7532 -0.0010
10 8 1 -0.3592 -0.2307
10 8 2 -2.6044 0.0427
10 8 3 -4.4075 1.5478
10 8 4 -3.6736 1.2873
10 8 5 -1.4781 1.2736
10 8 6 1.2550 -2.6848
10 8 7 2.3545 -2.7926
10 8 8 1.9663 -2.9992
10 8 9 -0.3401 0.5956
10 8 10 -0.9469 1.4227
10 8 11 -0.9283 1.4225
10 8 12 -0.5742 0.1426
10 9 0 -1.6537 0.0017
10 9 1 -1.0600 1.8547
10 9 2 -0.8578 1.0729
10 9 3 0.3548 -0.1090
10 9 4 0.3245 -2.4136
10 9 5 -0.4460 -3.1442
10 9 6 0.0686 -1.9578
10 9 7 0.7301 -0.5486
10 9 8 1.9052 0.8829
10 9 9 1.6601 0.9627
10 9 10 0.3099 0.4535
10 9 11 -1.0350 -0.0628
10 10 0 0.5730 0.0017
10 10 1 -0.0742 -0.4903
10 10 2 -1.9716 -1.7322
10 10 3 -1.9045 -1.5559
10 10 4 -0.6282 -2.4440
10 10 5 0.3734 -0.6386
10 10 6 1.1616 -0.4667
10 10 7 0.5615 -0.4905
10 10 8 -0.3011 0.1474
10 10 9 0.0314 1.2790
10 10 10 -0.6244 0.4288
10 11 0 0.7505 -0.0008
10 11 1 0.0986 0.2324
10 11 2 -0.3710 0.2466
10 11 3 -0.0177 -1.1760
10 11 4 2.0608 -1.4787
10 11 5 1.6352 0.1999
10 11 6 2.3045 1.1418
10 11 7 1.1414 0.1410
10 11 8 0.2299 0.2731
10 11 9 0.9038 -0.0643
10 12 0 1.0052 -0.0006
10 12 1 -0.2800 0.8704
10 12 2 -0.3119 -0.2550
10 12 3 1.2331 -1.1637
10 12 4 1.3052 -2.2306
10 12 5 1.0360 -1.2857
10 12 6 0.1563 0.5880
10 12 7 -0.8983 -0.0915
10 12 8 -0.8433 0.0965
10 13 0 2.1274 -0.0008
10 13 1 1.3721 -0.6131
10 13 2 0.1998 0.2095
10 13 3 -0.9450 -0.4704
10 13 4 1.3016 0.4645
10 13 5 1.1359 1.7521
10 13 6 1.4719 1.3844
10 13 7 0.5439 0.0403
10 14 0 0.8297 -0.0011
10 14 1 0.2258 1.2659
10 14 2 0.5706 0.1809
10 14 3 1.2633 -0.3246
10 14 4 0.8249 -1.2141
10 14 5 0.4688 -1.2659
10 14 6 -0.4059 0.3814
10 15 0 -0.0343 -0.0001
10 15 1 0.1303 -0.0950
10 15 2 -0.4650 -0.0544
10 15 3 -1.2270 -0.1587
11 0 1 0.0014 -1.4401
11 0 2 0.0032 -2.2808
11 0 3 0.0054 -2.6103
11 0 4 0.0020 -1.7860
11 0 5 -0.0031 -2.2361
11 0 6 -0.0058 -4.0104
11 0 7 -0.0048 -4.5226
11 0 8 -0.0026 -2.4078
11 0 9 -0.0005 2.6608
11 0 10 0.0008 3.8472
11 0 11 0.0009 3.3806
11 0 12 -0.0006 1.0054
11 0 13 -0.0015 -0.6095
11 1 0 -2.8667 -0.0037
11 1 1 -2.2522 -2.6333
11 1 2 -0.9702 -4.0557
11 1 3 1.0076 -3.1537
11 1 4 0.5128 -0.7649
11 1 5 -0.4867 -0.3697
11 1 6 -1.0599 1.0240
11 1 7 1.8839 0.3841
11 1 8 3.8838 1.1656
11 1 9 4.0671 1.6694
11 1 10 1.4674 1.6508
11 1 11 -1.8017 0.7622
11 1 12 -1.6028 -0.2722
11 1 13 -1.4754 -0.6692
11 2 0 -6.9325 0.0026
11 2 1 -5.9386 -2.8524
11 2 2 -0.8224 -3.1867
11 2 3 0.9805 -1.4952
11 2 4 3.4278 1.2336
11 2 5 1.7020 1.7961
11 2 6 0.5682 0.1623
11 2 7 1.5423 -2.2421
11 2 8 1.2065 -1.7240
11 2 9 1.3484 0.3820
11 2 10 -0.8996 0.9361
11 2 11 -1.8709 1.0241
11 2 12 -2.1893 -0.0038
11 2 13 -0.7742 -0.7738
11 3 0 -3.4046 0.0005
11 3 1 -1.9454 -3.3663
11 3 2 1.6926 -4.1024
11 3 3 4.2421 -2.8854
11 3 4 3.1649 1.3117
11 3 5 -0.0984 0.4040
11 3 6 -2.1747 0.6919
11 3 7 -2.4792 -1.4132
11 3 8 -1.9295 -0.4630
11 3 9 -0.6627 1.6031
11 3 10 -0.7124 2.8248
11 3 11 -0.6086 2.1498
11 3 12 -0.0186 0.1176
11 3 13 -0.1111 -0.6741
11 4 0 -0.6106 -0.0009
11 4 1 -1.2985 -2.8416
11 4 2 2.6466 -2.5260
11 4 3 2.1390 -0.2539
11 4 4 1.1315 2.6044
11 4 5 -1.3708 3.3274
11 4 6 -3.3468 3.1311
11 4 7 -0.3799 1.2935
11 4 8 2.0083 0.8578
11 4 9 3.7219 -1.1199
11 4 10 1.8015 -1.6176
11 4 11 0.0415 -1.7753
11 4 12 -1.4743 -0.7992
11 4 13 -0.7291 -0.5975
11 5 0 -1.5476 -0.0008
11 5 1 -0.7777 -0.7279
11 5 2 0.9469 1.2821
11 5 3 1.0935 2.2543
11 5 4 0.5364 5.0961
11 5 5 0.0299 2.5676
11 5 6 0.2073 -1.4945
11 5 7 -0.5706 -4.1322
11 5 8 -1.4453 -4.8189
11 5 9 -2.3436 -1.3328
11 5 10 -1.4936 1.4177
11 5 11 0.0787 2.3188
11 5 12 0.2941 0.9320
11 6 0 3.3903 -0.0025
11 6 1 2.7018 0.6160
11 6 2 4.2905 1.0078
11 6 3 2.9740 0.9367
11 6 4 -0.8757 -0.0271
11 6 5 -3.3330 -2.0492
11 6 6 -5.3838 -1.4619
11 6 7 -1.9787 0.5914
11 6 8 2.1800 1.8971
11 6 9 3.8846 0.5477
11 6 10 3.2276 0.4039
11 6 11 1.2507 -0.8587
11 6 12 -0.3665 0.2103
11 7 0 1.1485 -0.0043
11 7 1 1.2407 -0.2947
11 7 2 -0.7333 1.0012
11 7 3 -3.5591 2.6814
11 7 4 -3.7227 3.6436
11 7 5 -1.5494 2.3354
11 7 6 1.2501 -2.4667
11 7 7 2.7017 -3.6095
11 7 8 2.3653 -4.4640
11 7 9 -0.0645 -0.9420
11 7 10 -0.1820 0.9533
11 7 11 0.1958 1.4554
11 7 12 -0.1329 0.4645
11 8 0 0.5801 -0.0000
11 8 1 1.1826 2.6405
11 8 2 1.5792 2.4333
11 8 3 1.5458 1.3250
11 8 4 -0.4631 -1.6074
11 8 5 -2.0503 -4.2559
11 8 6 -2.3006 -3.7370
11 8 7 -0.4174 -1.2927
11 8 8 2.1577 0.6634
11 8 9 2.3136 0.9721
11 8 10 1.3423 1.1957
11 8 11 -0.2234 0.3485
11 9 0 1.5068 -0.0001
11 9 1 1.2014 -0.0485
11 9 2 -1.5880 -0.5512
11 9 3 -3.3237 0.5764
11 9 4 -2.5059 -0.3133
11 9 5 -0.8146 0.2270
11 9 6 1.2663 -1.5232
11 9 7 1.8277 -1.6010
11 9 8 1.4057 -1.1357
11 9 9 0.4921 0.8227
11 9 10 -0.1393 0.8840
11 10 0 0.2049 0.0001
11 10 1 0.1490 1.2927
11 10 2 -0.5981 0.7558
11 10 3 -0.4562 -0.8201
11 10 4 0.5712 -2.5468
11 10 5 -0.0558 -1.9711
11 10 6 1.0585 -0.7984
11 10 7 0.7144 -0.4396
11 10 8 0.8131 0.5044
11 10 9 1.2024 0.2376
11 10 10 0.0866 -0.0540
11 11 0 0.9173 0.0018
11 11 1 -0.2799 1.0297
11 11 2 -1.4138 0.0812
11 11 3 -0.3942 -0.3137
11 11 4 0.5138 -1.8319
11 11 5 0.9809 -0.5933
11 11 6 1.1267 0.5878
11 11 7 -0.2511 -0.0013
11 11 8 -0.6399 0.4052
11 11 9 0.0871 0.3657
11 12 0 1.5463 -0.0013
11 12 1 0.7258 -0.2492
11 12 2 -0.6191 0.2460
11 12 3 -1.2173 -1.0168
11 12 4 1.1053 -0.8132
11 12 5 0.9007 1.1468
11 12 6 1.6951 1.3728
11 12 7 0.3541 0.2034
11 12 8 -0.6148 0.1535
11 13 0 1.2276 0.0001
11 13 1 -0.0183 1.5375
11 13 2 0.0663 0.6562
11 13 3 1.1831 0.0929
11 13 4 0.8206 -1.0770
11 13 5 0.3509 -0.5063
11 13 6 -0.5026 1.1712
11 13 7 -1.3610 0.5582
11 14 0 1.0618 -0.0010
11 14 1 0.8619 -0.0088
11 14 2 -0.1799 0.7122
11 14 3 -1.0972 0.3846
11 14 4 0.4363 1.0480
11 14 5 0.3025 1.7213
11 15 0 0.2055 0.0008
11 15 1 0.0266 0.8216
11 15 2 0.0226 0.3071
12 0 0 -2.3447 -0.0046
12 0 1 -1.7665 -0.0061
12 0 2 -0.7972 -0.0019
12 0 3 0.6709 -0.0003
12 0 4 -1.2589 0.0022
12 0 5 -2.7287 0.0015
12 0 6 -3.1371 0.0014
12 0 7 0.2814 -0.0018
12 0 8 3.2299 -0.0035
12 0 9 3.7971 -0.0050
12 0 10 1.8201 -0.0023
12 0 11 -1.3563 0.0001
12 0 12 -0.8110 0.0011
12 0 13 -0.9792 -0.0010
12 1 0 -2.3081 0.0016
12 1 1 -2.1603 -1.7548
12 1 2 -0.6450 -1.3943
12 1 3 -0.5399 0.1919
12 1 4 0.9801 1.9524
12 1 5 0.7098 1.7521
12 1 6 1.0277 -1.2407
12 1 7 2.0098 -3.1138
12 1 8 1.6913 -2.3124
12 1 9 1.3673 1.3602
12 1 10 -0.3352 2.0426
12 1 11 -1.0957 2.0592
12 1 12 -1.2852 0.4585
12 1 13 -0.5001 -0.5704
12 2 0 -3.6347 -0.0012
12 2 1 -2.1452 -1.5887
12 2 2 0.8120 -2.6463
12 2 3 3.1680 -2.3903
12 2 4 1.5740 -0.4334
12 2 5 -1.4671 -1.6587
12 2 6 -3.0137 -0.3905
12 2 7 -1.6190 -1.2290
12 2 8 -0.0134 0.8845
12 2 9 1.0907 2.7394
12 2 10 0.1474 3.4095
12 2 11 -1.2576 2.1984
12 2 12 -0.4826 0.3210
12 2 13 -0.5001 -0.5021
12 3 0 -1.8455 0.0012
12 3 1 -2.1067 -3.6394
12 3 2 1.2436 -3.7574
12 3 3 0.8158 -0.7962
12 3 4 1.6127 2.5929
12 3 5 -0.2444 3.4238
12 3 6 -0.8945 2.4838
12 3 7 1.7317 -0.1020
12 3 8 2.6598 -0.2625
12 3 9 3.4163 -0.3588
12 3 10 0.5893 -0.7584
12 3 11 -0.9213 -0.7612
12 3 12 -1.7708 -0.7504
12 4 0 -2.9184 0.0011
12 4 1 -1.3418 -1.6516
12 4 2 2.0644 -0.8669
12 4 3 3.6132 0.2673
12 4 4 2.9805 3.6881
12 4 5 0.5536 1.6256
12 4 6 -0.7110 -0.0458
12 4 7 -1.4920 -2.7665
12 4 8 -2.4404 -2.1816
12 4 9 -2.2692 0.4421
12 4 10 -1.9479 2.2574
12 4 11 -0.8508 2.1949
12 4 12 -0.1573 0.4869
12 5 0 0.8260 -0.0003
12 5 1 0.4106 -1.3818
12 5 2 3.7625 -1.2610
12 5 3 3.2424 -0.1387
12 5 4 0.9860 1.0087
12 5 5 -1.8942 0.0414
12 5 6 -4.2332 0.9703
12 5 7 -1.4099 1.2332
12 5 8 1.3602 1.8193
12 5 9 3.2919 0.0594
12 5 10 2.1120 -0.6974
12 5 11 0.9560 -1.5017
12 5 12 -0.2638 -0.5113
12 6 0 1.0733 -0.0021
12 6 1 1.3527 -1.4832
12 6 2 1.1184 -0.2126
12 6 3 -0.9871 1.5666
12 6 4 -1.3742 4.2467
12 6 5 -0.4267 2.8700
12 6 6 0.9468 -0.8053
12 6 7 1.6248 -2.7825
12 6 8 0.4056 -3.7313
12 6 9 -1.3858 -1.1533
12 6 10 -1.1743 0.5614
12 6 11 -0.0858 1.1082
12 6 12 -0.1824 0.3281
12 7 0 -0.3374 0.0008
12 7 1 0.2216 2.3596
12 7 2 2.0524 2.8888
12 7 3 2.0008 2.3207
12 7 4 -0.3076 0.4191
12 7 5 -2.1710 -2.8773
12 7 6 -3.2806 -2.3925
12 7 7 -0.9792 -0.1916
12 7 8 1.6292 1.2984
12 7 9 2.3199 0.8795
12 7 10 1.7296 0.8348
12 7 11 0.6651 -0.2046
12 8 0 2.0590 -0.0010
12 8 1 1.9098 -0.5231
12 8 2 -0.6894 -0.5017
12 8 3 -3.7861 1.1530
12 8 4 -3.8659 1.1274
12 8 5 -2.1069 0.4933
12 8 6 0.1977 -2.2388
12 8 7 1.7457 -2.4646
12 8 8 1.5543 -2.3294
12 8 9 0.0840 0.0091
12 8 10 -0.1983 0.7934
12 8 11 0.1671 0.8892
12 9 0 -0.6125 0.0024
12 9 1 -0.0296 2.6324
12 9 2 -0.2765 2.6620
12 9 3 -0.6153 1.7437
12 9 4 -0.9477 -0.4920
12 9 5 -1.9090 -1.9041
12 9 6 -0.8577 -1.4367
12 9 7 0.1572 -0.3750
12 9 8 1.3452 0.7461
12 9 9 1.5310 0.5236
12 9 10 0.5261 0.4141
12 10 0 0.5011 0.0017
12 10 1 -0.2136 0.7471
12 10 2 -2.2673 -0.0416
12 10 3 -2.6762 0.4246
12 10 4 -1.7789 -1.1763
12 10 5 -0.7800 -0.7107
12 10 6 0.5100 -0.8434
12 10 7 0.0237 -1.1787
12 10 8 -0.0876 -0.5002
12 10 9 -0.0316 0.1387
12 11 0 0.2851 0.0015
12 11 1 -0.0689 0.7580
12 11 2 -1.2724 0.8861
12 11 3 -1.6193 -0.4644
12 11 4 0.2366 -1.3874
12 11 5 -0.1386 0.1392
12 11 6 1.0877 0.6331
12 11 7 -0.0030 0.0616
12 11 8 -0.5161 0.4070
12 12 0 1.0478 -0.0002
12 12 1 -0.3866 1.1475
12 12 2 -1.0131 0.0485
12 12 3 0.1364 -0.4745
12 12 4 0.4007 -1.9503
12 12 5 0.3730 -0.7806
12 12 6 0.2538 0.8862
12 12 7 -1.1283 0.3113
12 13 0 0.4507 -0.0010
12 13 1 0.0787 -0.0806
12 13 2 -1.0440 0.6111
12 13 3 -1.4601 -0.3304
12 13 4 0.5441 -0.1085
12 13 5 0.4763 1.2674
12 13 6 1.1154 0.9815
12 14 0 1.4801 0.0001
12 14 1 0.6366 0.9189
12 14 2 0.5475 0.2307
12 14 3 0.9647 0.1137
12 14 4 0.6884 -0.6821
13 0 1 0.0029 -2.4937
13 0 2 0.0013 -2.0888
13 0 3 -0.0003 -0.2879
13 0 4 -0.0016 1.6617
13 0 5 -0.0015 2.1735
13 0 6 -0.0017 -1.3643
13 0 7 -0.0039 -3.2305
13 0 8 -0.0032 -3.1314
13 0 9 0.0003 0.3896
13 0 10 0.0037 1.1946
13 0 11 0.0016 1.8091
13 0 12 -0.0013 0.6219
13 1 0 -3.1956 -0.0023
13 1 1 -1.9693 -0.0432
13 1 2 0.4305 -0.6644
13 1 3 2.9826 -1.2850
13 1 4 0.9327 -1.3573
13 1 5 -1.4928 -2.5143
13 1 6 -2.8253 -1.5926
13 1 7 -0.9837 -1.4330
13 1 8 1.5015 0.3990
13 1 9 2.5203 1.6161
13 1 10 1.5981 1.9760
13 1 11 -0.6875 1.2164
13 1 12 -0.0913 0.2593
13 2 0 -0.6181 0.0000
13 2 1 -1.1710 -3.4350
13 2 2 -0.1746 -3.6931
13 2 3 -1.2950 -1.2985
13 2 4 0.0820 1.3283
13 2 5 -0.1145 2.2200
13 2 6 0.9749 0.3500
13 2 7 3.3327 -1.7538
13 2 8 3.4119 -1.6049
13 2 9 3.1060 0.2326
13 2 10 0.1831 0.4416
13 2 11 -1.1043 0.8129
13 2 12 -1.5354 0.1828
13 3 0 -5.4172 0.0022
13 3 1 -3.5788 -0.7724
13 3 2 -0.0119 -0.8690
13 3 3 2.5559 -0.7818
13 3 4 2.2366 0.7673
13 3 5 -0.1115 -1.5863
13 3 6 -1.1315 -1.6501
13 3 7 -0.7769 -3.1426
13 3 8 -0.6385 -0.8560
13 3 9 0.0827 1.5526
13 3 10 -0.3540 2.7268
13 3 11 -0.7448 1.9196
13 3 12 -0.1984 0.1987
13 4 0 0.2217 0.0002
13 4 1 -0.1144 -2.8456
13 4 2 2.8511 -3.4141
13 4 3 2.1698 -1.6398
13 4 4 1.3320 0.4801
13 4 5 -1.1374 0.4280
13 4 6 -2.3229 1.2071
13 4 7 0.3079 0.3394
13 4 8 1.7243 1.0135
13 4 9 2.9462 0.4570
13 4 10 0.6940 -0.1101
13 4 11 -0.2606 -0.4535
13 4 12 -0.9258 -0.1193
13 5 0 -2.5339 0.0023
13 5 1 -1.6118 -1.8789
13 5 2 0.1632 -0.9292
13 5 3 -0.0337 0.8584
13 5 4 0.2617 4.1190
13 5 5 0.1439 2.6878
13 5 6 0.5782 0.4637
13 5 7 1.0999 -2.0624
13 5 8 -0.2964 -2.2889
13 5 9 -1.0229 -0.5573
13 5 10 -1.1545 0.4794
13 5 11 -0.3144 0.5270
13 5 12 -0.2418 -0.3550
13 6 0 -0.6500 -0.0001
13 6 1 -0.1232 0.4419
13 6 2 2.9193 0.6414
13 6 3 3.1303 0.6258
13 6 4 1.2356 0.4474
13 6 5 -1.1482 -2.1357
13 6 6 -3.0204 -1.0185
13 6 7 -1.1667 0.2991
13 6 8 0.4120 1.4922
13 6 9 1.4134 0.7861
13 6 10 0.7826 0.3982
13 6 11 0.5032 -0.4548
13 7 0 1.6134 0.0007
13 7 1 1.6555 -1.1643
13 7 2 0.5089 -0.7242
13 7 3 -2.3351 1.2894
13 7 4 -2.5521 2.6736
13 7 5 -1.1606 1.7031
13 7 6 0.3371 -0.7157
13 7 7 1.8933 -1.4600
13 7 8 1.0324 -1.8889
13 7 9 -0.5013 -0.3041
13 7 10 -0.7177 0.1499
13 7 11 -0.0194 0.1844
13 8 0 -0.6666 -0.0008
13 8 1 0.2516 2.3749
13 8 2 0.9919 2.5893
13 8 3 0.4182 1.9274
13 8 4 -0.7429 0.1723
13 8 5 -1.9662 -2.5410
13 8 6 -1.5745 -2.0993
13 8 7 0.1758 -0.5009
13 8 8 1.4631 0.7424
13 8 9 1.5689 0.6139
13 8 10 0.9017 0.5454
13 9 0 1.8996 0.0011
13 9 1 1.6008 0.4036
13 9 2 -0.6951 0.0672
13 9 3 -2.6870 1.4306
13 9 4 -2.4346 0.3461
13 9 5 -1.2965 -0.4613
13 9 6 0.3266 -1.7813
13 9 7 0.8814 -1.9462
13 9 8 0.6891 -1.2921
13 9 9 -0.1380 -0.0181
13 10 0 0.2183 -0.0001
13 10 1 0.5820 1.6687
13 10 2 -0.1122 1.5768
13 10 3 -0.8354 0.5109
13 10 4 -0.1922 -1.2402
13 10 5 -1.0320 -1.1734
13 10 6 0.3311 -0.7377
13 10 7 0.3901 -0.3606
13 10 8 0.6591 0.5618
13 10 9 1.2115 0.1000
13 11 0 1.2438 -0.0005
13 11 1 0.1590 0.5236
13 11 2 -1.3132 -0.6828
13 11 3 -0.9747 -0.5961
13 11 4 -0.3854 -2.0915
13 11 5 0.0080 -1.2593
13 11 6 0.8061 -0.3159
13 11 7 -0.4085 -0.7238
13 11 8 -0.1723 -0.1540
13 12 0 0.1377 -0.0009
13 12 1 0.0073 0.2964
13 12 2 -0.8204 0.6653
13 12 3 -0.7893 -0.5080
13 12 4 1.2537 -1.0242
13 12 5 1.0166 0.6688
13 12 6 1.9081 0.7554
13 13 0 1.2980 -0.0013
13 13 1 0.0975 0.3825
13 13 2 -0.2020 -0.7850
13 13 3 0.6662 -1.1269
13 13 4 0.7752 -2.1834
13 13 5 0.6290 -1.1084
13 14 0 0.4155 -0.0012
13 14 1 0.4188 -0.0136
13 14 2 -0.1948 0.3312
14 0 0 -3.7771 -0.0047
14 0 1 -2.3769 -0.0047
14 0 2 0.7587 0.0006
14 0 3 4.3797 0.0006
14 0 4 2.2436 -0.0021
14 0 5 -0.5554 -0.0020
14 0 6 -2.9882 0.0002
14 0 7 -2.4933 -0.0010
14 0 8 0.0927 -0.0044
14 0 9 1.5620 -0.0061
14 0 10 1.6514 -0.0028
14 0 11 -0.2738 0.0013
14 0 12 0.3211 0.0022
14 1 0 -0.0831 -0.0004
14 1 1 -0.6534 -3.6793
14 1 2 -0.9452 -3.7797
14 1 3 -1.9208 -1.5394
14 1 4 -1.1278 1.2365
14 1 5 -0.6677 3.1289
14 1 6 0.4939 0.3570
14 1 7 1.8369 -1.9014
14 1 8 1.8189 -2.9356
14 1 9 1.5567 -0.9529
14 1 10 0.0876 -0.4168
14 1 11 -0.3998 0.6088
14 1 12 -0.4974 0.1533
14 2 0 -4.5426 -0.0022
14 2 1 -2.9858 0.7790
14 2 2 0.0289 0.7764
14 2 3 3.1148 -0.0231
14 2 4 2.3370 -0.3126
14 2 5 0.0513 -2.4557
14 2 6 -1.5202 -1.9383
14 2 7 -1.2843 -2.2989
14 2 8 -0.1583 0.1467
14 2 9 0.9174 1.7157
14 2 10 0.7087 2.2590
14 2 11 -0.5260 1.3772
14 2 12 -0.0407 0.2121
14 3 0 0.2842 0.0006
14 3 1 -0.4751 -2.8238
14 3 2 0.3604 -3.5361
14 3 3 -1.0990 -1.8544
14 3 4 -0.9943 0.1191
14 3 5 -1.9149 0.8387
14 3 6 -1.2234 0.7906
14 3 7 1.3557 -0.6340
14 3 8 2.0497 -0.3864
14 3 9 2.5898 0.1744
14 3 10 0.1301 0.0419
14 3 11 -0.5588 0.2188
14 3 12 -0.8082 0.0962
14 4 0 -2.8313 -0.0004
14 4 1 -1.7432 -0.6657
14 4 2 0.2078 0.0425
14 4 3 0.9448 0.9270
14 4 4 1.3054 2.7265
14 4 5 0.3208 0.8115
14 4 6 0.1359 -0.2561
14 4 7 0.6594 -2.3648
14 4 8 -0.1650 -1.2579
14 4 9 0.0345 0.1924
14 4 10 -0.4581 0.8977
14 4 11 -0.4796 0.5316
14 5 0 0.2384 0.0004
14 5 1 0.4388 -0.4846
14 5 2 2.9381 -0.4827
14 5 3 2.6705 0.1075
14 5 4 1.2514 0.9565
14 5 5 -1.1997 -0.7605
14 5 6 -2.6520 0.3256
14 5 7 -1.0091 0.2100
14 5 8 -0.2013 1.0831
14 5 9 0.9104 0.7477
14 5 10 -0.1635 0.3897
14 5 11 -0.0919 -0.1161
14 6 0 1.1384 -0.0011
14 6 1 1.3461 -1.4724
14 6 2 1.4809 -1.0036
14 6 3 -0.5101 0.8851
14 6 4 -0.7006 2.8924
14 6 5 -0.3122 1.9204
14 6 6 0.1006 0.3460
14 6 7 1.4566 -0.9821
14 6 8 0.3313 -1.3571
14 6 9 -0.3486 -0.5058
14 6 10 -0.6407 -0.4430
14 6 11 0.0466 -0.4492
14 7 0 0.4905 -0.0017
14 7 1 1.4251 1.6157
14 7 2 2.9215 2.0823
14 7 3 2.3973 1.7976
14 7 4 0.9753 1.3180
14 7 5 -0.7307 -1.5911
14 7 6 -1.4327 -0.9044
14 7 7 -0.0947 0.1463
14 7 8 0.3083 0.9990
14 7 9 0.4754 0.6919
14 7 10 0.1239 0.4018
14 8 0 2.6378 -0.0003
14 8 1 2.4734 -0.0382
14 8 2 0.7368 0.0239
14 8 3 -1.9635 1.9279
14 8 4 -2.1261 1.8702
14 8 5 -1.0166 0.5219
14 8 6 0.1713 -0.9086
14 8 7 1.4113 -1.0740
14 8 8 0.8404 -0.8963
14 8 9 -0.1818 0.1456
14 8 10 -0.5398 0.1127
14 9 0 0.9866 -0.0011
14 9 1 1.8600 2.3616
14 9 2 1.7884 2.4579
14 9 3 0.4828 1.6262
14 9 4 -0.1107 -0.2871
14 9 5 -1.4519 -1.9030
14 9 6 -0.5871 -1.5430
14 9 7 0.4167 -0.5028
14 9 8 0.8606 0.6204
14 9 9 1.0472 0.3940
14 10 0 2.4249 0.0007
14 10 1 1.7266 0.6557
14 10 2 -0.6049 0.1969
14 10 3 -1.8947 1.5119
14 10 4 -1.6080 0.5287
14 10 5 -0.8984 0.1919
14 10 6 0.5936 -0.0654
14 10 7 0.3272 -0.5478
14 10 8 0.4616 -0.0403
14 11 0 -0.4027 -0.0002
14 11 1 -0.0257 1.3015
14 11 2 -0.3971 1.4680
14 11 3 -0.6444 0.4333
14 11 4 0.5700 -1.0625
14 11 5 -0.1875 -0.2901
14 11 6 0.8478 -0.1863
14 11 7 0.0686 -0.3057
14 12 0 1.6280 0.0004
14 12 1 0.4949 0.3050
14 12 2 -0.4826 -0.6821
14 12 3 -0.0105 -0.4332
14 12 4 0.2659 -1.3598
14 12 5 0.2053 -0.2286
14 13 0 -0.7192 -0.0012
14 13 1 -0.6342 0.0791
14 13 2 -1.0975 0.4143
14 13 3 -0.7976 -0.3087
15 0 1 0.0042 -4.0368
15 0 2 0.0008 -3.9244
15 0 3 -0.0014 -1.2715
15 0 4 -0.0023 2.2842
15 0 5 -0.0005 5.3715
15 0 6 0.0003 2.2876
15 0 7 -0.0028 -0.6345
15 0 8 -0.0030 -3.1358
15 0 9 0.0006 -2.0510
15 0 10 0.0044 -1.4130
15 0 11 0.0018 0.0408
15 1 0 -4.9772 -0.0019
15 1 1 -3.5085 0.7003
15 1 2 -0.1364 0.8092
15 1 3 3.8562 0.1801
15 1 4 2.4597 -0.2489
15 1 5 -0.3435 -1.2000
15 1 6 -3.1901 -0.8536
15 1 7 -3.8719 -0.9426
15 1 8 -1.7237 0.2016
15 1 9 0.1954 0.6629
15 1 10 1.1328 0.8209
15 1 11 -0.0254 0.4644
15 2 0 1.4177 -0.0018
15 2 1 0.5000 -3.1379
15 2 2 0.0178 -3.7346
15 2 3 -1.3672 -2.0370
15 2 4 -1.0669 0.3117
15 2 5 -1.0673 2.4018
15 2 6 -0.0690 1.3161
15 2 7 1.3723 -0.6059
15 2 8 1.4663 -1.6958
15 2 9 1.6467 -0.9169
15 2 10 -0.0015 -0.6255
15 2 11 -0.2123 0.2078
15 3 0 -3.5279 -0.0011
15 3 1 -2.4978 0.6237
15 3 2 -0.6946 1.1334
15 3 3 1.1521 0.8339
15 3 4 1.5985 0.9678
15 3 5 0.4612 -0.7132
15 3 6 -0.3503 -0.7985
15 3 7 -0.3233 -1.9305
15 3 8 -0.2831 -0.2665
15 3 9 0.5616 0.5999
15 3 10 0.3888 1.0253
15 3 11 -0.2337 0.6028
15 4 0 0.8371 -0.0006
15 4 1 0.4504 -1.0532
15 4 2 1.2251 -1.6345
15 4 3 0.4195 -1.1847
15 4 4 -0.1362 -0.2669
15 4 5 -1.4113 -0.7471
15 4 6 -1.4850 0.2154
15 4 7 0.0085 -0.5226
15 4 8 0.3822 0.0966
15 4 9 1.3104 0.4474
15 4 10 -0.0776 0.4629
15 4 11 -0.0105 0.3983
15 5 0 0.3367 -0.0003
15 5 1 0.6213 -0.6556
15 5 2 1.1769 -0.2481
15 5 3 0.2751 0.7831
15 5 4 0.5198 1.9567
15 5 5 0.3063 0.9707
15 5 6 0.1465 0.2861
15 5 7 1.2064 -1.0744
15 5 8 0.2564 -0.6973
15 5 9 0.3818 -0.1442
15 5 10 -0.2257 -0.0691
15 6 0 -0.3743 0.0004
15 6 1 0.3139 0.7552
15 6 2 1.7017 1.1132
15 6 3 1.4996 1.0457
15 6 4 0.7244 1.5874
15 6 5 -0.6185 -0.6674
15 6 6 -1.2126 0.2724
15 6 7 -0.1021 0.3061
15 6 8 -0.1529 0.8535
15 6 9 0.3729 0.7016
15 6 10 -0.0023 0.4593
15 7 0 2.2946 0.0004
15 7 1 2.1475 -0.6022
15 7 2 1.4253 -0.6798
15 7 3 -0.8232 1.0257
15 7 4 -0.9542 1.6120
15 7 5 -0.2557 0.5351
15 7 6 -0.0775 -0.2086
15 7 7 1.1613 -0.4917
15 7 8 0.1801 -0.5603
15 7 9 -0.3501 0.0588
15 8 0 0.0229 0.0016
15 8 1 1.1872 2.3535
15 8 2 1.9196 2.7735
15 8 3 0.9539 2.1370
15 8 4 0.2864 1.0845
15 8 5 -0.9646 -1.1492
15 8 6 -0.7456 -0.5086
15 8 7 0.4741 0.4123
15 8 8 0.4489 1.0717
15 8 9 0.4814 0.6586
15 9 0 2.5036 0.0003
15 9 1 1.9945 0.1368
15 9 2 -0.4949 -0.1626
15 9 3 -2.8199 1.6576
15 9 4 -2.6325 1.3404
15 9 5 -1.4756 0.1888
15 9 6 0.0752 -0.4537
15 9 7 0.7033 -0.7147
15 9 8 0.4373 -0.3755
15 10 0 -0.0644 0.0025
15 10 1 0.7783 2.6062
15 10 2 0.9296 2.9117
15 10 3 0.0880 2.0486
15 10 4 0.2848 -0.1311
15 10 5 -0.9308 -0.8876
15 10 6 -0.1164 -0.7847
15 10 7 0.0562 -0.3294
15 11 0 1.8510 -0.0002
15 11 1 1.0000 0.1470
15 11 2 -0.9506 -0.5955
15 11 3 -1.6705 0.3198
15 11 4 -1.3777 -0.3924
15 11 5 -1.0751 -0.0800
15 11 6 0.2097 0.2374
15 12 0 -0.8947 -0.0000
15 12 1 -0.5677 0.7027
15 12 2 -0.7745 0.8937
15 12 3 -0.5896 0.2227
15 12 4 0.4870 -0.6994
15 13 0 0.6146 -0.0002
15 13 1 -0.1075 0.0485
16 0 0 -4.5781 -0.0031
16 0 1 -3.1101 -0.0032
16 0 2 0.7009 0.0017
16 0 3 5.2422 0.0019
16 0 4 3.8932 -0.0021
16 0 5 0.9030 -0.0015
16 0 6 -2.5273 0.0005
16 0 7 -4.0447 0.0005
16 0 8 -1.7759 -0.0019
16 0 9 0.1732 -0.0021
16 0 10 1.3483 -0.0004
16 0 11 0.1444 0.0021
16 1 0 0.6205 -0.0014
16 1 1 0.1769 -4.0527
16 1 2 0.0120 -4.5430
16 1 3 -0.2897 -2.4912
16 1 4 -0.0693 0.7103
16 1 5 0.0062 4.0855
16 1 6 0.2709 2.1780
16 1 7 0.4971 -0.1437
16 1 8 0.4002 -2.3191
16 1 9 0.5732 -1.6373
16 1 10 -0.0080 -0.9034
16 1 11 0.0633 0.3436
16 2 0 -4.6390 -0.0024
16 2 1 -3.4731 0.3586
16 2 2 -0.8855 0.5246
16 2 3 2.4881 -0.1414
16 2 4 2.7211 -0.2353
16 2 5 1.2259 -0.7248
16 2 6 -0.6416 -0.3057
16 2 7 -1.5432 -0.8596
16 2 8 -0.5908 0.1629
16 2 9 0.6535 0.2016
16 2 10 1.0794 0.4053
16 2 11 0.1148 0.2883
16 3 0 0.9584 -0.0016
16 3 1 0.3074 -2.0344
16 3 2 0.1731 -3.1378
16 3 3 -0.2065 -2.7136
16 3 4 0.0310 -1.3926
16 3 5 -0.1549 -0.0928
16 3 6 0.1811 0.5494
16 3 7 0.6343 -0.3568
16 3 8 0.4366 -0.5022
16 3 9 1.0211 0.0674
16 3 10 -0.1136 0.3774
16 4 0 -2.5953 0.0006
16 4 1 -2.1463 0.1235
16 4 2 -1.2452 0.2628
16 4 3 -0.4722 0.1081
16 4 4 0.7446 0.1621
16 4 5 0.7922 -0.2742
16 4 6 0.5325 -0.0202
16 4 7 1.0745 -0.8817
16 4 8 0.5984 -0.0427
16 4 9 1.1477 0.0085
16 4 10 0.5354 0.1006
16 5 0 0.2887 -0.0007
16 5 1 0.4172 -0.1376
16 5 2 0.5973 -0.4966
16 5 3 0.4348 -0.8510
16 5 4 0.3841 -0.1183
16 5 5 -0.1490 -1.1878
16 5 6 -0.1536 0.0666
16 5 7 0.3735 -0.3581
16 5 8 -0.0589 0.2091
16 5 9 0.4999 0.5620
16 5 10 -0.1378 0.7058
16 6 0 0.6067 0.0028
16 6 1 0.4524 -0.1814
16 6 2 0.4265 -0.3326
16 6 3 -0.7116 0.6235
16 6 4 -0.2825 0.8370
16 6 5 0.2315 0.2555
16 6 6 -0.1142 0.2126
16 6 7 0.9878 -0.2216
16 6 8 0.0850 -0.1919
16 6 9 0.2734 0.0132
16 7 0 -0.2860 -0.0008
16 7 1 0.7690 1.3482
16 7 2 1.4568 1.5044
16 7 3 0.9989 0.6584
16 7 4 0.7163 0.5478
16 7 5 -0.2309 -1.3144
16 7 6 -0.4240 -0.2624
16 7 7 0.4133 0.1184
16 7 8 -0.0748 0.4926
16 7 9 0.1116 0.2950
16 8 0 2.7978 0.0012
16 8 1 2.2915 -0.2863
16 8 2 0.3843 -0.6370
16 8 3 -1.8548 1.1813
16 8 4 -1.5874 1.4981
16 8 5 -0.4229 0.4565
16 8 6 0.2080 0.0874
16 8 7 0.9168 -0.1886
16 8 8 0.0458 -0.3247
16 9 0 -0.3422 -0.0000
16 9 1 0.7994 2.7699
16 9 2 1.5503 2.9133
16 9 3 0.7045 1.8513
16 9 4 0.5466 -0.1607
16 9 5 -0.7290 -1.6866
16 9 6 -0.4801 -1.0800
16 9 7 0.2291 -0.2212
16 10 0 3.4259 -0.0011
16 10 1 2.7673 -0.0241
16 10 2 0.0626 -0.5284
16 10 3 -1.8888 0.8277
16 10 4 -1.6743 0.5510
16 10 5 -1.0337 -0.0456
16 10 6 0.4413 -0.1659
16 11 0 -0.2321 -0.0002
16 11 1 0.2880 1.8069
16 11 2 0.2867 1.9608
16 11 3 -0.1564 1.4272
16 11 4 0.3262 -0.2218
16 11 5 -0.4345 -0.1530
16 12 0 1.4196 -0.0012
16 12 1 0.8601 0.0793
16 12 2 -0.0436 -0.5224
17 0 1 0.0038 -3.9692
17 0 2 0.0007 -4.2783
17 0 3 -0.0003 -2.2665
17 0 4 -0.0014 0.7988
17 0 5 -0.0008 4.1093
17 0 6 -0.0000 1.9772
17 0 7 -0.0014 -0.1700
17 0 8 -0.0014 -2.2481
17 0 9 0.0003 -1.6233
17 0 10 0.0021 -0.7539
17 1 0 -4.1775 -0.0023
17 1 1 -2.9941 -0.0502
17 1 2 0.1720 0.1125
17 1 3 4.0092 -0.1231
17 1 4 3.4342 0.1060
17 1 5 1.3123 0.3165
17 1 6 -1.1599 0.4544
17 1 7 -2.5139 -0.0477
17 1 8 -0.8225 0.0558
17 1 9 0.4538 -0.2804
17 1 10 1.1258 -0.1730
17 2 0 -0.0790 0.0001
17 2 1 -0.5752 -2.9208
17 2 2 -0.5735 -3.8121
17 2 3 -0.2484 -2.7872
17 2 4 -0.0369 -0.7226
17 2 5 -0.0957 1.7096
17 2 6 -0.2277 1.2267
17 2 7 -0.5882 -0.1403
17 2 8 -0.6825 -1.2613
17 2 9 0.0936 -0.7956
17 2 10 -0.2258 -0.2649
17 3 0 -3.2637 -0.0030
17 3 1 -2.5710 0.1586
17 3 2 -1.0443 0.2534
17 3 3 1.0265 -0.3374
17 3 5 1.5834 -0.0114
17 3 6 0.5096 0.4847
17 3 7 0.0457 -0.2902
17 3 8 0.1320 0.0910
17 3 9 0.8374 -0.5273
17 3 10 0.6984 -0.4000
17 4 0 0.3059 0.0007
17 4 1 -0.0160 -0.9428
17 4 2 -0.7379 -1.8103
17 4 3 -0.6215 -2.0641
17 4 4 -0.2530 -1.0895
17 4 5 -0.1158 -0.7247
17 4 6 0.1167 0.3938
17 4 7 -0.1556 -0.3325
17 4 8 -0.6194 -0.2787
17 4 9 0.1187 0.0690
17 5 0 -0.5501 -0.0016
17 5 1 -0.6328 0.4927
17 5 2 -0.4079 0.2444
17 5 3 -0.4497 0.1433
17 5 4 0.4398 -0.5340
17 5 5 0.7377 -0.4996
17 5 6 0.0736 -0.0104
17 5 7 0.6651 -0.3530
17 5 8 0.0689 -0.0853
17 5 9 0.7305 -0.2801
17 6 0 0.8490 -0.0000
17 6 1 1.4019 0.7289
17 6 2 0.9249 0.7002
17 6 3 0.5838 -0.2389
17 6 4 0.6182 0.1544
17 6 5 0.1892 -0.9311
17 6 6 0.1217 0.1908
17 6 7 0.3330 -0.1457
17 6 8 -0.3282 -0.0200
17 6 9 0.0309 0.0126
17 7 0 1.8713 -0.0002
17 7 1 1.2616 -0.0614
17 7 2 -0.0125 -0.4974
17 7 3 -1.5062 0.7636
17 7 4 -1.0652 0.9290
17 7 5 -0.0575 0.4675
17 7 6 -0.2096 0.5482
17 7 7 0.4694 0.2356
17 7 8 -0.3435 -0.0943
17 8 0 0.2812 -0.0006
17 8 1 1.4296 2.3095
17 8 2 2.2154 2.4121
17 8 3 1.7259 1.1630
17 8 4 1.5829 -0.0483
17 8 5 0.3495 -1.4628
17 8 6 -0.1485 -0.5031
17 8 7 0.3046 0.0046
17 9 0 3.1919 -0.0002
17 9 1 2.6138 -0.2394
17 9 2 0.0028 -0.6027
17 9 3 -2.1237 0.9811
17 9 4 -1.7167 1.4482
17 9 5 -0.7657 0.8056
17 9 6 0.2322 0.7346
17 10 0 -0.0677 -0.0004
17 10 1 0.5939 2.3802
17 10 2 1.0184 2.3739
17 10 3 0.3390 1.7635
17 10 4 0.5088 -0.0998
17 10 5 -0.3585 -0.7988
17 11 0 2.3809 0.0001
17 11 1 2.0377 0.4068
17 11 2 0.3982 0.1729
17 11 3 -0.6235 0.8661
18 0 0 -3.1490 0.0011
18 0 1 -2.3145 0.0002
18 0 2 0.2437 0.0028
18 0 3 2.9916 0.0033
18 0 4 1.7861 0.0004
18 0 5 -0.2783 0.0002
18 0 6 -1.9866 -0.0003
18 0 7 -2.7680 -0.0011
18 0 8 -0.7563 -0.0023
18 0 9 0.1771 -0.0007
18 1 0 0.2103 -0.0009
18 1 1 -0.0340 -2.7300
18 1 2 0.1084 -2.8455
18 1 3 0.5114 -1.3671
18 1 4 0.3719 0.6171
18 1 5 0.1487 2.6748
18 1 6 -0.2531 0.9623
18 1 7 -0.7399 -0.5366
18 1 8 -0.7087 -1.6955
18 1 9 -0.1423 -1.1177
18 2 0 -3.3346 -0.0007
18 2 1 -2.5356 -0.2032
18 2 2 -0.4779 0.0549
18 2 3 1.9077 -0.2989
18 2 4 1.9269 -0.0042
18 2 5 0.6715 0.8488
18 2 6 -0.6955 1.0117
18 2 7 -1.3654 0.1789
18 2 8 -0.3658 0.0531
18 2 9 0.3629 -0.7096
18 3 0 0.3587 -0.0017
18 3 1 -0.0573 -1.8742
18 3 2 -0.6206 -2.7758
18 3 3 0.0095 -2.3923
18 3 7 -0.8195 -0.1499
18 3 8 -1.0758 -0.6118
18 3 9 -0.1825 -0.3349
18 4 0 -2.1415 -0.0019
18 4 1 -1.8168 0.5440
18 4 2 -0.8334 0.3880
18 4 3 0.4045 -0.1915
18 4 6 0.4344 0.4444
18 4 7 0.3136 0.1001
18 4 8 0.0589 0.2741
18 4 9 0.7224 -0.3750
18 5 0 0.3961 -0.0002
18 5 1 0.5381 -0.2933
18 5 2 -0.7675 -0.8109
18 5 4 -0.1839 -0.7093
18 5 5 0.1597 -0.6182
18 5 6 0.5207 0.5665
18 5 7 0.1768 -0.0008
18 5 8 -0.3650 -0.0372
18 6 0 0.6653 -0.0002
18 6 1 0.1675 0.4837
18 6 2 -0.4320 -0.0548
18 6 3 -0.7772 0.3211
18 6 4 -0.0107 -0.3130
18 6 5 0.8200 -0.1175
18 6 6 0.2319 0.3548
18 6 7 0.5636 0.2716
18 6 8 -0.1102 0.1852
18 7 0 -0.3033 0.0013
18 7 1 0.6212 1.5589
18 7 2 0.7019 1.6110
18 7 3 0.7210 0.2810
18 7 4 1.0300 -0.1638
18 7 5 0.5027 -0.9064
18 7 6 0.1674 0.2052
18 7 7 0.3386 0.2427
18 8 0 2.1797 0.0003
18 8 1 1.5879 -0.4727
18 8 2 -0.4165 -1.0884
18 8 3 -1.8258 0.0965
18 8 4 -1.1771 0.6736
18 8 5 -0.0677 0.5223
18 8 6 0.2374 0.7479
18 9 0 -0.5194 0.0013
18 9 1 0.2184 2.1637
18 9 2 1.0369 2.0272
18 9 3 0.7913 1.2774
18 9 4 1.0768 -0.0820
18 9 5 0.3085 -0.7744
18 10 0 1.5106 -0.0003
18 10 1 1.4104 -0.0019
18 10 2 -0.2609 -0.3349
18 10 3 -1.3908 0.2960
19 0 1 0.0014 -1.9931
19 0 2 -0.0004 -1.6707
19 0 3 0.0001 -0.3489
19 0 4 -0.0007 0.8586
19 0 5 -0.0016 1.8708
19 0 6 -0.0014 -0.0174
19 0 7 -0.0006 -0.8726
19 0 8 0.0003 -1.1599
19 1 0 -1.8370 -0.0014
19 1 1 -1.2468 -0.2618
19 1 2 0.6233 -0.0012
19 1 3 2.2434 -0.1563
19 1 4 1.2973 0.1112
19 1 5 -0.1387 0.6765
19 1 6 -0.8510 0.6379
19 1 7 -1.0990 0.1979
19 1 8 0.2729 0.1174
19 2 0 0.3515 0.0000
19 2 1 0.0053 -2.0752
19 2 2 -0.0612 -2.4425
19 2 3 0.7766 -1.5003
19 2 4 0.6099 -0.0840
19 2 5 0.6184 1.0896
19 2 6 0.2652 0.4153
19 3 0 -3.2219 -0.0021
19 3 1 -2.5388 0.0446
19 3 2 -0.7751 0.1648
19 4 0 0.5471 -0.0003
19 4 1 0.5032 -1.4840
19 4 2 -0.6704 -2.3580
19 4 8 -0.2335 -0.0887
19 5 0 -1.7762 0.0003
19 5 1 -1.7801 0.6159
19 5 2 -1.3476 0.1308
19 5 7 0.4194 0.3238
19 6 0 0.1021 -0.0008
19 6 1 0.7487 0.3781
19 6 2 -0.1030 0.0718
19 6 6 0.8444 0.0461
19 7 0 1.3485 0.0021
19 7 1 0.7806 -0.0768
19 7 2 -0.6253 -0.7645
19 7 4 -0.5789 -0.1819
19 7 5 0.4287 0.1256
19 7 6 0.3030 0.4674
19 8 0 -0.7525 -0.0009
19 8 1 -0.0960 1.5249
19 8 2 0.3981 1.3323
19 8 3 0.5746 0.3549
19 8 4 1.0132 -0.5262
19 8 5 0.6126 -0.8884
19 9 0 1.8043 0.0005
19 9 1 1.7328 -0.2962
19 9 2 0.2423 -0.7221
19 9 3 -0.6334 -0.2911
20 0 0 -0.7741 0.0014
20 0 1 -0.4188 0.0003
20 0 2 0.9983 0.0003
20 0 3 1.6847 0.0010
20 0 4 0.5370 0.0005
20 0 5 -0.5728 0.0005
20 0 6 -0.4338 -0.0010
20 0 7 -0.2287 -0.0023
20 1 0 0.2966 0.0016
20 1 1 0.0203 -1.4667
20 1 2 -0.0306 -1.2016
20 1 3 0.3218 -0.1701
20 1 4 -0.0167 0.5845
20 1 5 -0.0025 0.8558
20 1 6 -0.1010 -0.4442
20 1 7 -0.4162 -0.7946
20 2 0 -1.8962 -0.0008
20 2 1 -1.3147 -0.0536
20 2 2 0.3649 0.4400
20 3 0 0.6013 0.0029
20 3 1 0.3437 -1.7748
20 3 2 -0.4328 -2.3574
20 4 0 -2.3695 -0.0024
20 4 1 -1.9388 0.4181
20 4 2 -0.7474 0.3443
20 5 0 0.4464 0.0009
20 5 1 0.8783 -0.6175
20 5 2 -0.3406 -1.0953
20 6 0 -0.0817 -0.0001
20 6 1 -0.3450 0.3029
20 6 2 -0.9810 -0.2747
20 7 0 0.1089 -0.0009
20 7 1 0.6649 0.9472
20 7 2 0.3446 0.9058
20 8 0 1.0855 0.0011
20 8 1 0.9564 -0.0541
20 8 2 -0.3220 -0.3840
21 0 1 -0.0006 -0.8619
21 0 2 -0.0012 -0.3742
21 0 3 -0.0003 0.5043
21 0 4 -0.0004 0.7807
21 0 5 -0.0016 0.4101
21 0 6 -0.0020 -0.8275
21 1 0 -0.7807 0.0018
21 1 1 -0.5050 0.0376
21 1 2 0.6372 0.5014
21 1 3 0.8306 0.2700
21 1 4 0.0048 0.1459
21 1 5 -0.8361 0.2866
21 1 6 -0.5554 0.0423
21 2 0 1.0656 0.0011
21 2 1 0.6364 -1.2556
21 2 2 0.1480 -1.2938
21 3 0 -2.0538 -0.0002
21 3 1 -1.5690 0.2631
21 4 0 0.4489 -0.0002
21 4 1 0.6164 -1.0940
21 5 0 -1.0951 0.0004
21 5 1 -0.9239 0.2791
21 6 0 -0.4682 -0.0011
21 6 1 0.1478 0.1709
21 7 0 0.5402 0.0009
21 7 1 0.5509 0.0555
22 0 0 -0.2260 -0.0015
22 0 1 -0.0994 -0.0018
22 0 2 0.7565 -0.0025
22 0 3 0.5730 -0.0016
22 0 4 -0.0761 -0.0005
22 1 0 0.6248 0.0015
22 1 1 0.3292 -0.6966
22 1 2 0.1782 -0.4714
22 1 3 0.2477 0.1357
22 1 4 -0.2250 0.4451
22 2 0 -1.0985 -0.0011
22 2 1 -0.8312 0.0908
22 3 0 0.7807 0.0015
22 3 1 0.6321 -0.9377
22 4 0 -1.4792 0.0008
22 4 1 -1.1568 0.0919
22 5 0 -0.1531 -0.0011
22 5 1 0.3753 -0.4046
0 0 0 0.0 0.0
;

_iucr_refine_fcf_details         
;
data_9BBN_Carbene_CCDC1
_computing_structure_refinement   'olex2.refine (Bourhis et al., 2015)'
_shelx_refln_list_code            4
loop_
  _space_group_symop_id
  _space_group_symop_operation_xyz
  1  x,y,z
  2  x+1/2,-y+1/2,-z
  3  -x+1/2,y+1/2,-z
  4  -x,-y,z

_space_group_crystal_system       orthorhombic
_space_group_IT_number            18
_space_group_name_H-M_alt         'P 21 21 2'
_space_group_name_Hall            ' P 2 2ab'
_symmetry_space_group_name_H-M    'P 21 21 2'
_symmetry_space_group_name_Hall   ' P 2 2ab'
_symmetry_Int_Tables_number       18
_cell_length_a                    19.3779(19)
_cell_length_b                    14.5134(16)
_cell_length_c                    13.085(2)
_cell_angle_alpha                 90
_cell_angle_beta                  90
_cell_angle_gamma                 90
_cell_volume                      3680.0(8)
loop_
  _refln_index_h
  _refln_index_k
  _refln_index_l
  _refln_F_squared_calc
  _refln_F_squared_meas
  _refln_F_squared_sigma
  _refln_F_squared_weight
  _refln_observed_status
-22 -5 -1 78.337 66.284 22.879 66.611 o
-22 -4 -2 126.507 146.650 35.032 31.599 o
-22 -4 -1 107.010 101.432 30.827 40.874 o
-22 -3 -3 42.363 83.646 26.352 64.731 o
-22 -3 -2 102.250 105.753 30.634 41.494 o
-22 -3 -1 3.465 6.675 11.189 454.939 o
-22 -2 -4 85.694 65.705 23.458 62.865 o
-22 -2 -3 177.804 191.020 40.974 22.696 o
-22 -2 -2 58.851 99.773 32.216 45.380 o
-22 -2 -1 182.712 240.134 44.910 19.472 o
-22 -1 -4 18.441 74.000 29.901 61.555 o
-22 -1 -3 203.861 226.438 47.842 17.718 o
-22 -1 -2 5.650 10.957 6.983 710.853 o
-22 -1 -1 142.251 148.888 35.032 30.300 o
-21 -7 -1 11.512 63.737 23.458 94.385 o
-21 -6 -3 9.703 25.233 17.053 180.469 o
-21 -6 -2 11.852 -3.665 6.559 728.135 o
-21 -6 -1 69.907 71.801 26.930 57.362 o
-21 -5 -4 36.986 48.613 15.086 137.173 o
-21 -5 -3 14.300 14.738 16.166 196.685 o
-21 -5 -2 204.322 249.819 46.684 17.861 o
-21 -5 -1 41.384 64.509 21.567 87.064 o
-21 -4 -5 27.570 19.445 15.086 176.911 o
-21 -4 -4 67.152 120.646 33.219 41.093 o
-21 -4 -3 88.010 102.705 29.129 46.205 o
-21 -4 -2 3.364 41.514 19.252 147.459 o
-21 -4 -1 100.259 103.438 28.474 45.317 o
-21 -3 -5 32.758 54.825 22.725 88.743 o
-21 -3 -4 84.351 61.808 19.985 73.817 o
-21 -3 -3 75.365 113.933 30.673 44.619 o
-21 -3 -2 89.638 111.772 30.711 42.668 o
-21 -3 -1 104.614 66.978 26.467 51.361 o
-21 -2 -6 26.351 32.563 16.976 145.685 o
-21 -2 -5 27.413 62.349 22.802 89.218 o
-21 -2 -4 7.641 -2.816 11.189 443.924 o
-21 -2 -3 31.678 79.363 29.592 58.509 o
-21 -2 -2 45.780 61.191 24.191 74.829 o
-21 -2 -1 32.513 73.923 28.011 63.775 o
-21 -1 -6 59.279 57.757 23.381 73.226 o
-21 -1 -5 0.676 -39.469 21.837 148.368 o
-21 -1 -4 27.236 39.624 19.484 118.373 o
-21 -1 -3 213.977 236.045 44.331 18.787 o
-21 -1 -2 180.250 182.570 39.122 23.909 o
-21 -1 -1 239.429 158.186 37.695 22.533 o
-20 -8 -2 107.573 113.393 33.026 37.120 o
-20 -8 -1 13.236 8.372 10.070 390.867 o
-20 -7 -4 55.540 58.143 23.265 75.027 o
-20 -7 -3 201.128 253.137 48.806 17.037 o
-20 -7 -2 36.547 71.222 23.998 77.296 o
-20 -7 -1 2.892 11.305 6.829 827.626 o
-20 -6 -5 142.336 157.029 39.932 25.975 o
-20 -6 -4 26.846 68.367 24.538 79.800 o
-20 -6 -3 31.687 64.008 25.001 76.701 o
-20 -6 -2 92.539 114.974 29.322 44.234 o
-20 -6 -1 28.415 17.401 13.542 199.195 o
-20 -5 -6 60.093 135.732 34.878 38.525 o
-20 -5 -5 3.394 4.398 7.639 846.632 o
-20 -5 -4 11.350 7.871 8.720 485.026 o
-20 -5 -3 64.031 60.381 17.593 92.938 o
-20 -5 -2 53.088 66.207 23.226 74.541 o
-20 -5 -1 27.583 17.786 5.710 349.680 o
-20 -4 -6 97.547 84.340 25.464 53.023 o
-20 -4 -5 41.422 44.061 20.140 100.607 o
-20 -4 -4 38.520 62.966 25.233 73.313 o
-20 -4 -3 73.739 61.037 22.841 69.144 o
-20 -4 -2 52.684 37.656 17.092 112.265 o
-20 -4 -1 20.764 32.795 15.201 175.661 o
-20 -3 -7 160.008 205.604 46.993 19.762 o
-20 -3 -6 67.248 50.851 21.837 76.929 o
-20 -3 -5 80.437 57.719 24.268 63.400 o
-20 -3 -4 37.126 46.105 17.593 119.562 o
-20 -3 -3 3.101 56.754 22.108 111.988 o
-20 -3 -2 51.151 48.652 21.645 85.751 o
-20 -3 -1 106.950 99.194 27.509 46.174 o
-20 -2 -7 52.920 73.460 28.859 56.238 o
-20 -2 -6 71.533 89.703 29.978 48.448 o
-20 -2 -5 46.402 60.535 23.458 77.556 o
-20 -2 -4 328.749 382.309 58.529 10.870 o
-20 -2 -3 61.714 72.727 27.933 56.666 o
-20 -2 -2 9.899 7.794 4.668 831.632 o
-20 -2 -1 34.252 75.428 24.538 75.234 o
-20 -1 -7 12.232 -0.386 5.440 826.636 o
-20 -1 -6 103.234 82.874 27.393 48.391 o
-20 -1 -5 40.600 31.985 15.356 141.215 o
-20 -1 -4 5.335 1.428 8.179 751.476 o
-20 -1 -3 114.633 121.919 34.068 34.724 o
-20 -1 -2 125.269 111.078 28.936 40.541 o
-20 -1 -1 83.641 62.489 15.303 89.288 o
-19 -9 -3 145.238 168.410 41.090 24.680 o
-19 -9 -2 69.751 73.885 25.233 61.523 o
-19 -9 -1 31.249 56.947 24.770 79.357 o
-19 -8 -5 9.609 6.096 3.279 1027.890 o
-19 -8 -4 23.853 70.528 25.734 75.509 o
-19 -8 -3 282.460 263.747 51.121 14.286 o
-19 -8 -2 111.560 116.903 31.637 38.281 o
-19 -8 -1 8.213 0.309 6.019 951.762 o
-19 -7 -6 3.902 -4.244 3.395 2415.710 o
-19 -7 -5 33.049 38.505 20.101 109.294 o
-19 -7 -4 21.689 30.017 19.175 131.927 o
-19 -7 -3 214.408 215.905 41.476 20.440 o
-19 -7 -2 240.231 204.253 42.247 19.368 o
-19 -7 -1 61.594 53.552 22.879 74.930 o
-19 -6 -6 47.342 55.134 19.677 95.419 o
-19 -6 -5 5.598 4.476 8.604 646.467 o
-19 -6 -4 43.508 65.319 27.007 65.045 o
-19 -6 -3 37.560 13.156 8.025 261.514 o
-19 -6 -2 152.107 164.861 36.769 27.614 o
-19 -6 -1 59.306 67.827 23.612 70.569 o
-19 -5 -7 183.712 170.918 38.659 24.320 o
-19 -5 -6 3.098 9.993 12.346 375.287 o
-19 -5 -5 226.490 228.830 46.144 17.751 o
-19 -5 -4 0.822 7.871 3.781 1967.820 o
-19 -5 -3 405.537 363.558 56.947 10.347 o
-19 -5 -2 230.698 258.885 44.369 17.909 o
-19 -5 -1 109.339 122.228 29.168 41.583 o
-19 -4 -8 37.778 46.491 26.081 73.378 o
-19 -4 -7 80.124 90.899 29.014 48.735 o
-19 -4 -6 56.651 87.928 28.126 55.612 o
-19 -4 -5 142.102 116.672 32.988 33.622 o
-19 -4 -4 50.220 61.693 19.059 94.536 o
-19 -4 -3 32.897 28.203 13.349 178.056 o
-19 -4 -2 88.343 92.095 27.509 50.047 o
-19 -4 -1 390.361 430.807 58.336 9.908 o
-19 -3 -8 20.843 7.871 7.022 432.348 o
-19 -3 -7 11.870 -2.971 16.050 227.904 o
-19 -3 -6 9.630 15.317 12.964 286.900 o
-19 -3 -5 113.485 99.580 27.509 45.099 o
-19 -3 -4 0.899 -11.536 17.555 228.028 o
-19 -3 -3 58.163 72.341 23.226 71.446 o
-19 -3 -2 76.749 108.415 27.933 49.862 o
-19 -3 -1 101.952 78.129 23.149 57.546 o
-19 -2 -8 44.717 74.463 27.586 61.632 o
-19 -2 -7 26.704 30.210 14.854 170.650 o
-19 -2 -6 13.983 10.186 5.479 600.665 o
-19 -2 -5 55.895 36.846 18.442 102.272 o
-19 -2 -4 192.049 175.625 37.849 24.294 o
-19 -2 -3 10.403 19.214 5.517 577.259 o
-19 -2 -2 181.519 149.081 33.065 29.092 o
-19 -2 -1 248.970 173.619 36.846 22.204 o
-19 -1 -8 17.356 49.385 25.001 86.543 o
-19 -1 -7 92.425 121.688 35.804 34.745 o
-19 -1 -6 33.925 67.017 25.580 72.946 o
-19 -1 -5 76.376 92.404 26.737 54.009 o
-19 -1 -4 141.136 116.132 30.171 36.839 o
-19 -1 -3 617.041 638.957 72.187 5.980 o
-19 -1 -2 395.218 376.869 54.671 10.790 o
-19 -1 -1 27.430 26.291 7.612 286.380 o
-18 -10 -1 21.665 27.355 10.957 249.278 o
-18 -9 -5 14.521 17.941 16.050 194.080 o
-18 -9 -4 8.912 -9.375 10.456 473.348 o
-18 -9 -3 13.266 38.543 20.796 121.799 o
-18 -9 -2 74.585 127.475 33.721 39.037 o
-18 -9 -1 61.535 65.088 25.541 64.252 o
-18 -8 -6 203.612 247.928 48.845 17.025 o
-18 -8 -5 78.906 121.225 38.350 32.903 o
-18 -8 -4 80.739 134.767 36.306 34.605 o
-18 -8 -3 118.179 135.963 34.801 32.965 o
-18 -8 -2 68.924 53.475 20.834 79.289 o
-18 -8 -1 44.387 66.323 22.648 80.443 o
-18 -7 -7 16.302 3.318 14.893 233.403 o
-18 -7 -6 119.236 117.328 32.872 35.901 o
-18 -7 -5 71.194 99.966 31.792 44.314 o
-18 -7 -4 67.525 95.645 30.133 48.321 o
-18 -7 -3 40.587 56.561 23.381 81.322 o
-18 -7 -2 197.343 173.619 39.084 23.329 o
-18 -7 -1 315.632 414.024 59.146 10.718 o
-18 -6 -8 209.740 178.982 45.218 19.441 o
-18 -6 -7 178.670 184.885 43.675 21.239 o
-18 -6 -6 30.485 25.425 16.012 154.903 o
-18 -6 -5 8.792 14.005 9.375 442.131 o
-18 -6 -4 74.345 103.361 30.171 46.480 o
-18 -6 -3 752.295 795.368 80.482 4.632 o
-18 -6 -2 104.985 121.225 27.586 44.619 o
-18 -6 -1 83.704 98.654 25.271 54.881 o
-18 -5 -8 220.934 227.441 45.874 18.044 o
-18 -5 -7 18.389 31.714 15.934 171.896 o
-18 -5 -6 94.561 48.999 22.455 65.367 o
-18 -5 -5 2.579 -5.672 10.572 576.106 o
-18 -5 -4 34.784 23.072 3.588 307.841 o
-18 -5 -3 160.602 163.048 34.261 29.121 o
-18 -5 -2 149.890 157.145 34.068 30.278 o
-18 -5 -1 547.120 428.299 57.757 8.462 o
-18 -4 -9 65.829 132.645 33.682 39.812 o
-18 -4 -8 19.963 36.962 19.330 128.519 o
-18 -4 -7 42.291 52.510 20.294 96.326 o
-18 -4 -6 48.261 72.843 22.802 76.723 o
-18 -4 -5 512.209 556.816 70.026 6.953 o
-18 -4 -4 56.787 97.574 26.236 59.181 o
-18 -4 -3 148.181 171.381 36.884 27.565 o
-18 -4 -2 11.022 38.466 16.127 177.395 o
-18 -4 -1 42.268 86.424 25.773 66.152 o
-18 -3 -9 5.976 5.903 4.321 1189.580 o
-18 -3 -8 5.940 17.941 16.474 209.178 o
-18 -3 -7 8.862 24.384 15.086 218.845 o
-18 -3 -6 229.216 230.373 44.215 18.448 o
-18 -3 -5 316.002 276.672 48.073 14.354 o
-18 -3 -4 56.801 67.519 23.574 71.659 o
-18 -3 -3 63.852 140.014 34.531 38.375 o
-18 -3 -2 21.922 49.964 19.098 121.523 o
-18 -3 -1 9.295 -0.887 9.105 566.062 o
-18 -2 -9 56.939 83.106 29.554 52.673 o
-18 -2 -8 27.204 52.240 16.667 134.288 o
-18 -2 -7 18.620 19.831 15.934 183.970 o
-18 -2 -6 351.322 404.802 58.452 10.477 o
-18 -2 -5 83.481 99.812 26.506 52.232 o
-18 -2 -4 109.290 101.471 28.628 43.849 o
-18 -2 -3 395.487 393.537 53.513 10.886 o
-18 -2 -2 269.847 246.578 40.318 18.484 o
-18 -2 -1 314.871 296.156 45.334 14.941 o
-18 -1 -9 67.117 47.109 19.137 88.481 o
-18 -1 -8 51.019 116.016 33.258 43.451 o
-18 -1 -7 15.812 36.769 18.249 144.399 o
-18 -1 -6 161.021 187.084 43.443 22.027 o
-18 -1 -5 53.388 60.805 20.718 85.488 o
-18 -1 -4 7.898 17.593 14.005 260.351 o
-18 -1 -3 26.450 22.223 15.664 168.904 o
-18 -1 -2 159.620 224.991 27.675 32.117 o
-18 -1 -1 71.056 102.651 19.645 72.037 o
-17 -11 -2 6.166 36.074 19.098 149.167 o
-17 -11 -1 2.914 21.953 10.841 391.695 o
-17 -10 -2 6.892 10.494 8.025 590.914 o
-17 -10 -1 63.792 47.764 19.059 90.524 o
-17 -9 -6 89.351 119.604 30.094 43.132 o
-17 -9 -5 123.590 145.068 36.576 30.392 o
-17 -9 -4 252.564 255.606 48.922 15.703 o
-17 -9 -2 1.667 0.077 4.360 2652.910 o
-17 -9 -1 127.326 105.213 27.663 42.398 o
-17 -8 -7 462.586 536.406 72.380 7.083 o
-17 -8 -6 38.362 37.888 15.780 136.687 o
-17 -8 -5 1.490 -16.166 14.082 347.108 o
-17 -8 -4 284.949 201.244 42.054 18.052 o
-17 -8 -3 44.368 45.141 17.015 116.941 o
-17 -8 -2 79.615 93.060 26.274 54.245 o
-17 -8 -1 72.986 74.768 15.721 90.485 o
-17 -7 -8 7.243 26.583 16.243 198.241 o
-17 -7 -7 11.509 23.034 15.124 212.030 o
-17 -7 -6 85.749 118.485 32.486 40.046 o
-17 -7 -5 132.795 117.907 33.335 34.043 o
-17 -7 -4 58.990 108.917 30.981 46.983 o
-17 -7 -3 103.554 104.287 29.515 43.106 o
-17 -7 -2 63.368 165.015 36.036 35.145 o
-17 -7 -1 34.729 92.558 27.277 62.811 o
-17 -6 -9 41.480 45.102 16.397 124.075 o
-17 -6 -8 102.693 81.910 24.384 54.349 o
-17 -6 -7 185.688 259.001 47.880 17.755 o
-17 -6 -6 131.475 170.532 37.193 28.411 o
-17 -6 -5 178.688 244.803 44.485 19.733 o
-17 -6 -4 36.340 50.967 17.323 119.830 o
-17 -6 -3 41.097 127.861 32.293 45.796 o
-17 -6 -2 53.794 77.087 25.155 65.944 o
-17 -6 -1 628.499 736.724 73.113 5.634 o
-17 -5 -9 78.372 101.664 30.866 44.751 o
-17 -5 -8 205.394 181.721 38.235 23.259 o
-17 -5 -7 229.804 305.724 50.542 15.115 o
-17 -5 -6 6.507 2.122 7.215 819.056 o
-17 -5 -5 4.589 15.703 6.636 701.257 o
-17 -5 -4 41.827 76.740 26.352 65.936 o
-17 -5 -3 276.887 208.729 36.151 20.615 o
-17 -5 -2 71.326 93.947 24.692 59.796 o
-17 -5 -1 45.521 68.059 21.953 82.391 o
-17 -4 -9 131.341 179.831 40.164 25.778 o
-17 -4 -8 108.170 115.669 30.673 40.050 o
-17 -4 -7 36.598 9.568 15.510 163.643 o
-17 -4 -6 37.936 33.065 19.715 110.101 o
-17 -4 -5 131.331 111.502 30.866 37.342 o
-17 -4 -4 337.136 228.135 42.093 16.186 o
-17 -4 -3 131.143 124.195 30.827 36.720 o
-17 -4 -2 967.768 910.420 79.942 3.857 o
-17 -4 -1 46.972 101.123 27.200 58.684 o
-17 -3 -10 8.784 19.523 14.314 244.770 o
-17 -3 -9 5.600 0.849 2.624 2056.240 o
-17 -3 -8 177.329 198.813 40.743 22.683 o
-17 -3 -7 316.517 364.446 55.674 11.734 o
-17 -3 -6 89.505 81.717 28.589 48.705 o
-17 -3 -5 27.921 31.599 11.189 215.102 o
-17 -3 -4 93.493 116.711 31.290 40.950 o
-17 -3 -3 181.577 146.380 33.373 28.941 o
-17 -3 -2 493.707 484.744 58.336 8.617 o
-17 -3 -1 287.907 251.632 41.244 17.505 o
-17 -2 -10 11.282 5.517 7.523 585.713 o
-17 -2 -9 9.702 28.589 18.018 163.205 o
-17 -2 -8 49.912 24.500 13.581 148.265 o
-17 -2 -7 68.123 82.990 28.705 52.365 o
-17 -2 -6 49.200 91.285 27.625 58.229 o
-17 -2 -5 290.764 286.664 45.604 15.523 o
-17 -2 -4 39.719 24.654 10.880 195.288 o
-17 -2 -3 5.886 16.899 12.385 324.087 o
-17 -2 -2 142.126 155.524 31.251 33.621 o
-17 -2 -1 123.401 122.536 28.512 40.605 o
-17 -1 -10 16.320 23.044 14.893 202.489 o
-17 -1 -9 62.406 56.214 20.024 84.901 o
-17 -1 -8 91.563 164.784 37.309 31.329 o
-17 -1 -7 75.047 65.859 24.654 62.728 o
-17 -1 -6 179.292 189.978 40.357 23.022 o
-17 -1 -5 250.321 336.319 50.774 14.306 o
-17 -1 -4 249.084 257.998 41.707 18.421 o
-17 -1 -3 634.654 655.431 68.483 6.117 o
-17 -1 -2 218.676 216.950 39.257 21.351 o
-17 -1 -1 28.039 61.811 15.110 140.094 o
-16 -12 -2 39.293 81.370 27.316 62.981 o
-16 -12 -1 35.030 43.057 20.256 104.940 o
-16 -11 -2 166.271 153.981 33.836 29.387 o
-16 -11 -1 16.882 13.774 9.144 366.618 o
-16 -10 -2 185.989 129.288 29.785 32.233 o
-16 -10 -1 13.113 6.790 5.247 684.464 o
-16 -9 -7 93.288 105.792 29.554 44.431 o
-16 -9 -6 161.199 89.587 23.959 43.540 o
-16 -9 -2 53.014 51.623 19.947 91.694 o
-16 -9 -1 117.613 122.614 27.663 42.541 o
-16 -8 -8 16.669 12.539 10.919 315.193 o
-16 -8 -7 233.640 224.200 45.064 18.053 o
-16 -8 -6 232.585 205.835 42.016 19.710 o
-16 -8 -5 33.592 28.088 20.680 109.140 o
-16 -8 -4 65.506 88.662 28.319 53.181 o
-16 -8 -2 15.057 4.437 4.128 733.035 o
-16 -8 -1 26.414 58.259 17.941 121.689 o
-16 -7 -9 3.239 10.649 6.520 868.289 o
-16 -7 -8 119.951 90.629 26.081 47.053 o
-16 -7 -7 3.031 9.993 12.809 354.136 o
-16 -7 -6 132.055 110.885 30.441 37.811 o
-16 -7 -5 40.807 50.620 19.407 102.907 o
-16 -7 -4 119.920 129.636 29.361 39.491 o
-16 -7 -3 27.263 75.003 21.259 93.625 o
-16 -7 -2 46.092 38.489 8.720 183.744 o
-16 -7 -1 78.566 122.086 19.439 66.436 o
-16 -6 -9 18.548 71.068 26.429 74.595 o
-16 -6 -8 182.040 189.013 42.556 21.649 o
-16 -6 -7 175.288 193.682 39.855 23.425 o
-16 -6 -6 27.901 26.081 8.758 264.544 o
-16 -6 -5 288.476 376.252 53.436 12.572 o
-16 -6 -4 362.190 384.431 53.745 11.351 o
-16 -6 -3 599.069 657.322 70.528 6.146 o
-16 -6 -2 308.296 348.511 49.732 13.373 o
-16 -6 -1 53.055 45.783 10.800 148.062 o
-16 -5 -10 44.772 33.914 14.584 140.621 o
-16 -5 -9 56.815 99.464 29.322 51.610 o
-16 -5 -8 76.114 41.090 18.867 86.305 o
-16 -5 -7 5.341 19.484 17.478 189.746 o
-16 -5 -6 53.318 54.362 21.259 84.868 o
-16 -5 -5 114.702 159.267 37.926 29.262 o
-16 -5 -4 258.391 319.266 47.996 15.151 o
-16 -5 -3 210.391 217.873 38.119 22.271 o
-16 -5 -2 477.891 458.509 57.757 8.958 o
-16 -5 -1 94.706 120.607 28.319 45.097 o
-16 -4 -10 12.768 28.589 16.436 179.677 o
-16 -4 -9 23.611 29.245 17.130 150.582 o
-16 -4 -8 75.109 75.698 25.541 59.065 o
-16 -4 -7 96.839 97.497 25.811 51.145 o
-16 -4 -6 98.889 129.751 30.557 40.492 o
-16 -4 -5 102.802 97.188 24.963 51.579 o
-16 -4 -4 1437.760 1484.600 104.789 2.095 o
-16 -4 -3 197.528 286.780 44.485 18.442 o
-16 -4 -2 12.823 38.698 15.934 176.106 o
-16 -4 -1 604.304 579.193 59.918 7.208 o
-16 -3 -10 56.265 50.487 14.007 121.018 o
-16 -3 -9 91.519 44.755 18.519 79.020 o
-16 -3 -8 96.429 128.748 33.991 36.257 o
-16 -3 -7 112.546 96.725 26.737 46.721 o
-16 -3 -6 374.466 403.375 56.214 10.609 o
-16 -3 -5 199.876 261.316 45.990 18.116 o
-16 -3 -4 6.870 10.186 11.960 359.041 o
-16 -3 -3 392.512 325.053 48.035 12.499 o
-16 -3 -2 813.433 898.073 76.392 4.453 o
-16 -3 -1 286.361 262.975 39.932 17.848 o
-16 -2 -11 11.380 29.451 15.028 204.931 o
-16 -2 -10 4.679 4.103 8.874 648.826 o
-16 -2 -9 78.083 85.417 30.403 46.894 o
-16 -2 -8 62.635 84.225 28.975 52.739 o
-16 -2 -7 220.208 174.854 38.659 22.497 o
-16 -2 -6 68.427 43.829 18.404 91.811 o
-16 -2 -5 118.616 109.611 30.094 39.921 o
-16 -2 -4 198.252 120.685 28.782 32.396 o
-16 -2 -3 1276.570 1288.830 92.674 2.589 o
-16 -2 -2 319.614 288.902 44.794 15.070 o
-16 -2 -1 743.943 673.681 65.011 5.751 o
-16 -1 -11 21.785 23.373 32.795 57.795 o
-16 -1 -10 28.352 47.368 14.934 151.761 o
-16 -1 -9 45.639 76.707 18.687 94.449 o
-16 -1 -8 33.184 34.275 10.983 198.638 o
-16 -1 -7 23.735 42.517 22.339 100.151 o
-16 -1 -6 16.605 32.679 13.928 204.545 o
-16 -1 -5 123.754 106.641 29.322 40.502 o
-16 -1 -4 176.555 185.116 35.264 26.604 o
-16 -1 -3 133.675 101.857 27.046 42.592 o
-16 -1 -2 46.815 57.126 12.983 134.355 o
-16 -1 -1 810.695 813.711 98.674 3.674 o
-15 -13 -1 93.002 66.091 23.728 60.096 o
-15 -12 -2 11.866 22.146 14.430 226.125 o
-15 -12 -1 19.744 18.751 6.289 405.744 o
-15 -11 -2 103.040 72.959 21.490 61.634 o
-15 -11 -1 69.317 76.354 23.111 67.243 o
-15 -10 -2 3.660 -6.173 6.790 1131.320 o
-15 -10 -1 97.419 81.331 22.416 59.924 o
-15 -9 -8 96.707 142.753 38.389 30.663 o
-15 -9 -7 234.474 195.186 41.591 20.028 o
-15 -9 -2 1.782 8.411 10.494 517.144 o
-15 -9 -1 185.934 184.075 34.415 26.656 o
-15 -8 -9 37.408 69.409 27.470 64.751 o
-15 -8 -8 141.450 97.111 29.438 38.757 o
-15 -8 -7 140.491 172.153 37.733 27.347 o
-15 -8 -6 306.783 329.027 51.005 13.255 o
-15 -8 -2 70.777 43.405 16.050 100.948 o
-15 -8 -1 157.747 139.744 30.557 33.589 o
-15 -7 -10 49.671 25.889 18.134 113.591 o
-15 -7 -9 21.644 91.285 27.856 64.908 o
-15 -7 -8 12.457 44.176 19.561 130.803 o
-15 -7 -7 143.565 204.986 42.016 23.270 o
-15 -7 -6 300.504 376.946 55.442 11.924 o
-15 -7 -5 284.598 291.603 46.260 15.407 o
-15 -7 -4 460.384 513.372 62.117 8.323 o
-15 -7 -2 753.943 729.393 62.194 5.731 o
-15 -7 -1 260.968 304.682 39.547 18.129 o
-15 -6 -10 55.282 96.455 28.165 54.880 o
-15 -6 -9 86.500 45.372 18.134 82.560 o
-15 -6 -8 65.276 82.990 26.853 57.324 o
-15 -6 -7 456.132 481.619 62.580 8.434 o
-15 -6 -6 28.529 69.486 22.378 88.786 o
-15 -6 -5 101.136 100.275 28.396 45.555 o
-15 -6 -4 21.437 167.253 35.187 40.683 o
-15 -6 -3 269.720 259.773 42.788 17.362 o
-15 -6 -2 846.064 891.491 49.876 5.485 o
-15 -6 -1 24.951 97.055 15.632 119.418 o
-15 -5 -10 26.447 25.078 15.086 173.413 o
-15 -5 -9 15.746 17.825 12.732 257.148 o
-15 -5 -8 91.806 117.714 31.483 40.816 o
-15 -5 -7 573.385 647.522 72.187 6.176 o
-15 -5 -6 12.698 35.534 19.098 140.436 o
-15 -5 -5 27.490 23.072 11.960 218.227 o
-15 -5 -4 416.910 433.044 54.439 10.219 o
-15 -5 -3 153.423 113.663 27.663 38.469 o
-15 -5 -2 695.988 771.755 44.329 7.028 o
-15 -5 -1 623.743 670.909 45.025 7.959 o
-15 -4 -11 40.819 34.964 11.008 178.906 o
-15 -4 -10 89.491 98.719 41.109 29.922 o
-15 -4 -9 45.083 34.265 10.252 177.481 o
-15 -4 -8 196.337 203.404 40.472 21.919 o
-15 -4 -7 17.684 41.784 18.442 136.628 o
-15 -4 -6 280.179 233.614 41.013 18.096 o
-15 -4 -5 34.318 27.007 11.459 199.454 o
-15 -4 -4 1094.090 979.752 81.794 3.420 o
-15 -4 -3 198.727 251.285 40.048 21.066 o
-15 -4 -2 102.768 112.467 28.512 44.181 o
-15 -4 -1 691.971 557.009 57.834 6.863 o
-15 -3 -11 48.017 51.292 14.337 127.516 o
-15 -3 -10 95.118 113.249 35.225 35.602 o
-15 -3 -9 32.279 35.565 19.291 116.982 o
-15 -3 -8 28.842 15.614 4.992 361.852 o
-15 -3 -7 219.286 236.160 43.173 19.124 o
-15 -3 -6 29.439 90.436 27.393 64.257 o
-15 -3 -5 68.794 53.320 19.677 83.761 o
-15 -3 -4 634.785 617.428 65.474 6.443 o
-15 -3 -3 1089.120 1075.470 83.183 3.293 o
-15 -3 -2 89.072 128.285 26.120 49.125 o
-15 -3 -1 477.440 446.355 51.083 9.935 o
-15 -2 -11 0.829 10.049 7.890 798.318 o
-15 -2 -10 15.860 13.587 11.362 303.711 o
-15 -2 -9 14.632 14.904 9.681 362.594 o
-15 -2 -8 54.163 39.160 11.546 146.335 o
-15 -2 -7 5.048 13.379 5.337 860.850 o
-15 -2 -6 33.266 38.119 16.899 133.557 o
-15 -2 -5 83.546 69.641 21.953 66.960 o
-15 -2 -4 344.650 425.251 52.626 11.529 o
-15 -2 -3 864.893 781.093 70.952 4.713 o
-15 -2 -2 347.225 378.721 47.032 13.037 o
-15 -2 -1 181.462 149.312 29.978 31.599 o
-15 -1 -11 31.770 45.906 14.732 149.494 o
-15 -1 -10 97.247 105.790 20.110 61.649 o
-15 -1 -9 131.743 110.007 22.129 49.378 o
-15 -1 -8 165.374 162.370 24.172 37.835 o
-15 -1 -7 87.579 138.723 22.592 54.862 o
-15 -1 -6 70.651 63.979 23.381 68.046 o
-15 -1 -5 57.357 50.336 13.183 124.682 o
-15 -1 -4 65.433 40.665 13.504 119.465 o
-15 -1 -3 103.088 93.815 15.427 72.081 o
-15 -1 -2 258.343 271.895 59.204 12.406 o
-15 -1 -1 441.150 354.102 40.492 12.895 o
-14 -13 -2 19.519 20.217 12.038 251.388 o
-14 -13 -1 24.369 51.044 20.757 106.825 o
-14 -12 -2 93.743 127.706 31.907 39.359 o
-14 -12 -1 134.521 187.547 38.659 26.524 o
-14 -11 -2 19.423 37.656 15.510 169.512 o
-14 -11 -1 186.659 135.384 29.515 32.143 o
-14 -10 -2 104.510 126.433 27.432 44.529 o
-14 -10 -1 99.661 98.808 27.856 46.823 o
-14 -9 -9 49.579 63.699 23.767 74.437 o
-14 -9 -8 35.568 26.969 15.934 146.645 o
-14 -9 -2 99.635 102.590 25.619 50.459 o
-14 -9 -1 264.426 254.873 38.775 19.132 o
-14 -8 -10 8.394 42.749 18.095 152.667 o
-14 -8 -9 52.532 34.068 16.513 117.669 o
-14 -8 -8 37.810 38.929 14.545 147.316 o
-14 -8 -7 93.692 77.087 24.114 57.606 o
-14 -8 -2 217.815 209.192 34.184 24.283 o
-14 -8 -1 234.139 216.368 35.457 22.615 o
-14 -7 -10 44.774 21.876 10.919 185.738 o
-14 -7 -9 129.092 232.804 44.832 21.570 o
-14 -7 -8 329.902 479.844 65.049 9.207 o
-14 -7 -7 34.658 64.471 19.330 102.780 o
-14 -7 -6 177.363 158.302 34.569 27.901 o
-14 -7 -2 24.273 65.821 19.214 111.176 o
-14 -7 -1 129.260 126.665 25.387 43.692 o
-14 -6 -11 42.294 9.661 16.610 142.929 o
-14 -6 -10 80.470 52.851 19.870 77.686 o
-14 -6 -9 74.560 37.502 15.240 104.062 o
-14 -6 -8 339.094 358.658 55.597 11.476 o
-14 -6 -7 75.406 73.499 24.731 61.350 o
-14 -6 -6 563.484 536.560 64.201 7.243 o
-14 -6 -5 286.080 307.229 47.301 14.884 o
-14 -6 -4 93.227 191.907 35.920 31.561 o
-14 -6 -3 256.176 265.483 40.125 18.697 o
-14 -6 -2 568.861 593.430 52.279 8.133 o
-14 -6 -1 82.788 86.887 20.487 68.300 o
-14 -5 -11 2.887 11.097 6.888 824.647 o
-14 -5 -10 11.329 15.689 6.443 545.644 o
-14 -5 -9 202.427 185.222 44.736 19.817 o
-14 -5 -8 163.790 155.727 40.299 24.617 o
-14 -5 -7 51.441 93.677 27.239 58.399 o
-14 -5 -6 376.931 333.079 48.922 12.503 o
-14 -5 -5 261.671 336.512 50.195 14.247 o
-14 -5 -4 35.806 26.776 17.130 135.426 o
-14 -5 -3 1001.100 1271.590 90.861 3.083 o
-14 -5 -2 931.135 892.426 47.078 5.187 o
-14 -5 -1 181.503 178.892 20.608 38.100 o
-14 -4 -11 17.805 23.610 20.159 130.743 o
-14 -4 -10 87.167 63.533 16.241 83.947 o
-14 -4 -9 74.020 89.864 17.555 79.764 o
-14 -4 -8 172.863 117.716 19.615 44.643 o
-14 -4 -7 141.979 113.961 23.130 45.754 o
-14 -4 -6 86.012 67.750 25.889 56.529 o
-14 -4 -5 583.826 563.838 61.423 7.269 o
-14 -4 -4 330.833 407.928 50.465 12.313 o
-14 -4 -3 209.274 189.515 35.727 24.349 o
-14 -4 -2 134.330 107.588 15.712 58.995 o
-14 -4 -1 277.294 408.183 30.707 18.808 o
-14 -3 -12 0.641 -12.018 15.336 299.030 o
-14 -3 -11 50.340 55.134 13.641 127.115 o
-14 -3 -10 42.239 54.490 17.323 112.645 o
-14 -3 -9 30.273 58.310 38.505 40.347 o
-14 -3 -8 434.487 421.449 69.795 7.938 o
-14 -3 -7 320.848 227.355 31.502 20.327 o
-14 -3 -6 217.112 150.781 23.419 33.512 o
-14 -3 -5 349.014 321.774 44.910 14.050 o
-14 -3 -4 232.685 213.166 36.344 22.303 o
-14 -3 -3 10.662 87.350 23.689 86.993 o
-14 -3 -2 147.994 144.528 27.239 37.767 o
-14 -3 -1 407.010 430.494 60.805 9.355 o
-14 -2 -12 51.224 77.969 18.067 93.372 o
-14 -2 -11 233.079 213.065 29.515 25.939 o
-14 -2 -10 125.007 104.510 24.056 48.175 o
-14 -2 -9 19.556 9.882 15.452 201.828 o
-14 -2 -8 571.022 508.481 61.731 7.526 o
-14 -2 -7 144.500 169.677 46.511 21.196 o
-14 -2 -6 334.060 268.043 32.679 18.663 o
-14 -2 -5 783.562 674.519 55.249 6.121 o
-14 -2 -4 42.580 71.184 24.654 72.424 o
-14 -2 -3 28.842 51.970 14.931 147.507 o
-14 -2 -2 150.341 194.993 33.875 29.031 o
-14 -2 -1 127.584 136.387 26.930 41.197 o
-14 -1 -12 52.942 43.579 15.493 119.025 o
-14 -1 -11 5.797 2.095 11.845 414.422 o
-14 -1 -10 258.997 196.394 32.139 23.570 o
-14 -1 -9 231.598 219.248 28.398 26.463 o
-14 -1 -8 92.091 51.960 15.066 88.241 o
-14 -1 -7 178.400 133.013 21.876 40.309 o
-14 -1 -6 32.060 66.521 13.749 142.293 o
-14 -1 -5 9.504 16.311 2.829 792.111 o
-14 -1 -4 325.721 325.259 29.154 19.022 o
-14 -1 -3 358.058 369.142 30.508 16.848 o
-14 -1 -2 399.791 407.951 52.298 10.950 o
-14 -1 -1 114.013 178.982 21.063 47.765 o
-13 -14 -1 38.039 47.456 19.985 102.712 o
-13 -13 -2 79.359 75.312 26.930 54.790 o
-13 -13 -1 53.817 69.679 24.538 69.105 o
-13 -12 -2 100.964 156.527 35.650 32.647 o
-13 -12 -1 46.424 56.214 20.641 90.912 o
-13 -11 -2 251.608 164.977 33.798 23.888 o
-13 -11 -1 75.850 96.108 26.583 54.060 o
-13 -10 -2 154.600 120.299 27.200 38.459 o
-13 -10 -1 6.905 7.871 2.238 1292.870 o
-13 -9 -9 62.710 29.824 14.160 124.231 o
-13 -9 -2 351.919 370.464 47.224 12.983 o
-13 -9 -1 185.415 188.473 33.682 27.057 o
-13 -8 -10 88.170 67.711 23.496 61.771 o
-13 -8 -9 28.976 41.784 20.564 108.136 o
-13 -8 -8 34.627 43.482 19.600 109.301 o
-13 -8 -2 990.993 1135.580 78.707 3.561 o
-13 -8 -1 556.761 515.070 53.166 8.500 o
-13 -7 -11 13.945 24.230 16.938 174.401 o
-13 -7 -10 40.821 78.939 28.319 59.939 o
-13 -7 -9 94.448 96.339 26.892 49.683 o
-13 -7 -8 32.126 142.368 33.219 44.320 o
-13 -7 -7 53.598 45.642 14.623 122.671 o
-13 -7 -3 73.973 66.361 18.442 82.489 o
-13 -7 -2 143.252 149.660 27.432 37.809 o
-13 -7 -1 44.976 62.117 16.552 111.492 o
-13 -6 -11 14.348 6.250 6.289 590.585 o
-13 -6 -10 31.866 2.624 13.889 204.512 o
-13 -6 -9 44.266 37.926 16.397 124.936 o
-13 -6 -8 18.151 41.013 17.323 147.871 o
-13 -6 -7 285.130 283.115 44.717 15.981 o
-13 -6 -6 142.581 150.508 32.216 32.856 o
-13 -6 -5 284.091 230.335 39.739 18.507 o
-13 -6 -2 42.085 95.799 20.873 81.780 o
-13 -6 -1 36.075 28.898 8.334 230.975 o
-13 -5 -12 18.870 19.232 18.423 150.761 o
-13 -5 -11 76.717 51.252 14.854 99.043 o
-13 -5 -10 13.850 20.147 8.295 395.261 o
-13 -5 -9 34.591 29.168 10.622 206.334 o
-13 -5 -8 486.827 484.166 59.262 8.568 o
-13 -5 -7 194.332 147.345 32.872 28.404 o
-13 -5 -6 19.256 48.768 18.018 134.334 o
-13 -5 -5 34.158 49.424 17.748 119.760 o
-13 -5 -4 331.655 329.722 45.488 14.179 o
-13 -5 -3 1162.700 1079.640 79.633 3.224 o
-13 -5 -2 544.347 427.364 31.548 11.777 o
-13 -5 -1 593.089 467.112 44.794 9.284 o
-13 -4 -12 40.119 42.218 20.178 101.962 o
-13 -4 -11 141.128 174.222 62.831 13.861 o
-13 -4 -10 236.582 184.300 47.398 17.579 o
-13 -4 -9 57.703 45.586 12.568 130.637 o
-13 -4 -8 980.619 946.818 135.635 2.308 o
-13 -4 -7 210.118 206.914 32.602 25.699 o
-13 -4 -6 379.711 279.288 47.707 13.193 o
-13 -4 -5 395.041 338.561 62.098 9.732 o
-13 -4 -4 424.912 367.995 48.806 11.502 o
-13 -4 -3 589.285 625.530 60.612 7.093 o
-13 -4 -2 507.504 842.701 42.327 8.463 o
-13 -4 -1 290.212 355.595 32.486 18.728 o
-13 -3 -12 22.666 19.057 16.224 172.095 o
-13 -3 -11 27.201 20.283 10.629 247.112 o
-13 -3 -10 53.917 60.448 17.767 98.744 o
-13 -3 -9 97.082 93.037 16.841 71.277 o
-13 -3 -8 37.113 62.455 13.864 137.315 o
-13 -3 -7 588.263 603.209 86.887 5.160 o
-13 -3 -6 33.730 62.550 13.253 146.672 o
-13 -3 -5 12.762 13.559 4.954 617.794 o
-13 -3 -4 5.538 0.222 4.720 1474.460 o
-13 -3 -3 69.903 50.928 17.478 92.720 o
-13 -3 -2 665.295 652.168 35.133 8.404 o
-13 -3 -1 184.503 285.251 23.310 30.466 o
-13 -2 -12 46.971 47.401 14.888 127.246 o
-13 -2 -11 16.120 37.667 19.465 131.238 o
-13 -2 -10 78.063 125.150 27.548 48.829 o
-13 -2 -9 43.580 45.570 17.015 117.489 o
-13 -2 -8 407.623 434.434 46.144 11.741 o
-13 -2 -7 116.606 139.101 29.997 38.514 o
-13 -2 -6 229.131 175.784 22.276 31.988 o
-13 -2 -5 29.736 24.141 6.725 294.419 o
-13 -2 -4 341.253 248.148 24.160 21.503 o
-13 -2 -3 105.541 85.793 13.567 76.938 o
-13 -2 -2 455.677 406.254 26.079 14.559 o
-13 -2 -1 791.482 835.238 80.289 4.452 o
-13 -1 -12 1.695 -0.836 3.974 3019.910 o
-13 -1 -11 2.672 5.078 9.009 677.257 o
-13 -1 -10 178.236 186.966 32.833 28.180 o
-13 -1 -9 110.439 120.533 19.939 56.485 o
-13 -1 -8 77.308 84.544 23.169 63.317 o
-13 -1 -7 147.967 107.535 19.002 50.929 o
-13 -1 -6 190.944 174.460 22.214 35.932 o
-13 -1 -5 22.034 68.937 14.036 153.134 o
-13 -1 -4 1488.540 1431.960 60.151 2.634 o
-13 -1 -3 214.039 207.828 21.290 32.531 o
-13 -1 -2 716.086 683.023 50.873 6.781 o
-13 -1 -1 149.693 181.526 20.978 41.845 o
-12 -14 -1 131.935 172.192 37.502 28.069 o
-12 -13 -2 99.160 136.696 32.332 37.662 o
-12 -13 -1 62.441 83.376 26.930 57.766 o
-12 -12 -2 27.696 107.875 28.435 59.275 o
-12 -12 -1 223.566 221.924 39.739 20.818 o
-12 -11 -2 14.111 -3.550 8.720 503.839 o
-12 -11 -1 364.789 335.856 49.269 12.607 o
-12 -10 -2 72.417 93.137 25.425 57.837 o
-12 -10 -1 361.246 353.334 47.842 12.833 o
-12 -9 -10 2.940 -27.393 16.822 240.187 o
-12 -9 -2 470.522 462.675 52.703 9.693 o
-12 -9 -1 627.119 467.382 53.861 8.020 o
-12 -8 -11 29.736 38.158 18.789 122.025 o
-12 -8 -10 45.185 30.596 16.166 129.731 o
-12 -8 -9 135.473 120.376 31.560 35.628 o
-12 -8 -3 486.177 446.240 48.459 10.202 o
-12 -8 -2 220.954 231.338 35.418 22.902 o
-12 -8 -1 32.699 43.829 15.356 143.982 o
-12 -7 -11 7.819 14.005 9.916 426.576 o
-12 -7 -10 231.992 205.526 40.743 20.329 o
-12 -7 -9 6.859 8.912 9.877 475.275 o
-12 -7 -8 119.701 132.182 32.177 35.921 o
-12 -7 -3 852.112 870.102 65.126 4.850 o
-12 -7 -2 176.811 196.923 30.326 29.792 o
-12 -7 -1 413.266 471.318 47.572 11.138 o
-12 -6 -11 33.596 52.356 22.262 91.335 o
-12 -6 -10 4.470 30.055 16.320 199.554 o
-12 -6 -9 201.244 219.956 41.746 20.725 o
-12 -6 -8 1373.570 1431.550 102.821 2.218 o
-12 -6 -7 417.919 433.855 54.786 10.147 o
-12 -6 -6 54.294 94.256 27.123 57.932 o
-12 -6 -2 32.747 16.204 9.105 259.002 o
-12 -6 -1 141.122 137.583 24.075 42.807 o
-12 -5 -12 44.263 26.583 6.983 221.174 o
-12 -5 -11 46.703 105.715 27.702 56.906 o
-12 -5 -10 156.203 150.624 34.840 29.391 o
-12 -5 -9 38.725 32.872 15.857 138.834 o
-12 -5 -8 53.603 162.083 34.145 38.842 o
-12 -5 -7 39.681 44.254 16.745 123.958 o
-12 -5 -6 767.311 824.073 72.457 4.922 o
-12 -5 -5 819.300 754.317 67.133 5.118 o
-12 -5 -4 16.414 6.405 6.289 545.130 o
-12 -5 -2 1438.660 1456.320 75.505 2.499 o
-12 -5 -1 886.669 1021.460 64.278 4.482 o
-12 -4 -12 69.096 22.300 9.375 150.297 o
-12 -4 -11 99.600 67.977 22.397 61.203 o
-12 -4 -10 113.234 79.938 16.383 68.755 o
-12 -4 -9 191.764 216.578 34.936 25.040 o
-12 -4 -8 221.582 186.803 33.663 24.985 o
-12 -4 -7 75.537 82.237 14.430 91.202 o
-12 -4 -6 521.477 582.711 104.403 4.332 o
-12 -4 -5 653.930 624.129 138.413 2.724 o
-12 -4 -4 1389.640 1342.560 276.807 0.729 o
-12 -4 -3 336.108 266.816 37.675 17.047 o
-12 -4 -2 25.756 21.829 6.006 342.283 o
-12 -4 -1 463.590 480.259 35.341 12.207 o
-12 -3 -13 8.944 -7.986 11.227 425.597 o
-12 -3 -12 5.456 -8.179 15.394 271.698 o
-12 -3 -11 8.662 9.160 9.112 493.573 o
-12 -3 -10 15.246 -0.025 7.141 585.590 o
-12 -3 -9 224.361 256.132 43.154 18.644 o
-12 -3 -8 32.942 26.678 8.980 238.241 o
-12 -3 -7 3.686 11.655 5.586 948.160 o
-12 -3 -6 156.210 122.537 18.836 48.041 o
-12 -3 -5 1004.240 900.383 93.966 3.344 o
-12 -3 -4 565.815 565.130 34.684 10.078 o
-12 -3 -3 630.750 669.877 87.041 4.891 o
-12 -3 -2 770.729 803.704 41.206 6.568 o
-12 -3 -1 151.857 191.694 18.939 42.813 o
-12 -2 -13 21.881 -5.401 14.121 236.477 o
-12 -2 -12 47.863 66.824 23.921 73.928 o
-12 -2 -11 119.844 116.022 26.081 44.985 o
-12 -2 -10 267.233 186.711 45.334 17.515 o
-12 -2 -9 281.293 253.713 38.466 18.698 o
-12 -2 -8 398.630 405.987 40.550 13.198 o
-12 -2 -7 223.461 230.334 36.364 22.323 o
-12 -2 -6 8.689 45.883 14.198 203.769 o
-12 -2 -5 533.103 489.024 34.962 11.048 o
-12 -2 -4 169.770 160.982 18.595 42.753 o
-12 -2 -3 33.132 34.519 8.909 224.240 o
-12 -2 -2 226.315 250.405 15.700 32.401 o
-12 -2 -1 507.941 534.260 29.526 11.727 o
-12 -1 -13 26.475 22.686 11.305 233.280 o
-12 -1 -12 74.099 90.552 28.898 50.082 o
-12 -1 -11 96.868 90.283 19.195 66.223 o
-12 -1 -10 415.962 414.096 39.411 13.008 o
-12 -1 -9 673.313 579.087 56.735 6.999 o
-12 -1 -8 78.000 99.308 33.991 39.877 o
-12 -1 -7 86.346 90.913 16.581 76.790 o
-12 -1 -6 105.759 119.151 18.019 61.482 o
-12 -1 -5 280.366 306.889 28.348 21.518 o
-12 -1 -4 294.760 241.884 23.485 24.286 o
-12 -1 -3 524.462 478.289 32.285 11.594 o
-12 -1 -2 156.063 201.720 13.590 46.110 o
-12 -1 -1 341.441 323.964 21.687 20.497 o
-11 -15 -1 26.117 30.750 11.575 216.386 o
-11 -14 -1 19.459 17.285 12.346 251.140 o
-11 -13 -2 262.291 249.201 45.604 16.697 o
-11 -13 -1 172.030 238.128 42.903 20.893 o
-11 -12 -2 453.280 473.517 59.725 8.861 o
-11 -12 -1 53.385 86.231 24.963 65.245 o
-11 -11 -2 225.373 145.724 32.563 26.646 o
-11 -11 -1 24.032 14.391 7.022 364.642 o
-11 -10 -2 158.142 117.598 25.927 39.637 o
-11 -10 -1 84.451 118.408 27.895 47.670 o
-11 -9 -11 6.341 0.810 9.877 553.570 o
-11 -9 -2 30.268 58.066 21.567 95.342 o
-11 -9 -1 197.880 161.581 28.589 30.844 o
-11 -8 -11 68.729 72.959 25.889 60.179 o
-11 -8 -10 33.251 13.079 8.604 272.866 o
-11 -8 -3 190.658 187.894 31.174 28.489 o
-11 -8 -2 565.152 511.868 51.507 8.615 o
-11 -8 -1 1180.190 1047.770 72.881 3.378 o
-11 -7 -11 13.742 40.781 17.323 154.836 o
-11 -7 -10 18.655 19.368 16.474 176.416 o
-11 -7 -9 154.453 117.868 30.480 35.029 o
-11 -7 -3 516.264 515.456 49.192 9.356 o
-11 -7 -2 924.262 787.112 60.342 4.931 o
-11 -7 -1 69.563 66.631 16.976 90.223 o
-11 -6 -11 79.477 101.895 29.631 46.755 o
-11 -6 -10 90.619 44.987 21.220 70.898 o
-11 -6 -9 126.686 82.643 24.924 48.460 o
-11 -6 -8 249.449 253.291 40.511 18.969 o
-11 -6 -7 83.903 149.775 30.750 40.850 o
-11 -6 -2 64.791 77.164 17.593 87.573 o
-11 -6 -1 736.002 734.833 55.558 6.202 o
-11 -5 -11 119.690 139.667 31.985 35.766 o
-11 -5 -10 195.127 221.769 40.048 21.814 o
-11 -5 -9 154.344 199.199 37.463 25.939 o
-11 -5 -8 523.420 479.999 55.905 8.659 o
-11 -5 -7 237.371 349.939 46.723 15.684 o
-11 -5 -6 24.275 70.682 19.831 105.254 o
-11 -5 -2 482.124 540.573 44.601 10.186 o
-11 -5 -1 624.765 615.422 49.732 7.798 o
-11 -4 -13 47.655 34.608 7.408 195.346 o
-11 -4 -12 46.894 80.945 28.782 56.959 o
-11 -4 -11 0.024 24.689 12.205 345.479 o
-11 -4 -10 165.996 118.833 27.316 37.095 o
-11 -4 -9 140.188 129.365 28.705 37.898 o
-11 -4 -8 853.136 1018.910 79.942 4.018 o
-11 -4 -7 43.318 32.409 10.533 180.831 o
-11 -4 -6 89.035 109.573 26.544 50.106 o
-11 -4 -5 8.756 47.572 17.092 160.259 o
-11 -4 -4 121.187 106.564 22.918 50.533 o
-11 -4 -3 633.773 612.914 56.021 7.213 o
-11 -4 -2 733.460 541.538 84.109 4.931 o
-11 -4 -1 596.395 589.572 45.951 8.503 o
-11 -3 -13 5.612 13.889 5.479 808.560 o
-11 -3 -12 38.845 42.402 20.641 100.088 o
-11 -3 -11 121.793 160.265 31.058 35.555 o
-11 -3 -10 95.008 81.443 16.135 76.273 o
-11 -3 -9 16.380 25.354 19.252 140.649 o
-11 -3 -8 374.074 305.273 42.922 14.189 o
-11 -3 -7 114.557 167.900 25.734 42.361 o
-11 -3 -6 49.473 81.979 13.738 113.708 o
-11 -3 -5 449.450 378.996 30.252 14.344 o
-11 -3 -4 73.815 62.079 10.520 114.496 o
-11 -3 -3 275.537 201.657 19.554 28.516 o
-11 -3 -2 1445.650 1407.780 109.328 2.066 o
-11 -3 -1 75.582 153.164 13.039 76.435 o
-11 -2 -13 86.347 79.402 26.544 53.682 o
-11 -2 -12 53.913 47.649 19.985 92.158 o
-11 -2 -11 110.587 99.480 35.418 34.559 o
-11 -2 -10 272.432 231.832 30.788 22.658 o
-11 -2 -9 138.011 136.135 20.725 47.745 o
-11 -2 -8 358.706 290.425 29.805 18.279 o
-11 -2 -7 1052.940 993.106 63.911 4.008 o
-11 -2 -6 232.068 181.688 21.831 31.736 o
-11 -2 -5 32.047 51.536 9.310 197.184 o
-11 -2 -4 222.410 174.972 19.428 34.528 o
-11 -2 -3 1175.720 1101.640 45.632 3.921 o
-11 -2 -2 848.584 886.932 28.895 6.284 o
-11 -2 -1 226.738 265.393 23.632 27.800 o
-11 -1 -13 91.485 98.114 30.133 44.314 o
-11 -1 -12 11.450 15.780 10.301 363.520 o
-11 -1 -11 25.482 12.419 3.999 433.729 o
-11 -1 -10 212.412 245.724 29.361 26.294 o
-11 -1 -9 149.252 163.849 23.115 40.892 o
-11 -1 -8 228.915 229.473 64.856 11.662 o
-11 -1 -7 24.444 41.023 22.898 96.734 o
-11 -1 -6 290.736 267.348 29.438 21.532 o
-11 -1 -5 865.520 731.427 42.148 6.152 o
-11 -1 -4 287.109 251.531 22.915 24.672 o
-11 -1 -3 1046.690 876.811 37.393 4.998 o
-11 -1 -2 573.503 593.467 23.851 10.733 o
-11 -1 -1 1811.790 1699.460 101.799 1.697 o
-10 -15 -1 22.780 -1.273 8.912 384.093 o
-10 -14 -1 56.430 72.573 25.464 64.889 o
-10 -13 -2 106.486 121.032 30.364 40.354 o
-10 -13 -1 116.261 101.857 27.663 44.258 o
-10 -12 -2 31.410 82.450 24.461 75.269 o
-10 -12 -1 309.050 322.237 47.764 14.118 o
-10 -11 -2 16.278 30.750 13.041 223.895 o
-10 -11 -1 97.319 85.266 24.577 54.783 o
-10 -10 -2 56.243 39.045 13.118 132.981 o
-10 -10 -1 221.559 210.002 34.878 23.682 o
-10 -9 -11 15.075 12.308 10.841 329.387 o
-10 -9 -2 237.611 216.947 34.299 23.027 o
-10 -9 -1 147.257 142.175 27.239 37.991 o
-10 -8 -11 21.221 21.722 16.629 166.943 o
-10 -8 -10 137.693 110.383 28.666 39.370 o
-10 -8 -2 265.748 300.747 38.621 18.377 o
-10 -8 -1 507.626 460.708 47.340 10.004 o
-10 -7 -11 39.879 42.093 20.178 102.180 o
-10 -7 -10 135.165 138.008 32.679 33.607 o
-10 -7 -9 33.916 89.935 25.040 70.787 o
-10 -7 -3 490.112 457.004 45.450 10.508 o
-10 -7 -2 657.764 634.250 53.552 7.162 o
-10 -7 -1 283.573 432.003 44.485 14.373 o
-10 -6 -11 153.338 124.620 30.248 35.047 o
-10 -6 -10 73.076 71.608 21.259 72.366 o
-10 -6 -9 339.779 347.508 48.883 13.024 o
-10 -6 -8 8.153 17.323 8.681 464.535 o
-10 -6 -2 40.077 27.702 10.147 198.684 o
-10 -6 -1 690.900 594.472 49.809 7.351 o
-10 -5 -11 207.237 297.622 46.414 17.221 o
-10 -5 -10 331.248 366.876 51.661 12.372 o
-10 -5 -9 208.108 248.931 41.206 20.192 o
-10 -5 -8 175.289 222.117 37.309 24.301 o
-10 -5 -7 192.265 264.827 38.891 21.639 o
-10 -5 -2 166.981 179.715 25.541 35.401 o
-10 -5 -1 374.482 402.989 38.891 14.063 o
-10 -4 -13 60.564 83.954 29.207 52.657 o
-10 -4 -11 170.498 141.712 31.251 31.739 o
-10 -4 -10 69.743 73.615 24.230 64.322 o
-10 -4 -9 333.889 323.047 44.987 14.331 o
-10 -4 -8 1087.960 1221.470 83.646 3.139 o
-10 -4 -7 1292.270 1250.640 84.495 2.739 o
-10 -4 -6 62.121 71.184 18.018 89.105 o
-10 -4 -5 800.881 664.382 59.108 5.834 o
-10 -4 -2 473.970 515.610 39.778 11.117 o
-10 -4 -1 481.208 590.806 44.254 9.928 o
-10 -3 -13 53.118 56.870 23.188 76.561 o
-10 -3 -12 7.711 14.854 12.848 302.822 o
-10 -3 -11 53.912 57.314 14.066 119.597 o
-10 -3 -10 104.713 156.485 30.962 37.681 o
-10 -3 -9 136.664 168.102 30.403 34.393 o
-10 -3 -8 54.105 52.587 19.214 94.217 o
-10 -3 -7 110.717 112.081 21.799 54.089 o
-10 -3 -6 241.433 232.572 33.489 22.873 o
-10 -3 -5 90.790 158.109 27.625 43.917 o
-10 -3 -4 202.028 389.022 42.710 17.479 o
-10 -3 -3 74.936 124.427 17.709 71.607 o
-10 -3 -2 151.124 133.783 15.364 52.106 o
-10 -3 -1 1057.410 1031.400 148.155 1.981 o
-10 -2 -13 26.703 37.502 15.780 153.720 o
-10 -2 -12 24.537 40.858 18.018 132.727 o
-10 -2 -11 25.197 37.955 8.879 248.217 o
-10 -2 -10 155.383 107.409 17.921 50.852 o
-10 -2 -9 109.317 253.920 60.304 14.612 o
-10 -2 -8 121.219 104.526 22.706 51.082 o
-10 -2 -7 143.167 107.747 16.118 56.058 o
-10 -2 -6 813.310 738.552 42.424 6.442 o
-10 -2 -5 783.362 748.354 40.567 6.703 o
-10 -2 -4 772.891 823.076 58.973 5.584 o
-10 -2 -3 141.549 203.829 24.615 37.770 o
-10 -2 -2 2637.410 2683.910 184.345 0.745 o
-10 -2 -1 1738.050 1642.490 143.390 1.418 o
-10 -1 -13 5.076 -1.196 4.360 1680.510 o
-10 -1 -12 29.541 31.907 15.394 157.746 o
-10 -1 -11 374.508 424.284 63.757 9.250 o
-10 -1 -10 743.623 803.155 101.239 3.730 o
-10 -1 -9 260.754 214.625 25.104 26.471 o
-10 -1 -8 102.134 204.650 44.389 23.557 o
-10 -1 -7 269.765 357.204 30.801 20.023 o
-10 -1 -6 93.648 81.497 13.638 83.562 o
-10 -1 -5 125.708 116.553 15.549 60.412 o
-10 -1 -4 1802.600 1536.920 56.108 2.156 o
-10 -1 -3 198.029 287.036 40.916 19.999 o
-10 -1 -2 162.593 144.103 10.498 53.233 o
-10 -1 -1 853.445 885.026 43.012 5.746 o
-9 -15 -1 15.182 12.886 10.996 321.593 o
-9 -14 -1 116.591 134.304 32.910 35.276 o
-9 -13 -2 124.604 95.259 26.390 45.414 o
-9 -13 -1 193.830 220.110 40.665 21.573 o
-9 -12 -2 139.392 160.463 33.219 31.743 o
-9 -12 -1 418.351 361.089 50.234 11.388 o
-9 -11 -2 41.416 65.782 20.526 91.601 o
-9 -11 -1 246.516 268.415 42.402 18.066 o
-9 -10 -2 166.360 151.820 30.827 32.038 o
-9 -10 -1 28.018 54.053 17.362 126.637 o
-9 -9 -2 371.389 347.508 43.250 13.732 o
-9 -9 -1 617.004 576.492 55.983 7.472 o
-9 -8 -11 154.230 115.476 28.319 37.525 o
-9 -8 -2 275.934 236.006 34.184 20.938 o
-9 -8 -1 189.281 195.109 30.248 28.990 o
-9 -7 -11 72.348 27.085 14.931 111.736 o
-9 -7 -10 87.050 103.786 27.085 50.007 o
-9 -7 -2 72.533 59.532 17.169 89.813 o
-9 -7 -1 179.743 208.729 29.091 30.035 o
-9 -6 -11 1.277 -9.568 13.851 360.181 o
-9 -6 -10 327.577 291.449 43.366 15.263 o
-9 -6 -9 1087.420 1048.540 81.678 3.363 o
-9 -6 -2 89.598 98.384 19.484 66.598 o
-9 -6 -1 19.428 13.697 7.176 409.316 o
-9 -5 -11 305.462 218.606 38.119 18.606 o
-9 -5 -10 534.420 486.905 55.905 8.527 o
-9 -5 -9 236.548 250.011 36.962 21.049 o
-9 -5 -8 674.421 875.464 70.103 5.313 o
-9 -5 -2 1352.910 1591.430 74.000 2.546 o
-9 -5 -1 628.245 560.365 44.910 8.433 o
-9 -4 -11 154.983 215.712 36.962 25.788 o
-9 -4 -10 158.688 175.973 33.258 29.615 o
-9 -4 -9 171.956 206.452 34.106 27.043 o
-9 -4 -8 1047.210 896.569 71.068 3.949 o
-9 -4 -7 36.293 43.289 17.053 125.842 o
-9 -4 -6 183.464 214.362 31.483 27.859 o
-9 -4 -2 276.111 344.074 32.023 19.608 o
-9 -4 -1 463.730 504.730 39.547 11.387 o
-9 -3 -14 9.509 -1.235 18.288 188.225 o
-9 -3 -13 55.645 21.490 15.664 126.683 o
-9 -3 -12 65.464 84.109 27.586 55.373 o
-9 -3 -11 88.860 103.053 23.959 55.973 o
-9 -3 -10 22.922 45.372 17.285 138.611 o
-9 -3 -9 319.362 449.866 49.732 12.316 o
-9 -3 -8 112.835 127.629 26.159 45.061 o
-9 -3 -7 491.860 416.840 47.957 10.387 o
-9 -3 -6 1086.740 1019.800 70.065 3.707 o
-9 -3 -5 1233.710 1202.490 75.081 3.060 o
-9 -3 -4 787.321 1042.950 65.898 4.736 o
-9 -3 -2 1687.710 1859.610 67.364 2.017 o
-9 -3 -1 1950.510 2075.650 205.488 0.886 o
-9 -2 -14 115.202 81.755 27.316 46.570 o
-9 -2 -13 100.885 62.927 24.422 56.888 o
-9 -2 -12 54.287 38.505 13.156 135.540 o
-9 -2 -11 28.461 41.405 12.099 188.086 o
-9 -2 -10 82.430 70.914 22.667 65.162 o
-9 -2 -9 148.767 133.963 33.991 31.331 o
-9 -2 -8 17.701 24.912 6.617 385.622 o
-9 -2 -7 1153.430 978.043 52.896 4.019 o
-9 -2 -6 31.002 67.501 11.722 159.658 o
-9 -2 -5 97.976 148.922 17.172 60.991 o
-9 -2 -4 1262.720 1159.700 51.777 3.486 o
-9 -2 -3 2314.430 2152.100 77.241 1.344 o
-9 -2 -2 185.366 187.364 13.871 42.234 o
-9 -2 -1 1206.600 1162.040 31.868 3.964 o
-9 -1 -14 11.623 17.786 14.468 233.764 o
-9 -1 -13 11.313 18.944 4.321 617.944 o
-9 -1 -12 12.152 13.928 11.883 309.699 o
-9 -1 -11 146.485 168.646 50.967 18.727 o
-9 -1 -10 824.693 897.954 56.870 5.268 o
-9 -1 -9 227.309 289.838 40.511 19.099 o
-9 -1 -8 294.689 323.773 30.013 19.966 o
-9 -1 -7 537.753 518.632 36.229 10.614 o
-9 -1 -6 69.672 108.714 16.873 79.480 o
-9 -1 -5 880.957 659.451 51.796 5.813 o
-9 -1 -4 310.868 240.920 21.352 24.184 o
-9 -1 -3 2479.530 2435.630 188.936 0.791 o
-9 -1 -2 1906.830 1915.300 70.790 1.754 o
-9 -1 -1 1501.410 1584.560 87.397 2.187 o
-8 -16 -1 177.499 196.460 43.520 21.147 o
-8 -15 -1 242.581 280.877 50.542 15.107 o
-8 -14 -1 419.206 471.434 61.461 8.950 o
-8 -13 -2 17.599 64.625 21.799 100.152 o
-8 -13 -1 37.334 45.681 17.979 116.873 o
-8 -12 -2 125.945 124.620 30.171 38.056 o
-8 -12 -1 286.956 304.296 45.025 15.582 o
-8 -11 -2 183.679 221.499 37.077 24.033 o
-8 -11 -1 323.106 302.753 43.520 15.191 o
-8 -10 -2 193.569 243.028 39.469 21.741 o
-8 -10 -1 443.089 384.123 47.726 11.310 o
-8 -9 -2 501.631 438.022 47.070 10.255 o
-8 -9 -1 148.742 188.705 31.483 31.392 o
-8 -8 -2 267.224 214.130 31.637 22.957 o
-8 -8 -1 173.807 214.863 32.023 28.118 o
-8 -7 -2 192.481 183.419 28.281 30.628 o
-8 -7 -1 55.982 46.298 13.735 125.164 o
-8 -6 -10 326.577 340.563 46.067 14.024 o
-8 -6 -2 1165.010 1154.800 65.975 3.447 o
-8 -6 -1 353.137 276.402 31.753 18.149 o
-8 -5 -10 164.405 249.896 39.855 22.640 o
-8 -5 -9 772.102 806.210 69.293 5.096 o
-8 -5 -8 893.125 749.571 63.930 4.978 o
-8 -5 -3 254.605 176.204 12.308 34.811 o
-8 -5 -2 511.674 578.537 43.173 9.762 o
-8 -5 -1 315.593 380.380 35.843 16.538 o
-8 -4 -10 107.757 59.841 18.867 68.494 o
-8 -4 -9 297.014 373.937 45.179 14.523 o
-8 -4 -8 348.004 335.201 43.212 14.354 o
-8 -4 -7 245.114 218.181 33.451 23.062 o
-8 -4 -4 275.973 236.739 15.549 28.748 o
-8 -4 -2 689.110 759.448 45.758 7.033 o
-8 -4 -1 3557.420 3652.560 104.210 0.620 o
-8 -3 -14 2.604 -8.642 18.288 205.570 o
-8 -3 -13 183.641 98.924 27.856 35.705 o
-8 -3 -10 512.366 524.561 53.861 8.794 o
-8 -3 -9 202.717 177.323 30.287 28.635 o
-8 -3 -8 543.886 475.639 48.305 9.379 o
-8 -3 -7 72.571 110.885 22.030 63.716 o
-8 -3 -6 286.130 240.607 18.504 26.775 o
-8 -3 -5 1410.960 1227.250 38.228 3.241 o
-8 -3 -4 1858.170 1618.400 41.476 2.130 o
-8 -3 -2 1658.030 1819.260 64.933 2.092 o
-8 -3 -1 1564.510 1627.540 63.699 2.339 o
-8 -2 -14 35.140 29.554 15.973 145.024 o
-8 -2 -13 49.955 45.951 17.941 106.110 o
-8 -2 -12 25.029 51.314 22.146 97.541 o
-8 -2 -11 9.964 21.722 10.224 353.779 o
-8 -2 -10 120.367 110.730 25.657 45.965 o
-8 -2 -9 213.041 162.083 29.245 29.166 o
-8 -2 -8 155.436 135.809 26.120 38.624 o
-8 -2 -7 213.757 233.035 33.528 24.236 o
-8 -2 -6 233.738 220.226 30.055 25.388 o
-8 -2 -5 167.021 147.846 24.075 38.613 o
-8 -2 -4 1581.840 1439.150 75.351 2.317 o
-8 -2 -2 2162.080 2077.800 78.746 1.455 o
-8 -2 -1 506.931 429.262 21.352 13.715 o
-8 -1 -14 6.221 -29.670 20.796 154.435 o
-8 -1 -13 31.556 29.592 10.610 215.028 o
-8 -1 -12 78.526 48.845 18.635 83.903 o
-8 -1 -11 62.053 80.559 27.085 57.809 o
-8 -1 -10 279.967 335.531 31.942 19.652 o
-8 -1 -9 88.103 153.293 20.023 57.837 o
-8 -1 -8 170.346 112.482 17.637 47.746 o
-8 -1 -7 41.664 92.773 15.892 105.057 o
-8 -1 -6 709.147 584.286 35.682 8.269 o
-8 -1 -5 92.452 110.888 14.646 74.716 o
-8 -1 -4 1132.900 914.583 66.303 3.826 o
-8 -1 -3 397.017 462.791 34.762 13.766 o
-8 -1 -2 1700.820 1755.600 174.256 1.179 o
-8 -1 -1 3313.290 3096.050 117.874 0.706 o
-7 -15 -1 56.817 50.735 19.445 92.032 o
-7 -14 -1 178.369 162.006 37.772 25.423 o
-7 -13 -1 212.818 218.799 39.276 21.544 o
-7 -12 -2 105.548 72.303 21.259 61.539 o
-7 -12 -1 208.272 224.895 39.354 21.566 o
-7 -11 -2 970.579 982.800 78.669 3.799 o
-7 -11 -1 146.274 231.608 38.273 24.939 o
-7 -10 -2 136.373 112.814 26.814 41.756 o
-7 -10 -1 28.501 30.441 13.620 181.955 o
-7 -9 -2 41.045 52.703 17.015 116.507 o
-7 -9 -1 542.324 503.534 49.539 9.102 o
-7 -8 -2 156.183 229.447 31.869 28.952 o
-7 -8 -1 40.082 88.507 20.641 85.535 o
-7 -7 -3 137.197 167.099 17.478 49.048 o
-7 -7 -2 587.803 504.421 45.450 9.070 o
-7 -7 -1 28.178 30.171 10.031 234.022 o
-7 -6 -10 705.437 702.501 64.856 5.880 o
-7 -6 -4 901.793 911.924 40.588 5.510 o
-7 -6 -3 776.442 765.004 34.569 6.989 o
-7 -6 -2 1217.800 1105.720 63.004 3.444 o
-7 -6 -1 816.606 746.060 53.012 5.865 o
-7 -5 -10 304.144 285.777 40.087 16.934 o
-7 -5 -9 10.795 -8.835 9.298 522.391 o
-7 -5 -6 704.531 749.803 46.646 6.902 o
-7 -5 -5 568.344 408.198 29.014 11.830 o
-7 -5 -4 381.428 331.651 22.455 18.568 o
-7 -5 -3 315.106 301.287 18.442 23.187 o
-7 -5 -2 1331.020 1239.490 62.156 3.066 o
-7 -5 -1 108.435 131.796 21.066 53.664 o
-7 -4 -10 177.635 210.774 33.721 26.821 o
-7 -4 -9 76.154 78.630 19.908 73.968 o
-7 -4 -8 1094.330 1138.790 74.116 3.440 o
-7 -4 -7 401.010 303.519 23.768 18.084 o
-7 -4 -6 646.432 687.146 43.250 7.829 o
-7 -4 -5 872.050 865.086 42.209 5.731 o
-7 -4 -4 3025.340 2847.850 61.230 0.909 o
-7 -4 -3 7048.080 6043.560 70.065 0.217 o
-7 -4 -2 4553.430 4839.500 112.891 0.401 o
-7 -4 -1 600.179 596.979 40.704 8.911 o
-7 -3 -14 85.626 81.794 25.734 55.345 o
-7 -3 -10 14.494 60.960 18.134 131.695 o
-7 -3 -9 120.826 111.309 23.689 48.898 o
-7 -3 -8 0.136 -1.437 2.365 11454.500 o
-7 -3 -7 1881.320 1846.140 95.548 1.636 o
-7 -3 -6 97.543 98.916 11.941 81.260 o
-7 -3 -5 927.569 923.306 41.283 5.330 o
-7 -3 -4 482.047 546.939 26.930 12.375 o
-7 -3 -3 27.261 41.476 5.401 278.436 o
-7 -3 -2 2282.280 2522.380 73.460 1.271 o
-7 -3 -1 107.030 206.761 21.413 46.084 o
-7 -2 -14 14.214 13.967 8.758 406.425 o
-7 -2 -13 13.411 12.462 10.379 358.011 o
-7 -2 -12 114.943 103.786 24.654 49.124 o
-7 -2 -10 15.691 45.855 10.223 249.159 o
-7 -2 -9 266.054 268.415 35.264 20.237 o
-7 -2 -8 127.582 127.359 25.078 44.320 o
-7 -2 -7 66.895 181.567 27.586 45.866 o
-7 -2 -6 499.294 519.777 45.257 10.017 o
-7 -2 -5 672.902 589.996 46.491 7.768 o
-7 -2 -4 4272.280 4010.520 120.144 0.471 o
-7 -2 -3 2705.090 2235.900 37.965 1.207 o
-7 -2 -2 282.912 360.009 25.233 21.273 o
-7 -2 -1 1137.530 787.556 58.027 4.236 o
-7 -1 -14 7.656 5.826 12.809 334.507 o
-7 -1 -13 0.976 -14.893 4.283 3119.940 o
-7 -1 -12 397.594 484.629 64.895 8.612 o
-7 -1 -11 14.078 37.772 15.471 180.922 o
-7 -1 -10 40.447 88.055 15.683 109.030 o
-7 -1 -9 143.745 160.937 20.717 44.627 o
-7 -1 -8 525.163 671.218 47.957 8.603 o
-7 -1 -7 832.666 803.102 43.116 6.091 o
-7 -1 -6 58.804 231.929 21.412 52.984 o
-7 -1 -5 363.885 461.432 29.378 15.619 o
-7 -1 -4 417.989 441.513 26.770 14.946 o
-7 -1 -3 216.851 287.204 26.930 26.038 o
-7 -1 -2 2728.500 2634.490 234.579 0.602 o
-7 -1 -1 1660.500 1723.040 75.172 2.056 o
-6 -15 -1 25.068 21.953 13.774 198.533 o
-6 -14 -1 61.568 101.123 29.940 49.270 o
-6 -13 -1 382.504 365.680 50.812 11.769 o
-6 -12 -2 275.000 266.988 42.286 17.287 o
-6 -12 -1 41.008 50.581 16.089 123.819 o
-6 -11 -2 216.808 229.061 37.926 21.848 o
-6 -11 -1 97.855 70.142 21.336 63.947 o
-6 -10 -2 747.892 654.006 37.324 7.506 o
-6 -10 -1 236.045 250.783 39.161 20.061 o
-6 -9 -3 137.795 157.222 21.876 44.512 o
-6 -9 -2 111.575 131.061 15.582 62.389 o
-6 -9 -1 271.549 162.006 27.933 26.005 o
-6 -8 -4 280.945 335.741 31.097 19.903 o
-6 -8 -3 288.586 286.857 28.744 21.452 o
-6 -8 -2 612.430 527.759 35.264 9.667 o
-6 -8 -1 21.353 117.675 23.072 77.582 o
-6 -7 -5 77.425 94.487 16.243 81.061 o
-6 -7 -4 337.560 296.889 27.200 19.690 o
-6 -7 -3 702.233 623.562 37.772 8.007 o
-6 -7 -2 157.276 170.402 15.001 47.516 o
-6 -7 -1 157.005 112.544 21.452 45.548 o
-6 -6 -7 532.975 484.937 44.369 9.928 o
-6 -6 -6 28.035 122.344 18.596 91.655 o
-6 -6 -5 1125.410 1066.680 52.433 3.980 o
-6 -6 -4 681.192 647.560 37.425 8.114 o
-6 -6 -3 4383.480 4156.790 86.617 0.470 o
-6 -6 -2 1091.070 1076.910 93.272 3.038 o
-6 -6 -1 1705.490 1730.170 76.122 1.996 o
-6 -5 -10 271.706 321.118 41.823 16.779 o
-6 -5 -9 24.956 6.135 4.398 474.396 o
-6 -5 -8 731.476 649.760 53.166 6.638 o
-6 -5 -7 83.357 77.820 17.362 78.821 o
-6 -5 -6 470.414 391.762 35.650 12.846 o
-6 -5 -5 5.426 14.738 4.939 852.301 o
-6 -5 -4 189.467 163.009 17.671 40.536 o
-6 -5 -3 386.659 339.792 22.185 18.288 o
-6 -5 -2 2167.330 1947.230 40.579 1.654 o
-6 -5 -1 5014.750 4545.810 116.672 0.370 o
-6 -4 -10 383.536 645.940 55.597 9.249 o
-6 -4 -9 69.762 85.742 15.626 89.488 o
-6 -4 -8 71.745 81.155 12.663 100.250 o
-6 -4 -7 13.431 31.637 9.607 311.158 o
-6 -4 -6 1380.170 1382.430 62.812 2.827 o
-6 -4 -5 748.258 805.168 43.173 6.612 o
-6 -4 -4 2867.870 2748.390 68.252 0.971 o
-6 -4 -3 81.461 125.160 12.925 80.478 o
-6 -4 -2 566.332 732.873 53.764 7.455 o
-6 -4 -1 1911.500 2589.860 81.987 1.437 o
-6 -3 -11 213.206 213.513 34.145 24.434 o
-6 -3 -10 200.914 190.113 35.322 25.025 o
-6 -3 -9 1073.290 1148.520 49.927 4.074 o
-6 -3 -8 268.614 256.403 22.225 25.933 o
-6 -3 -7 734.151 786.599 37.085 7.101 o
-6 -3 -6 689.594 671.803 46.954 7.275 o
-6 -3 -5 844.833 836.882 41.244 6.002 o
-6 -3 -4 1097.420 1107.460 40.897 4.262 o
-6 -3 -3 266.251 331.111 17.555 25.432 o
-6 -3 -2 770.377 771.370 40.010 6.741 o
-6 -3 -1 1895.040 1688.430 60.998 1.934 o
-6 -2 -14 0.883 -6.135 16.938 244.775 o
-6 -2 -13 116.620 129.520 27.933 41.823 o
-6 -2 -12 28.160 44.639 18.056 126.114 o
-6 -2 -11 273.019 276.131 39.238 18.313 o
-6 -2 -10 1079.470 1127.210 109.824 2.639 o
-6 -2 -9 500.986 527.378 49.501 9.420 o
-6 -2 -8 468.210 476.372 43.829 10.908 o
-6 -2 -7 385.286 330.069 35.650 15.396 o
-6 -2 -6 916.030 957.953 57.757 4.728 o
-6 -2 -5 420.511 365.333 35.534 14.168 o
-6 -2 -4 5236.590 4524.670 117.637 0.352 o
-6 -2 -3 3095.750 3017.880 49.964 0.872 o
-6 -2 -2 676.798 816.318 37.386 7.420 o
-6 -2 -1 880.396 845.023 38.813 5.870 o
-6 -1 -14 73.780 78.322 27.818 53.663 o
-6 -1 -13 208.454 192.541 26.966 29.925 o
-6 -1 -12 137.613 197.849 39.392 25.521 o
-6 -1 -11 338.581 259.580 41.669 15.874 o
-6 -1 -10 296.462 385.473 41.090 15.521 o
-6 -1 -9 212.980 170.147 26.814 30.563 o
-6 -1 -8 98.035 123.077 22.108 55.172 o
-6 -1 -7 293.141 414.216 39.662 15.639 o
-6 -1 -6 457.935 324.899 34.492 13.990 o
-6 -1 -5 257.029 204.215 27.123 26.020 o
-6 -1 -4 226.796 306.958 30.017 23.411 o
-6 -1 -2 305.867 273.751 15.637 25.317 o
-6 -1 -1 2973.170 3137.340 122.556 0.771 o
-5 -15 -1 167.103 148.116 35.303 28.347 o
-5 -14 -1 495.822 515.533 63.082 7.920 o
-5 -13 -1 645.822 551.453 61.886 6.858 o
-5 -12 -2 56.477 54.902 16.667 104.379 o
-5 -12 -1 100.099 220.072 35.997 29.910 o
-5 -11 -3 126.203 125.044 22.378 48.631 o
-5 -11 -2 175.253 185.988 21.042 38.066 o
-5 -11 -1 853.148 775.614 67.287 4.933 o
-5 -10 -4 739.144 810.454 57.140 5.885 o
-5 -10 -3 123.990 111.695 19.059 55.761 o
-5 -10 -2 556.186 409.976 43.405 10.227 o
-5 -10 -1 261.547 268.801 37.463 19.512 o
-5 -9 -5 908.063 965.746 61.538 4.605 o
-5 -9 -4 141.192 130.099 21.066 47.265 o
-5 -9 -3 409.870 389.100 36.190 14.009 o
-5 -9 -2 899.192 849.418 40.686 5.685 o
-5 -9 -1 608.482 611.563 54.941 7.495 o
-5 -8 -6 166.400 193.180 28.782 32.011 o
-5 -8 -5 27.752 273.161 30.441 40.585 o
-5 -8 -4 19.870 61.461 14.584 157.583 o
-5 -8 -3 545.723 493.232 37.347 10.551 o
-5 -8 -2 785.538 799.910 77.068 4.677 o
-5 -8 -1 395.574 511.136 61.886 8.926 o
-5 -7 -8 793.480 827.314 63.853 5.234 o
-5 -7 -7 335.700 343.766 37.386 16.067 o
-5 -7 -6 209.794 229.254 28.936 27.241 o
-5 -7 -5 902.585 975.199 55.635 4.823 o
-5 -7 -4 1237.010 1181.110 57.178 3.424 o
-5 -7 -3 104.626 74.347 13.427 80.369 o
-5 -7 -2 1389.280 1276.650 42.362 3.186 o
-5 -7 -1 1163.000 866.766 37.926 4.525 o
-5 -6 -9 62.239 73.730 19.831 81.389 o
-5 -6 -8 107.273 98.808 21.220 57.592 o
-5 -6 -7 892.121 907.217 61.423 4.778 o
-5 -6 -6 722.324 770.637 50.928 6.454 o
-5 -6 -5 31.497 51.198 11.883 172.778 o
-5 -6 -4 70.053 69.949 12.732 105.610 o
-5 -6 -3 203.958 240.250 22.532 31.201 o
-5 -6 -2 136.498 148.960 13.543 55.920 o
-5 -6 -1 131.976 158.645 24.712 41.827 o
-5 -5 -10 207.065 206.568 35.032 24.429 o
-5 -5 -9 32.619 24.230 10.649 219.675 o
-5 -5 -8 227.558 275.939 34.608 21.974 o
-5 -5 -7 13.434 31.483 10.340 292.896 o
-5 -5 -6 382.746 518.812 41.707 12.247 o
-5 -5 -5 1650.980 1587.530 65.512 2.235 o
-5 -5 -4 225.621 217.140 20.718 31.391 o
-5 -5 -3 3597.010 3157.130 72.997 0.696 o
-5 -5 -2 1488.000 1428.900 98.191 2.156 o
-5 -5 -1 647.637 790.237 46.646 7.167 o
-5 -4 -11 961.861 963.200 77.318 3.890 o
-5 -4 -10 180.808 226.515 35.380 25.093 o
-5 -4 -9 672.865 663.003 38.723 8.029 o
-5 -4 -8 167.697 178.828 27.355 33.764 o
-5 -4 -7 451.999 504.730 42.054 11.199 o
-5 -4 -6 496.733 625.337 43.405 9.635 o
-5 -4 -5 1866.800 1853.790 67.943 1.836 o
-5 -4 -4 85.537 116.441 14.970 75.727 o
-5 -4 -3 1280.100 1227.640 41.090 3.526 o
-5 -4 -2 1519.960 1623.420 56.330 2.477 o
-5 -4 -1 1239.520 1360.250 57.603 3.206 o
-5 -3 -12 74.970 70.991 21.490 71.058 o
-5 -3 -11 40.820 51.198 17.285 115.670 o
-5 -3 -10 289.298 224.972 33.721 20.805 o
-5 -3 -9 744.821 682.385 37.845 7.384 o
-5 -3 -8 143.763 172.286 33.952 30.271 o
-5 -3 -7 817.112 785.245 36.387 6.545 o
-5 -3 -6 46.030 83.067 14.584 112.054 o
-5 -3 -5 64.771 57.256 11.343 122.531 o
-5 -3 -4 104.796 138.239 15.394 63.702 o
-5 -3 -3 3439.340 4258.340 72.418 0.616 o
-5 -3 -2 2161.430 1704.890 32.737 1.791 o
-5 -3 -1 3913.570 4167.740 92.597 0.529 o
-5 -2 -15 21.545 10.572 4.090 502.073 o
-5 -2 -14 53.762 70.567 20.410 84.085 o
-5 -2 -13 108.557 116.633 28.628 42.858 o
-5 -2 -12 669.348 588.800 62.580 6.545 o
-5 -2 -11 295.877 375.364 47.379 13.953 o
-5 -2 -10 1735.290 1709.410 95.105 1.813 o
-5 -2 -9 103.502 136.567 35.920 32.979 o
-5 -2 -8 311.725 277.598 32.679 19.294 o
-5 -2 -7 1445.610 1218.070 64.586 2.831 o
-5 -2 -6 412.129 421.045 37.502 13.374 o
-5 -2 -5 818.768 607.782 43.636 6.779 o
-5 -2 -4 756.608 853.048 36.190 6.737 o
-5 -2 -3 2766.280 2742.910 51.005 1.040 o
-5 -2 -1 540.596 524.330 28.666 11.359 o
-5 -1 -15 19.346 23.188 20.024 130.528 o
-5 -1 -14 77.209 65.097 14.652 94.778 o
-5 -1 -13 180.982 185.200 27.644 32.012 o
-5 -1 -12 11.465 40.203 8.681 319.418 o
-5 -1 -9 57.437 75.737 18.828 87.192 o
-5 -1 -8 1283.190 1307.350 67.519 3.003 o
-5 -1 -7 63.168 128.247 20.333 68.348 o
-5 -1 -6 1184.500 1650.230 71.724 2.802 o
-5 -1 -5 1307.300 1288.750 60.265 3.095 o
-5 -1 -4 1306.770 1071.580 52.587 3.472 o
-5 -1 -3 3355.600 2797.700 85.768 0.782 o
-5 -1 -1 4606.060 3762.080 70.817 0.475 o
-4 -14 -1 607.849 497.554 59.802 7.484 o
-4 -13 -2 123.702 226.669 36.383 27.761 o
-4 -13 -1 983.902 1159.970 89.472 3.255 o
-4 -12 -4 154.574 206.105 33.991 28.267 o
-4 -12 -3 804.104 824.922 64.355 5.170 o
-4 -12 -2 160.987 254.757 35.225 25.508 o
-4 -12 -1 1058.880 1058.770 80.212 3.453 o
-4 -11 -5 40.862 65.242 16.166 116.107 o
-4 -11 -4 878.902 963.586 66.670 4.520 o
-4 -11 -3 35.026 32.872 11.883 185.144 o
-4 -11 -2 209.474 271.579 34.878 22.772 o
-4 -11 -1 632.358 578.479 37.299 8.963 o
-4 -10 -6 507.416 439.372 44.755 10.493 o
-4 -10 -5 79.584 116.209 23.149 58.388 o
-4 -10 -4 236.688 204.639 30.518 25.418 o
-4 -10 -3 219.482 225.319 30.364 25.913 o
-4 -10 -2 38.056 76.554 17.863 103.907 o
-4 -10 -1 327.619 228.965 22.546 23.180 o
-4 -9 -7 418.509 433.585 46.376 11.540 o
-4 -9 -6 663.562 698.527 55.905 6.730 o
-4 -9 -5 134.654 127.784 26.969 40.777 o
-4 -9 -4 521.690 511.057 44.369 9.906 o
-4 -9 -3 289.999 242.218 29.477 22.129 o
-4 -9 -2 1835.430 1810.550 59.383 1.943 o
-4 -9 -1 1637.150 1549.190 54.610 2.376 o
-4 -8 -9 132.866 143.487 28.474 38.198 o
-4 -8 -8 61.163 80.019 20.140 79.308 o
-4 -8 -7 176.043 185.271 29.399 31.030 o
-4 -8 -6 152.118 168.256 27.046 36.178 o
-4 -8 -5 94.972 93.754 19.407 65.775 o
-4 -8 -4 170.762 163.781 23.651 37.608 o
-4 -8 -3 765.651 723.065 47.495 6.530 o
-4 -8 -2 25.416 101.210 13.134 132.567 o
-4 -8 -1 570.261 684.543 76.354 5.791 o
-4 -7 -10 39.178 90.012 23.303 75.057 o
-4 -7 -9 1349.380 1347.670 89.549 2.498 o
-4 -7 -8 951.886 959.226 70.258 4.161 o
-4 -7 -7 243.538 227.480 30.981 24.149 o
-4 -7 -6 160.653 154.714 24.461 38.584 o
-4 -7 -5 9.184 28.744 9.530 355.292 o
-4 -7 -4 104.473 112.505 18.944 61.013 o
-4 -7 -3 773.834 754.548 44.254 6.553 o
-4 -7 -2 211.897 244.008 40.453 20.499 o
-4 -7 -1 3694.220 3657.880 120.858 0.577 o
-4 -6 -11 483.841 395.504 53.012 9.877 o
-4 -6 -10 479.403 585.791 61.191 7.983 o
-4 -6 -9 55.231 79.248 20.989 79.085 o
-4 -6 -8 12.029 52.009 16.050 163.296 o
-4 -6 -7 15.296 108.454 21.220 91.001 o
-4 -6 -6 181.317 145.068 22.841 38.224 o
-4 -6 -5 92.425 88.854 16.629 74.503 o
-4 -6 -4 380.355 500.447 37.270 13.259 o
-4 -6 -3 54.667 95.915 19.098 82.373 o
-4 -6 -2 1427.710 1133.000 53.031 3.117 o
-4 -6 -1 238.487 115.747 15.066 38.967 o
-4 -5 -12 160.729 201.128 38.736 24.671 o
-4 -5 -11 187.280 200.935 35.766 25.196 o
-4 -5 -10 244.297 219.725 37.425 21.136 o
-4 -5 -9 232.809 218.104 34.454 23.153 o
-4 -5 -8 521.753 557.549 51.507 8.813 o
-4 -5 -7 948.372 956.872 63.583 4.406 o
-4 -5 -6 81.861 110.460 19.600 66.884 o
-4 -5 -5 2634.010 2779.720 91.709 1.000 o
-4 -5 -4 946.048 863.697 45.913 5.226 o
-4 -5 -3 22.322 226.708 26.622 51.541 o
-4 -5 -2 1527.330 1582.250 47.861 2.576 o
-4 -5 -1 4042.740 3915.140 215.056 0.413 o
-4 -4 -13 94.669 78.013 23.496 58.637 o
-4 -4 -12 225.291 300.052 47.147 16.444 o
-4 -4 -11 130.614 161.929 30.788 34.884 o
-4 -4 -10 28.064 34.762 13.812 175.836 o
-4 -4 -9 523.419 554.081 62.484 7.632 o
-4 -4 -8 121.498 133.610 24.152 46.106 o
-4 -4 -7 1497.310 1437.330 73.383 2.456 o
-4 -4 -6 178.174 161.504 22.300 38.100 o
-4 -4 -5 1777.200 1623.450 66.284 2.057 o
-4 -4 -4 63.930 129.558 17.246 76.292 o
-4 -4 -3 2026.230 1695.370 52.587 1.847 o
-4 -4 -2 911.447 943.495 27.600 5.768 o
-4 -4 -1 7176.760 7992.960 340.467 0.140 o
-4 -3 -14 52.315 24.422 16.474 123.004 o
-4 -3 -13 30.806 16.282 9.105 267.914 o
-4 -3 -12 49.992 53.320 17.478 105.762 o
-4 -3 -11 78.992 58.722 18.288 82.436 o
-4 -3 -10 350.045 349.360 42.363 14.368 o
-4 -3 -9 608.231 645.488 93.966 4.602 o
-4 -3 -8 47.379 49.774 10.899 153.231 o
-4 -3 -7 220.889 273.894 30.326 24.453 o
-4 -3 -6 2432.020 2464.700 83.723 1.176 o
-4 -3 -5 1377.210 1356.930 56.716 2.941 o
-4 -3 -4 394.554 314.135 24.808 17.894 o
-4 -3 -3 2708.370 2764.320 63.429 1.038 o
-4 -3 -2 3742.640 3002.570 51.353 0.698 o
-4 -3 -1 6111.590 5884.830 101.239 0.258 o
-4 -2 -15 36.443 30.818 10.291 202.749 o
-4 -2 -14 32.089 59.879 21.336 94.899 o
-4 -2 -13 16.046 10.031 14.661 227.643 o
-4 -2 -12 666.107 593.931 63.815 6.456 o
-4 -2 -11 141.639 188.936 33.451 30.238 o
-4 -2 -10 456.022 448.940 48.691 10.533 o
-4 -2 -9 113.480 161.700 41.630 26.102 o
-4 -2 -8 498.779 503.371 47.880 9.785 o
-4 -2 -7 162.922 101.664 17.092 50.932 o
-4 -2 -6 783.392 840.625 50.002 5.940 o
-4 -2 -4 1296.790 1281.930 47.147 3.329 o
-4 -2 -3 3638.090 3870.470 66.130 0.620 o
-4 -2 -2 7420.040 8067.070 74.811 0.171 o
-4 -2 -1 18724.800 24124.400 184.268 0.026 o
-4 -1 -15 9.781 3.926 6.055 783.083 o
-4 -1 -14 64.327 61.186 33.528 44.947 o
-4 -1 -13 497.614 495.913 44.213 10.324 o
-4 -1 -9 833.487 829.668 52.587 5.582 o
-4 -1 -8 102.467 124.427 19.985 57.925 o
-4 -1 -7 1477.050 1522.330 69.602 2.471 o
-4 -1 -6 464.438 602.034 40.781 10.504 o
-4 -1 -5 5213.520 5112.000 113.585 0.333 o
-4 -1 -4 1616.450 1867.450 65.589 2.107 o
-4 -1 -3 4512.430 3522.850 85.729 0.495 o
-4 -1 -1 5950.390 6675.150 79.479 0.250 o
-3 -15 -2 31.560 19.252 9.993 242.616 o
-3 -14 -3 134.427 108.300 26.737 42.448 o
-3 -14 -2 200.976 217.371 35.804 24.014 o
-3 -13 -4 63.030 75.042 21.452 75.016 o
-3 -13 -3 124.198 145.107 28.551 39.041 o
-3 -13 -2 209.027 273.006 40.318 20.128 o
-3 -13 -1 2351.660 2571.520 89.067 1.171 o
-3 -12 -6 7.085 42.826 16.513 175.539 o
-3 -12 -5 287.458 330.609 43.057 15.851 o
-3 -12 -4 259.947 272.273 39.315 18.776 o
-3 -12 -3 690.095 738.383 61.114 6.104 o
-3 -12 -2 65.561 67.596 19.330 83.130 o
-3 -12 -1 265.338 365.030 51.931 13.434 o
-3 -11 -7 256.377 269.688 39.508 18.864 o
-3 -11 -6 159.749 243.375 36.769 24.897 o
-3 -11 -5 146.056 136.233 26.274 39.589 o
-3 -11 -4 57.303 35.534 10.996 148.094 o
-3 -11 -3 63.727 53.012 17.401 96.341 o
-3 -11 -2 836.010 762.921 58.992 5.426 o
-3 -11 -1 971.254 872.110 46.099 5.085 o
-3 -10 -8 490.605 533.203 55.905 8.717 o
-3 -10 -7 69.298 80.289 26.159 58.404 o
-3 -10 -6 370.221 310.238 42.054 14.431 o
-3 -10 -5 195.110 250.474 33.528 24.769 o
-3 -10 -4 175.239 163.974 27.046 34.023 o
-3 -10 -3 61.000 35.766 12.153 135.190 o
-3 -10 -2 166.736 278.292 33.296 25.723 o
-3 -10 -1 2067.450 1982.890 66.435 1.616 o
-3 -9 -9 40.552 21.104 11.690 188.217 o
-3 -9 -8 60.930 78.360 20.912 77.058 o
-3 -9 -7 86.588 130.253 24.654 52.092 o
-3 -9 -6 140.426 130.021 23.998 43.576 o
-3 -9 -5 260.692 274.588 34.569 20.612 o
-3 -9 -4 750.283 762.033 54.825 6.087 o
-3 -9 -3 35.586 117.868 20.950 79.381 o
-3 -9 -2 778.244 824.922 55.249 5.744 o
-3 -9 -1 571.244 617.138 38.736 9.301 o
-3 -8 -10 204.939 182.261 34.145 25.759 o
-3 -8 -9 602.451 615.152 61.191 6.991 o
-3 -8 -8 203.714 164.359 29.824 29.363 o
-3 -8 -7 218.575 243.375 33.914 23.514 o
-3 -8 -6 143.020 122.266 23.226 44.775 o
-3 -8 -5 4.509 9.183 3.897 1245.580 o
-3 -8 -4 403.689 372.278 36.499 14.268 o
-3 -8 -3 83.046 174.931 24.152 49.269 o
-3 -8 -2 91.863 116.275 14.591 73.959 o
-3 -8 -1 655.441 617.940 35.303 8.666 o
-3 -7 -11 168.497 162.392 35.495 27.640 o
-3 -7 -10 100.753 154.328 32.563 36.269 o
-3 -7 -9 207.798 251.632 38.968 21.232 o
-3 -7 -8 243.942 265.946 37.695 20.120 o
-3 -7 -7 22.103 45.642 14.430 169.593 o
-3 -7 -6 59.604 96.648 20.680 74.581 o
-3 -7 -5 537.452 513.951 43.636 9.786 o
-3 -7 -4 139.205 146.187 20.950 46.346 o
-3 -7 -3 274.787 406.153 35.573 17.440 o
-3 -7 -2 3800.260 3346.410 71.590 0.635 o
-3 -7 -1 572.487 520.919 27.549 10.989 o
-3 -6 -13 258.337 231.261 46.144 16.842 o
-3 -6 -12 62.205 91.208 27.509 55.492 o
-3 -6 -11 604.017 628.578 68.522 6.348 o
-3 -6 -10 703.327 852.122 75.389 4.960 o
-3 -6 -9 392.745 433.816 52.086 10.909 o
-3 -6 -8 747.179 771.833 63.930 5.563 o
-3 -6 -7 985.418 1012.550 69.371 4.013 o
-3 -6 -6 65.291 172.346 26.506 48.762 o
-3 -6 -5 311.841 323.664 32.139 18.639 o
-3 -6 -4 1849.550 1569.710 67.634 1.997 o
-3 -6 -3 895.411 904.555 47.996 5.291 o
-3 -6 -2 1324.750 1192.740 61.191 3.143 o
-3 -6 -1 366.433 348.998 20.827 19.159 o
-3 -5 -14 45.533 49.231 21.374 89.885 o
-3 -5 -13 74.550 76.007 25.927 58.208 o
-3 -5 -12 20.438 14.816 6.135 425.022 o
-3 -5 -11 99.389 124.504 28.744 43.435 o
-3 -5 -10 494.124 423.283 51.044 9.880 o
-3 -5 -9 366.477 285.545 40.472 15.201 o
-3 -5 -8 24.315 42.402 14.468 168.003 o
-3 -5 -7 475.431 550.025 48.999 9.642 o
-3 -5 -6 674.301 703.929 51.893 6.924 o
-3 -5 -5 1039.960 1008.610 57.410 4.212 o
-3 -5 -4 5161.830 4725.990 109.843 0.353 o
-3 -5 -3 2137.210 1828.480 62.696 1.640 o
-3 -5 -2 2731.480 3082.860 75.814 0.945 o
-3 -5 -1 2427.750 2303.900 122.344 1.071 o
-3 -4 -14 16.554 10.108 6.289 508.675 o
-3 -4 -13 74.938 56.600 21.992 72.180 o
-3 -4 -12 72.286 74.888 22.841 67.294 o
-3 -4 -11 494.150 497.785 56.253 8.808 o
-3 -4 -10 34.681 44.485 16.127 134.314 o
-3 -4 -9 144.986 134.690 24.654 41.751 o
-3 -4 -8 36.835 42.633 13.928 151.477 o
-3 -4 -7 353.314 364.369 37.154 15.405 o
-3 -4 -6 751.815 840.625 53.166 5.952 o
-3 -4 -5 169.658 236.431 25.580 32.337 o
-3 -4 -4 336.702 551.144 36.962 13.690 o
-3 -4 -3 499.050 570.088 32.486 11.239 o
-3 -4 -2 3386.240 3332.060 70.721 0.726 o
-3 -4 -1 1845.510 1927.970 194.685 0.984 o
-3 -3 -15 32.570 36.383 17.863 127.367 o
-3 -3 -14 80.475 87.041 25.387 56.715 o
-3 -3 -13 84.992 82.103 24.268 58.811 o
-3 -3 -12 174.492 266.486 43.019 20.219 o
-3 -3 -11 274.027 293.262 41.244 17.302 o
-3 -3 -10 447.397 493.117 52.433 9.820 o
-3 -3 -9 128.245 111.497 14.452 62.145 o
-3 -3 -8 562.996 509.491 30.437 10.940 o
-3 -3 -7 486.021 488.410 41.977 10.835 o
-3 -3 -6 2245.200 2439.730 86.771 1.265 o
-3 -3 -5 2353.910 2467.170 79.788 1.227 o
-3 -3 -4 1858.360 2023.400 65.435 1.781 o
-3 -3 -3 869.923 1081.650 43.057 5.170 o
-3 -3 -2 3751.620 3507.180 64.008 0.634 o
-3 -3 -1 10614.600 9545.400 200.723 0.094 o
-3 -2 -15 0.539 3.800 11.362 507.522 o
-3 -2 -14 381.534 357.771 55.288 10.976 o
-3 -2 -13 5.115 32.023 18.442 162.481 o
-3 -2 -12 43.229 67.441 20.063 92.262 o
-3 -2 -11 490.702 467.112 54.092 9.266 o
-3 -2 -10 219.637 203.327 34.377 24.232 o
-3 -2 -9 512.684 521.584 31.879 11.480 o
-3 -2 -8 860.653 904.634 55.577 5.148 o
-3 -2 -7 1976.710 2124.440 81.466 1.553 o
-3 -2 -6 213.778 173.871 15.425 38.174 o
-3 -2 -5 631.741 719.207 41.167 7.971 o
-3 -2 -4 2967.480 3003.300 75.389 0.881 o
-3 -2 -3 7054.950 7714.820 100.313 0.184 o
-3 -2 -2 4627.260 4471.110 62.541 0.433 o
-3 -2 -1 235.800 316.180 20.333 26.917 o
-3 -1 -15 0.049 -0.708 17.825 223.976 o
-3 -1 -14 57.546 65.892 16.085 102.253 o
-3 -1 -13 43.151 45.218 20.950 94.631 o
-3 -1 -12 103.487 94.757 23.149 55.180 o
-3 -1 -9 322.539 270.961 28.782 20.320 o
-3 -1 -8 45.486 109.882 17.786 88.483 o
-3 -1 -7 1076.340 880.673 48.691 4.557 o
-3 -1 -6 123.209 115.592 16.706 59.371 o
-3 -1 -5 293.866 265.830 23.651 23.608 o
-3 -1 -4 1897.820 1696.990 58.645 1.941 o
-3 -1 -3 16858.300 16974.200 171.536 0.037 o
-3 -1 -1 7990.030 7906.570 81.832 0.158 o
-2 -16 -2 17.562 62.426 21.876 100.456 o
-2 -15 -4 42.903 62.464 22.648 82.025 o
-2 -15 -3 146.679 141.635 30.634 34.468 o
-2 -15 -2 66.417 68.522 19.214 82.906 o
-2 -14 -5 263.367 308.695 47.649 15.266 o
-2 -14 -4 112.969 123.115 28.126 42.505 o
-2 -14 -3 34.182 35.573 14.854 152.641 o
-2 -14 -2 234.305 307.576 43.057 17.596 o
-2 -14 -1 394.725 409.124 50.735 11.291 o
-2 -13 -6 22.306 37.193 17.169 146.208 o
-2 -13 -5 85.266 62.966 19.330 75.219 o
-2 -13 -4 3.512 14.198 9.414 517.436 o
-2 -13 -3 46.100 28.782 11.768 167.123 o
-2 -13 -2 384.830 435.282 50.581 11.274 o
-2 -13 -1 285.817 464.142 52.780 12.077 o
-2 -12 -8 144.504 106.949 27.856 39.743 o
-2 -12 -7 602.139 592.890 63.853 6.840 o
-2 -12 -6 365.533 394.077 49.964 11.980 o
-2 -12 -5 48.620 57.063 17.208 106.852 o
-2 -12 -4 247.815 236.353 36.614 21.026 o
-2 -12 -3 368.937 412.866 48.883 11.997 o
-2 -12 -2 198.147 228.251 35.573 24.015 o
-2 -12 -1 758.428 704.206 43.989 6.843 o
-2 -11 -9 113.765 72.997 21.760 58.136 o
-2 -11 -8 106.686 212.355 41.939 24.902 o
-2 -11 -7 348.240 304.721 43.135 14.702 o
-2 -11 -6 615.387 547.440 55.597 7.629 o
-2 -11 -5 54.605 53.822 15.086 114.884 o
-2 -11 -4 675.529 662.646 58.027 6.617 o
-2 -11 -3 199.082 282.112 37.617 21.628 o
-2 -11 -2 188.074 243.568 33.759 25.213 o
-2 -11 -1 177.524 158.084 24.731 36.163 o
-2 -10 -10 213.558 161.466 33.644 26.186 o
-2 -10 -9 195.316 151.164 29.014 31.153 o
-2 -10 -8 46.115 72.033 18.558 96.263 o
-2 -10 -7 25.049 40.743 15.549 156.220 o
-2 -10 -6 570.457 663.996 66.245 6.619 o
-2 -10 -5 940.728 956.448 69.718 4.218 o
-2 -10 -4 50.701 64.393 17.439 101.246 o
-2 -10 -3 744.208 782.173 59.262 5.814 o
-2 -10 -2 1317.510 1220.890 73.113 2.923 o
-2 -10 -1 95.663 89.057 15.534 75.883 o
-2 -9 -11 28.787 28.396 15.819 157.356 o
-2 -9 -10 532.425 516.613 60.072 7.958 o
-2 -9 -9 63.237 95.413 24.692 61.787 o
-2 -9 -8 637.313 647.715 61.886 6.613 o
-2 -9 -7 365.678 379.956 45.334 13.066 o
-2 -9 -6 373.311 376.753 42.826 13.500 o
-2 -9 -5 45.393 57.178 20.410 92.356 o
-2 -9 -4 928.308 761.840 56.253 5.137 o
-2 -9 -3 133.214 115.592 20.873 50.429 o
-2 -9 -2 67.283 107.682 21.027 68.596 o
-2 -9 -1 1143.640 979.624 80.926 3.336 o
-2 -8 -12 60.684 42.980 17.863 99.638 o
-2 -8 -11 13.491 -10.263 10.494 412.717 o
-2 -8 -10 349.557 501.566 60.458 9.628 o
-2 -8 -9 74.612 82.025 23.998 62.297 o
-2 -8 -8 174.334 225.473 36.267 24.915 o
-2 -8 -7 1499.420 1491.970 88.430 2.231 o
-2 -8 -6 158.364 131.873 25.078 39.651 o
-2 -8 -5 408.572 378.065 41.051 13.175 o
-2 -8 -4 148.591 123.385 21.027 46.598 o
-2 -8 -3 1458.590 1474.870 72.418 2.497 o
-2 -8 -2 908.017 880.519 53.050 5.095 o
-2 -8 -1 3296.320 3085.220 164.398 0.628 o
-2 -7 -13 10.849 23.496 16.320 191.717 o
-2 -7 -12 75.270 82.373 26.930 54.914 o
-2 -7 -11 337.538 316.295 49.578 13.175 o
-2 -7 -10 181.635 144.065 31.792 30.291 o
-2 -7 -9 180.696 205.951 37.463 24.342 o
-2 -7 -8 440.681 343.689 42.402 12.636 o
-2 -7 -7 273.571 308.309 39.122 17.829 o
-2 -7 -6 308.765 340.293 37.926 16.701 o
-2 -7 -5 356.885 336.242 35.881 15.999 o
-2 -7 -4 213.493 281.186 31.020 24.302 o
-2 -7 -3 504.451 770.251 52.471 7.912 o
-2 -7 -2 372.192 374.361 33.451 15.678 o
-2 -7 -1 916.588 810.410 35.284 5.889 o
-2 -6 -14 32.913 82.527 30.210 56.158 o
-2 -6 -13 93.842 86.308 31.406 42.734 o
-2 -6 -12 263.352 209.462 41.514 18.822 o
-2 -6 -11 30.350 46.684 19.600 111.542 o
-2 -6 -10 215.989 264.595 41.861 19.337 o
-2 -6 -9 126.768 158.726 30.441 35.804 o
-2 -6 -8 31.794 53.012 14.931 142.484 o
-2 -6 -7 458.902 486.211 48.961 10.221 o
-2 -6 -6 57.283 83.183 17.401 90.915 o
-2 -6 -5 398.143 371.120 35.650 14.586 o
-2 -6 -4 105.263 65.435 13.195 82.857 o
-2 -6 -3 238.155 318.263 28.242 23.327 o
-2 -6 -2 1689.470 1567.630 62.734 2.224 o
-2 -6 -1 625.993 703.485 30.428 8.869 o
-2 -5 -14 103.282 128.941 36.691 32.471 o
-2 -5 -13 154.541 133.339 32.988 31.830 o
-2 -5 -12 3.539 12.501 11.883 382.051 o
-2 -5 -11 478.008 564.493 64.201 7.747 o
-2 -5 -10 95.035 51.121 16.590 81.994 o
-2 -5 -9 408.056 395.118 47.764 11.743 o
-2 -5 -8 791.238 788.076 64.702 5.287 o
-2 -5 -7 527.389 602.265 52.510 8.439 o
-2 -5 -6 250.088 279.835 33.605 21.351 o
-2 -5 -5 482.146 608.824 45.990 9.600 o
-2 -5 -4 172.704 188.627 24.268 35.438 o
-2 -5 -3 2987.000 2673.540 79.633 0.921 o
-2 -5 -2 3101.460 2792.450 75.505 0.872 o
-2 -5 -1 576.281 646.125 55.983 7.516 o
-2 -4 -15 55.397 50.774 24.307 72.709 o
-2 -4 -14 22.035 14.623 10.572 286.232 o
-2 -4 -13 4.974 -0.116 7.832 845.382 o
-2 -4 -12 296.241 367.995 53.012 12.614 o
-2 -4 -11 48.772 91.478 24.731 66.567 o
-2 -4 -10 470.233 477.568 53.822 9.462 o
-2 -4 -9 236.050 266.023 37.656 20.437 o
-2 -4 -8 144.290 179.098 29.052 34.455 o
-2 -4 -7 76.835 105.753 21.336 64.943 o
-2 -4 -6 231.842 283.964 31.483 23.052 o
-2 -4 -5 1037.350 968.331 54.941 4.359 o
-2 -4 -4 7123.510 7393.550 140.940 0.183 o
-2 -4 -3 909.526 830.902 41.167 5.661 o
-2 -4 -2 2963.950 2957.890 71.338 0.896 o
-2 -4 -1 3877.090 3247.040 187.161 0.498 o
-2 -3 -15 44.510 33.451 20.950 97.525 o
-2 -3 -14 178.260 169.761 36.769 25.904 o
-2 -3 -13 48.136 53.861 21.992 84.419 o
-2 -3 -12 481.718 451.371 56.137 9.168 o
-2 -3 -11 80.793 99.426 25.001 56.047 o
-2 -3 -10 12.525 38.235 13.272 219.724 o
-2 -3 -9 203.953 172.556 17.729 37.944 o
-2 -3 -8 17.005 119.222 20.834 88.826 o
-2 -3 -7 332.312 348.357 35.457 16.624 o
-2 -3 -6 473.520 505.231 39.894 11.185 o
-2 -3 -5 150.087 179.484 22.378 40.489 o
-2 -3 -4 2560.400 2445.100 74.926 1.146 o
-2 -3 -3 837.871 752.349 37.695 6.459 o
-2 -3 -2 3846.280 3357.830 67.711 0.628 o
-2 -3 -1 5659.220 5100.570 95.703 0.308 o
-2 -2 -15 7.705 -4.784 10.649 478.198 o
-2 -2 -14 25.275 29.708 13.349 194.158 o
-2 -2 -13 53.688 75.081 23.805 70.639 o
-2 -2 -12 679.866 594.279 64.316 6.340 o
-2 -2 -11 128.567 152.013 30.287 36.136 o
-2 -2 -10 225.886 179.561 30.210 27.036 o
-2 -2 -9 101.631 104.017 22.763 55.295 o
-2 -2 -8 264.145 244.272 19.549 27.782 o
-2 -2 -7 1499.900 1684.010 52.529 2.497 o
-2 -2 -6 1644.680 1466.730 67.480 2.301 o
-2 -2 -5 927.446 790.623 45.835 5.495 o
-2 -2 -4 1471.230 1713.930 58.915 2.457 o
-2 -2 -3 410.787 297.159 21.181 18.391 o
-2 -2 -2 1332.850 1038.940 33.412 3.747 o
-2 -2 -1 7458.130 7856.600 271.502 0.148 o
-2 -1 -15 55.435 41.662 24.172 74.945 o
-2 -1 -14 8.888 9.293 22.860 121.693 o
-2 -1 -13 225.115 237.627 42.903 19.027 o
-2 -1 -12 552.882 551.221 62.310 7.447 o
-2 -1 -8 38.050 65.975 13.774 134.483 o
-2 -1 -7 279.054 288.516 25.348 23.154 o
-2 -1 -6 652.691 498.634 31.946 9.641 o
-2 -1 -5 347.756 224.972 20.294 22.944 o
-2 -1 -4 5510.960 5120.100 91.324 0.318 o
-1 -17 -2 141.261 171.921 37.617 27.398 o
-1 -16 -4 34.239 29.824 15.703 148.743 o
-1 -16 -3 47.172 67.634 22.841 78.143 o
-1 -16 -2 103.830 102.937 29.438 43.282 o
-1 -15 -6 14.265 25.348 17.671 162.636 o
-1 -15 -5 24.642 30.364 12.694 204.501 o
-1 -15 -4 180.259 194.762 36.846 25.051 o
-1 -15 -3 19.376 40.897 17.401 145.368 o
-1 -15 -2 58.020 22.339 17.632 111.004 o
-1 -15 -1 24.937 32.293 16.552 152.451 o
-1 -14 -7 14.349 5.016 9.260 434.531 o
-1 -14 -6 40.346 44.176 16.552 124.682 o
-1 -14 -5 24.423 44.215 19.214 120.980 o
-1 -14 -4 560.030 654.930 68.445 6.526 o
-1 -14 -3 174.203 219.300 38.813 23.505 o
-1 -14 -2 247.477 213.474 37.232 21.225 o
-1 -14 -1 173.931 159.459 34.531 28.118 o
-1 -13 -8 51.479 41.167 17.516 109.264 o
-1 -13 -7 60.068 67.133 20.912 79.925 o
-1 -13 -6 304.263 252.172 42.363 16.652 o
-1 -13 -5 365.414 310.238 46.337 13.494 o
-1 -13 -4 281.180 305.994 45.642 15.509 o
-1 -13 -3 83.890 87.157 24.037 58.989 o
-1 -13 -2 513.019 588.916 59.262 7.911 o
-1 -13 -1 680.239 722.101 64.663 5.971 o
-1 -12 -9 35.464 16.629 8.372 257.773 o
-1 -12 -8 24.073 37.309 18.828 128.179 o
-1 -12 -7 49.991 46.877 15.317 121.449 o
-1 -12 -6 7.174 -18.365 7.948 739.976 o
-1 -12 -5 226.805 243.915 37.232 21.452 o
-1 -12 -4 119.500 131.989 28.628 40.347 o
-1 -12 -3 100.988 105.753 25.233 50.591 o
-1 -12 -2 410.422 461.171 50.118 10.826 o
-1 -12 -1 259.886 310.855 40.511 17.718 o
-1 -11 -10 127.500 119.218 31.174 36.968 o
-1 -11 -9 31.034 62.580 19.291 106.480 o
-1 -11 -8 255.536 272.543 43.173 17.445 o
-1 -11 -7 33.945 227.364 39.006 31.530 o
-1 -11 -6 444.115 542.695 55.481 9.174 o
-1 -11 -5 47.177 90.552 24.037 69.447 o
-1 -11 -4 231.547 222.541 33.142 23.791 o
-1 -11 -3 61.476 67.634 17.439 92.930 o
-1 -11 -2 389.048 353.064 41.939 13.617 o
-1 -11 -1 58.151 122.861 17.577 79.402 o
-1 -10 -11 43.835 20.217 11.536 183.247 o
-1 -10 -10 188.805 210.195 40.241 22.223 o
-1 -10 -9 2.869 17.593 16.050 228.605 o
-1 -10 -8 44.652 63.004 19.985 93.115 o
-1 -10 -7 54.848 96.146 22.956 69.253 o
-1 -10 -6 163.597 127.128 28.936 35.235 o
-1 -10 -5 85.298 88.121 19.252 70.499 o
-1 -10 -4 1604.390 1705.560 92.481 1.959 o
-1 -10 -3 210.953 185.078 28.744 28.818 o
-1 -10 -2 67.524 102.397 21.606 67.807 o
-1 -10 -1 687.492 663.456 44.485 7.497 o
-1 -9 -13 47.654 48.961 21.683 87.330 o
-1 -9 -12 68.791 32.949 16.822 102.583 o
-1 -9 -11 27.930 12.192 13.041 216.194 o
-1 -9 -10 117.944 145.261 31.367 36.372 o
-1 -9 -9 654.369 517.038 59.069 7.150 o
-1 -9 -8 636.119 588.723 60.497 6.914 o
-1 -9 -7 383.307 374.246 44.871 12.897 o
-1 -9 -6 431.520 467.498 50.928 10.384 o
-1 -9 -5 29.301 56.870 20.564 102.175 o
-1 -9 -4 845.818 803.432 58.529 5.310 o
-1 -9 -3 1309.900 1319.770 74.193 2.830 o
-1 -9 -2 628.718 624.411 49.771 7.725 o
-1 -9 -1 1465.950 1490.650 87.871 2.279 o
-1 -8 -13 13.659 2.894 2.624 926.767 o
-1 -8 -12 50.884 34.106 17.902 110.423 o
-1 -8 -11 133.698 151.049 33.605 32.234 o
-1 -8 -10 843.582 805.477 76.315 4.509 o
-1 -8 -9 273.159 282.073 43.559 16.686 o
-1 -8 -8 400.601 329.876 43.250 13.332 o
-1 -8 -7 183.129 161.890 29.477 31.349 o
-1 -8 -6 365.148 327.793 40.087 14.833 o
-1 -8 -5 302.217 313.556 36.923 17.599 o
-1 -8 -4 1209.350 1274.630 72.380 3.090 o
-1 -8 -3 1050.720 1156.420 65.705 3.737 o
-1 -8 -2 746.711 715.195 49.424 6.565 o
-1 -8 -1 547.027 515.883 54.266 8.465 o
-1 -7 -14 56.640 41.167 23.034 79.014 o
-1 -7 -13 24.477 51.353 22.686 94.735 o
-1 -7 -12 8.524 8.912 11.420 373.906 o
-1 -7 -11 58.813 88.353 23.767 66.771 o
-1 -7 -10 254.528 398.745 53.899 12.827 o
-1 -7 -9 49.736 19.754 7.871 206.254 o
-1 -7 -8 297.397 299.898 41.167 16.579 o
-1 -7 -7 71.454 88.662 20.834 71.062 o
-1 -7 -6 664.768 690.194 55.365 6.788 o
-1 -7 -5 76.314 143.062 23.149 55.889 o
-1 -7 -4 2037.160 1746.300 79.248 1.663 o
-1 -7 -3 181.441 201.167 27.625 31.301 o
-1 -7 -2 66.038 138.702 21.181 63.575 o
-1 -7 -1 1312.910 1230.090 43.827 3.401 o
-1 -6 -14 9.023 25.194 18.789 157.016 o
-1 -6 -13 19.753 10.649 8.488 377.071 o
-1 -6 -12 61.673 47.957 21.837 80.011 o
-1 -6 -11 70.319 118.370 29.785 46.624 o
-1 -6 -10 476.019 457.505 57.487 9.016 o
-1 -6 -9 829.150 861.305 74.502 4.543 o
-1 -6 -8 52.548 77.048 20.256 83.688 o
-1 -6 -7 529.548 619.203 57.217 7.867 o
-1 -6 -6 1011.690 1074.120 68.715 3.872 o
-1 -6 -5 451.614 450.599 40.820 11.816 o
-1 -6 -4 98.572 81.832 17.439 71.389 o
-1 -6 -3 841.932 1238.750 63.159 4.306 o
-1 -6 -2 298.678 573.329 37.849 14.084 o
-1 -6 -1 5051.770 4738.280 78.728 0.373 o
-1 -5 -14 15.870 12.886 9.800 356.419 o
-1 -5 -13 59.537 73.306 23.728 69.154 o
-1 -5 -12 53.054 55.249 20.024 90.253 o
-1 -5 -11 288.022 335.162 50.581 13.649 o
-1 -5 -10 21.380 26.159 16.629 162.619 o
-1 -5 -9 71.612 59.339 16.166 94.418 o
-1 -5 -8 471.771 394.308 45.913 11.123 o
-1 -5 -7 1278.830 1165.990 75.042 3.010 o
-1 -5 -6 117.690 154.791 24.731 44.202 o
-1 -5 -5 1326.700 1413.950 72.920 2.742 o
-1 -5 -4 2950.350 2754.600 91.285 0.896 o
-1 -5 -3 152.615 214.555 22.879 37.461 o
-1 -5 -2 13.957 67.441 12.308 189.149 o
-1 -5 -1 1022.160 918.940 82.122 3.642 o
-1 -4 -15 38.452 13.581 8.642 247.322 o
-1 -4 -14 0.314 -2.508 10.687 615.727 o
-1 -4 -13 230.045 181.374 38.466 22.026 o
-1 -4 -12 136.291 100.776 27.470 41.724 o
-1 -4 -11 416.408 419.001 54.053 10.371 o
-1 -4 -10 154.161 151.010 31.097 32.887 o
-1 -4 -9 258.366 283.886 38.659 18.888 o
-1 -4 -8 421.640 396.044 43.829 12.245 o
-1 -4 -7 727.318 721.098 55.905 6.271 o
-1 -4 -6 660.356 653.502 50.041 7.341 o
-1 -4 -5 700.045 719.516 48.961 6.891 o
-1 -4 -4 564.271 968.601 53.012 6.699 o
-1 -4 -3 1161.300 1281.960 53.861 3.550 o
-1 -4 -2 1863.480 1722.190 56.908 1.975 o
-1 -4 -1 1262.430 885.088 144.007 1.950 o
-1 -3 -15 13.666 2.431 4.128 828.554 o
-1 -3 -14 200.980 190.518 40.280 22.101 o
-1 -3 -13 14.410 9.453 12.809 281.579 o
-1 -3 -12 84.833 76.122 22.262 64.684 o
-1 -3 -11 321.266 345.000 47.687 13.676 o
-1 -3 -10 439.204 436.941 49.848 10.650 o
-1 -3 -9 66.432 118.833 24.461 58.408 o
-1 -3 -8 393.923 384.740 41.321 13.339 o
-1 -3 -7 282.785 295.075 34.377 19.439 o
-1 -3 -6 162.815 167.137 23.381 38.629 o
-1 -3 -5 845.409 678.619 44.254 6.338 o
-1 -3 -4 389.642 428.685 32.563 14.742 o
-1 -3 -3 292.910 196.768 20.063 27.208 o
-1 -3 -2 1971.210 2321.250 59.918 1.589 o
-1 -3 -1 5238.560 4358.030 112.274 0.361 o
-1 -2 -15 63.252 57.719 24.692 67.458 o
-1 -2 -14 72.450 76.585 26.506 57.229 o
-1 -2 -13 108.853 77.511 24.345 53.553 o
-1 -2 -12 153.912 119.913 28.512 37.097 o
-1 -2 -11 612.177 697.601 67.364 6.206 o
-1 -2 -10 35.606 62.078 19.098 104.305 o
-1 -2 -9 5.924 4.591 2.238 1659.310 o
-1 -2 -8 18.479 54.141 8.201 252.562 o
-1 -2 -7 3814.880 3841.330 72.380 0.586 o
-1 -2 -6 1640.850 1602.390 73.653 2.161 o
-1 -2 -5 3353.240 3093.270 91.092 0.738 o
-1 -2 -4 189.881 141.133 17.246 42.430 o
-1 -2 -3 10686.200 10146.300 131.873 0.093 o
-1 -2 -2 7728.460 7951.440 101.046 0.162 o
-1 -2 -1 5974.420 5246.810 67.017 0.289 o
-1 -1 -15 10.250 4.687 11.903 356.239 o
-1 -1 -14 17.962 19.715 13.928 219.938 o
-1 -1 -13 90.335 97.767 24.538 55.030 o
-1 -1 -12 108.208 125.160 29.245 41.429 o
-1 -1 -11 454.833 477.993 54.748 9.496 o
-1 -1 -8 225.602 239.787 22.108 29.660 o
-1 -1 -7 180.197 159.575 19.677 40.340 o
-1 -1 -6 719.421 749.919 35.534 7.447 o
-1 -1 -5 147.441 150.393 15.201 51.288 o
-1 -1 -2 1293.800 1368.850 37.579 3.359 o
0 0 3 318.741 346.081 15.201 22.608 o
0 0 4 739.755 945.066 28.319 6.856 o
0 0 5 38.011 13.928 4.128 310.979 o
0 0 6 2232.700 2076.100 52.703 1.513 o
0 0 7 1644.050 1715.360 52.317 2.272 o
0 0 13 129.185 112.505 28.628 40.354 o
0 0 14 17.610 27.239 15.703 181.403 o
0 0 15 363.913 415.220 63.892 9.371 o
0 1 1 3358.580 3498.460 51.005 0.731 o
0 1 2 5790.250 5874.030 82.025 0.279 o
0 1 3 189.351 267.836 20.834 32.317 o
0 1 5 2.300 14.584 4.205 1149.410 o
0 1 6 99.277 203.173 16.513 54.574 o
0 1 7 3.726 26.583 8.527 469.779 o
0 1 8 31.279 126.356 19.252 85.951 o
0 1 10 198.663 210.619 34.647 25.002 o
0 1 11 509.253 539.299 57.989 8.283 o
0 1 12 0.218 -0.656 4.591 3224.860 o
0 1 13 12.357 27.162 14.198 220.842 o
0 1 14 0.729 5.440 11.150 507.978 o
0 1 15 86.204 36.085 23.593 66.879 o
0 2 0 6933.490 5804.970 71.724 0.226 o
0 2 1 2059.790 2208.240 47.957 1.611 o
0 2 2 346.648 784.720 34.299 11.747 o
0 2 3 5733.500 4500.550 92.404 0.324 o
0 2 4 71.338 114.859 16.050 79.663 o
0 2 5 169.047 84.417 15.394 53.597 o
0 2 6 505.368 376.483 35.650 12.340 o
0 2 7 756.024 774.189 46.183 6.501 o
0 2 8 196.841 276.064 19.380 32.089 o
0 2 9 0.791 -3.087 7.446 1205.390 o
0 2 10 86.625 76.431 21.490 66.096 o
0 2 11 241.633 152.630 30.711 26.581 o
0 2 12 216.328 212.085 37.965 22.218 o
0 2 13 13.942 26.081 9.491 329.836 o
0 2 14 5.341 -4.090 11.420 459.397 o
0 2 15 1.196 16.783 13.620 309.980 o
0 3 1 1478.800 1866.910 51.739 2.400 o
0 3 2 5305.800 4632.160 90.320 0.352 o
0 3 3 6.731 138.394 18.789 99.289 o
0 3 4 643.327 653.309 42.170 8.088 o
0 3 5 1.082 -2.546 5.440 2060.280 o
0 3 6 3108.270 3490.320 112.042 0.717 o
0 3 7 19.924 22.185 6.906 369.606 o
0 3 8 306.268 255.992 33.798 19.503 o
0 3 9 602.997 702.270 61.924 6.653 o
0 3 10 61.717 59.532 18.712 89.813 o
0 3 11 103.461 115.167 27.123 46.071 o
0 3 12 619.512 628.655 70.412 6.123 o
0 3 13 12.127 1.350 3.202 1025.240 o
0 3 14 106.765 150.084 36.691 31.357 o
0 3 15 0.762 -2.585 5.633 2021.450 o
0 4 0 28311.400 38578.200 266.795 0.011 o
0 4 1 6024.930 5692.930 72.719 0.272 o
0 4 2 1366.460 1465.730 55.172 2.879 o
0 4 3 56.956 337.477 29.091 35.231 o
0 4 4 2287.530 2324.220 84.649 1.282 o
0 4 5 664.400 882.988 55.751 6.176 o
0 4 6 442.663 449.056 42.594 11.685 o
0 4 7 140.567 202.826 29.670 33.107 o
0 4 8 37.168 113.778 23.805 69.644 o
0 4 9 5.406 -7.215 10.379 537.019 o
0 4 10 132.794 136.233 29.091 37.904 o
0 4 11 3.343 12.115 10.340 473.816 o
0 4 12 19.360 29.129 12.578 224.620 o
0 4 13 124.137 142.638 35.573 31.413 o
0 4 14 6.741 14.468 8.797 501.326 o
0 4 15 120.519 105.367 34.647 34.280 o
0 5 1 15.239 3.894 1.149 879.124 o
0 5 2 5417.790 4731.700 106.949 0.334 o
0 5 3 2839.330 2561.610 84.109 0.983 o
0 5 4 1624.850 1667.940 74.425 2.134 o
0 5 5 139.756 250.243 31.406 29.748 o
0 5 6 39.378 38.428 12.925 159.903 o
0 5 7 145.956 127.398 24.924 41.800 o
0 5 8 2.776 81.215 19.793 119.491 o
0 5 9 167.302 179.908 33.335 28.797 o
0 5 10 17.578 14.198 11.690 283.060 o
0 5 11 16.998 12.115 8.681 389.939 o
0 5 12 155.103 127.436 31.406 33.565 o
0 5 13 18.486 25.117 12.925 228.126 o
0 5 14 263.571 263.284 52.279 14.316 o
0 6 0 345.892 279.257 27.625 19.583 o
0 6 1 881.373 1009.780 141.307 2.254 o
0 6 2 2944.710 2938.410 90.320 0.871 o
0 6 3 424.312 679.969 47.379 9.688 o
0 6 4 2369.260 2343.510 91.748 1.207 o
0 6 5 157.780 127.321 22.725 42.722 o
0 6 6 44.250 22.223 8.411 213.716 o
0 6 7 4.551 4.128 7.215 862.859 o
0 6 8 95.745 131.912 28.396 43.959 o
0 6 9 175.335 375.326 50.542 15.546 o
0 6 10 46.006 130.021 30.673 47.987 o
0 6 11 35.204 27.856 13.156 175.754 o
0 6 12 210.998 169.259 40.511 21.999 o
0 6 13 58.406 58.066 24.847 68.502 o
0 6 14 4.328 -10.224 13.581 348.478 o
0 7 1 126.362 117.364 31.271 37.075 o
0 7 2 1476.680 1520.290 71.724 2.447 o
0 7 3 495.287 356.151 37.695 12.380 o
0 7 4 1045.600 1107.460 65.088 3.834 o
0 7 5 292.453 241.292 32.255 20.925 o
0 7 6 2440.040 2321.400 104.287 1.133 o
0 7 7 40.594 77.666 20.410 89.202 o
0 7 8 22.747 10.649 5.131 452.662 o
0 7 9 459.790 489.799 57.564 9.007 o
0 7 10 2307.780 2764.440 145.917 0.943 o
0 7 11 669.426 960.576 90.976 4.147 o
0 7 12 60.320 83.453 29.091 53.022 o
0 7 13 1.835 8.527 12.462 388.322 o
0 7 14 27.238 70.914 29.014 62.453 o
0 8 0 594.262 622.521 47.186 8.256 o
0 8 1 264.973 320.118 73.692 9.042 o
0 8 2 840.123 748.298 52.433 5.763 o
0 8 3 828.050 761.570 54.555 5.687 o
0 8 4 204.712 194.569 28.589 29.032 o
0 8 5 15.728 26.352 10.726 284.878 o
0 8 6 304.265 313.865 40.125 16.528 o
0 8 7 227.933 234.617 37.000 21.714 o
0 8 8 3.884 24.268 12.694 302.606 o
0 8 9 435.365 483.973 57.024 9.351 o
0 8 10 703.521 694.438 71.724 5.483 o
0 8 11 2.632 117.637 31.714 54.859 o
0 8 12 38.498 64.509 23.844 78.522 o
0 8 13 0.049 6.135 10.186 603.114 o
0 9 1 76.996 108.574 31.136 43.983 o
0 9 2 76.886 44.601 13.234 108.347 o
0 9 3 570.897 565.651 50.697 8.395 o
0 9 4 89.722 145.261 26.352 47.111 o
0 9 5 9.978 57.680 16.552 156.095 o
0 9 6 8.107 95.761 28.358 66.576 o
0 9 7 32.449 23.921 10.224 226.978 o
0 9 8 929.849 706.552 68.059 4.739 o
0 9 9 4.074 36.614 15.124 213.973 o
0 9 10 116.489 203.404 37.502 28.059 o
0 9 11 206.253 160.540 35.766 25.264 o
0 9 12 6.467 24.075 14.352 244.004 o
0 9 13 2.363 12.153 13.735 312.913 o
0 10 0 53.459 82.373 20.448 81.200 o
0 10 1 15.167 34.067 8.358 323.011 o
0 10 2 77.805 98.808 22.455 62.892 o
0 10 3 101.971 108.068 22.416 55.417 o
0 10 4 120.650 66.631 17.632 65.793 o
0 10 5 41.731 67.711 15.934 115.526 o
0 10 6 0.000 16.204 12.655 360.561 o
0 10 7 10.744 -4.746 6.520 772.867 o
0 10 8 25.241 56.754 18.944 116.210 o
0 10 9 2.757 21.027 17.902 186.489 o
0 10 10 8.324 87.465 25.040 81.546 o
0 10 11 0.146 -5.787 11.806 508.461 o
0 10 12 2.835 13.118 8.295 634.918 o
0 11 1 154.868 133.532 25.271 39.779 o
0 11 2 49.203 108.956 22.763 69.585 o
0 11 3 67.641 66.323 18.635 85.011 o
0 11 4 2.095 1.968 7.601 990.061 o
0 11 5 26.852 12.115 12.886 222.497 o
0 11 6 53.382 140.361 32.602 42.599 o
0 11 7 6.793 59.493 21.143 115.166 o
0 11 8 155.011 150.007 32.718 31.360 o
0 11 9 248.322 204.060 38.235 20.910 o
0 11 10 61.712 65.397 23.651 70.020 o
0 11 11 428.819 511.983 68.329 7.830 o
0 12 0 64.177 393.537 49.192 18.723 o
0 12 1 21.107 14.623 7.138 387.916 o
0 12 2 2886.820 2751.550 123.231 0.843 o
0 12 3 2290.870 2145.160 113.238 1.203 o
0 12 4 71.832 101.779 25.657 56.397 o
0 12 5 3.983 -11.690 13.002 380.047 o
0 12 6 629.545 606.393 63.120 6.689 o
0 12 7 208.847 203.829 37.926 22.760 o
0 12 8 0.554 10.417 8.797 685.303 o
0 12 9 4.417 36.884 12.346 275.211 o
0 12 10 89.493 67.519 18.596 74.720 o
0 12 11 247.649 272.312 51.507 14.782 o
0 13 1 230.359 311.974 43.791 17.373 o
0 13 2 931.078 825.694 70.759 4.418 o
0 13 3 206.078 178.982 35.032 25.227 o
0 13 4 13.080 10.996 9.877 387.530 o
0 13 5 118.249 91.516 25.348 48.482 o
0 13 6 792.086 719.516 72.843 5.007 o
0 13 7 20.164 25.619 11.305 252.445 o
0 13 8 184.445 201.977 40.704 22.326 o
0 13 9 110.973 130.484 31.676 37.539 o
0 13 10 6.505 7.138 13.465 312.588 o
0 14 0 940.533 1244.540 92.481 3.178 o
0 14 1 1.637 6.945 14.970 287.598 o
0 14 2 1115.570 1137.050 89.703 3.026 o
0 14 3 85.762 63.892 18.944 76.002 o
0 14 4 238.883 252.172 42.710 18.431 o
0 14 5 2.263 10.031 3.434 1570.740 o
0 14 6 6.010 9.838 6.057 816.911 o
0 14 7 0.034 -0.347 8.565 968.658 o
0 14 8 66.109 104.364 30.596 46.936 o
0 15 1 143.359 147.345 33.373 31.810 o
0 15 2 3.601 -8.642 12.076 438.512 o
0 15 3 0.194 -1.350 10.456 646.141 o
0 15 4 174.619 182.879 38.003 24.908 o
0 15 5 32.733 21.413 9.607 239.919 o
0 15 6 23.170 10.649 3.665 486.324 o
0 15 7 1.721 8.257 6.327 1063.320 o
0 16 1 52.506 70.451 24.422 69.807 o
0 16 2 258.335 231.801 42.247 18.327 o
0 16 3 11.124 27.895 16.706 179.892 o
0 16 4 3.076 -16.860 14.777 306.293 o
0 16 5 17.916 -9.530 9.375 416.439 o
0 17 2 27.610 24.230 15.664 164.845 o
1 0 2 387.230 480.307 19.214 16.463 o
1 0 3 1056.390 1435.330 37.888 3.915 o
1 0 4 52.245 132.606 12.694 95.766 o
1 0 5 3250.700 3085.560 154.386 0.655 o
1 0 6 934.930 721.175 34.145 6.084 o
1 0 7 2620.560 2210.630 64.933 1.201 o
1 0 8 382.376 541.074 34.261 13.344 o
1 0 13 356.072 365.603 54.092 11.498 o
1 0 14 1.652 9.793 12.057 405.690 o
1 0 15 45.753 36.670 12.034 158.183 o
1 1 0 2859.670 2600.080 38.852 1.048 o
1 1 1 7469.300 9761.600 97.574 0.147 o
1 1 2 1294.140 1241.380 40.203 3.484 o
1 1 3 2613.520 2702.090 70.721 1.076 o
1 1 4 9776.250 9956.200 152.399 0.104 o
1 1 6 719.350 666.697 26.004 8.339 o
1 1 7 180.371 123.733 12.153 50.149 o
1 1 9 136.006 172.269 29.207 35.473 o
1 1 10 261.619 277.829 40.357 18.232 o
1 1 11 454.783 489.799 56.716 9.168 o
1 1 12 108.065 78.399 24.461 53.401 o
1 1 13 90.309 76.817 23.034 61.042 o
1 1 14 17.976 25.657 14.160 206.738 o
1 1 15 10.255 24.422 8.642 397.450 o
1 2 0 5239.810 5595.840 48.721 0.330 o
1 2 1 5969.140 5210.850 81.177 0.288 o
1 2 2 7732.970 7895.850 116.093 0.162 o
1 2 3 10685.200 10136.900 145.531 0.092 o
1 2 4 189.721 131.102 18.365 42.209 o
1 2 5 3352.000 3020.010 95.105 0.741 o
1 2 6 1639.950 1615.470 75.119 2.140 o
1 2 7 3813.760 3819.270 125.314 0.541 o
1 2 8 18.501 43.791 14.352 179.901 o
1 2 9 5.912 27.818 12.964 273.805 o
1 2 10 35.628 84.996 22.609 80.340 o
1 2 11 611.674 720.635 69.602 5.989 o
1 2 12 153.723 155.756 30.866 32.933 o
1 2 13 108.984 102.435 28.512 44.002 o
1 2 14 72.079 59.262 22.223 72.007 o
1 2 15 63.233 53.127 22.416 76.028 o
1 3 0 296.982 436.255 16.733 21.131 o
1 3 1 5239.330 4527.170 85.459 0.364 o
1 3 2 1970.460 2332.050 67.210 1.554 o
1 3 3 292.997 213.667 22.493 25.631 o
1 3 4 389.338 426.023 35.495 14.194 o
1 3 5 845.361 670.517 46.993 6.224 o
1 3 6 162.294 146.727 23.458 39.923 o
1 3 7 282.223 290.021 35.688 19.072 o
1 3 8 393.534 400.983 44.254 12.604 o
1 3 9 66.445 135.153 26.930 51.253 o
1 3 10 439.669 494.891 56.561 9.316 o
1 3 11 321.441 349.514 47.996 13.553 o
1 3 12 84.927 74.463 19.330 73.031 o
1 3 13 14.482 16.552 11.690 293.629 o
1 3 14 200.869 204.330 44.447 19.686 o
1 3 15 13.546 34.955 18.095 150.736 o
1 4 0 439.888 383.369 26.390 15.195 o
1 4 1 1262.980 904.362 42.556 4.016 o
1 4 2 1863.470 1798.850 63.853 1.892 o
1 4 3 1164.860 1283.010 58.760 3.445 o
1 4 4 565.007 940.822 55.790 6.595 o
1 4 5 699.503 722.911 52.240 6.669 o
1 4 6 659.733 630.970 51.739 7.300 o
1 4 7 726.417 698.875 57.680 6.229 o
1 4 8 421.765 369.886 44.138 12.407 o
1 4 9 258.472 300.477 42.672 17.145 o
1 4 10 154.159 153.788 32.177 31.765 o
1 4 11 415.845 434.125 55.790 10.011 o
1 4 12 136.099 131.835 31.560 34.997 o
1 4 13 230.123 200.202 41.514 20.132 o
1 4 14 0.316 12.076 12.732 372.115 o
1 4 15 38.423 75.852 27.702 62.813 o
1 5 0 99.040 108.440 10.692 80.745 o
1 5 1 1021.830 1035.080 49.501 4.451 o
1 5 2 13.930 83.453 15.703 139.508 o
1 5 3 151.813 211.275 23.959 36.766 o
1 5 4 2952.590 2891.260 99.349 0.858 o
1 5 5 1328.240 1476.570 78.823 2.601 o
1 5 6 117.636 132.876 25.503 44.848 o
1 5 7 1279.390 1207.230 80.058 2.877 o
1 5 8 472.043 401.099 48.266 10.702 o
1 5 9 71.769 72.959 22.300 69.397 o
1 5 10 21.329 15.124 3.125 492.328 o
1 5 11 287.930 362.324 54.208 12.508 o
1 5 12 53.024 35.495 15.857 120.707 o
1 5 13 59.536 71.608 25.889 62.874 o
1 5 14 15.841 9.414 11.382 316.495 o
1 6 0 15309.400 15892.800 145.736 0.044 o
1 6 1 5049.720 4615.060 115.244 0.365 o
1 6 2 298.054 524.561 38.775 14.433 o
1 6 3 841.975 1164.480 63.390 4.422 o
1 6 4 98.380 93.716 22.841 57.155 o
1 6 5 451.371 442.921 42.865 11.553 o
1 6 6 1011.810 1046.850 71.261 3.834 o
1 6 7 530.241 624.913 59.301 7.635 o
1 6 8 52.320 66.284 19.638 89.255 o
1 6 9 828.644 860.919 76.624 4.454 o
1 6 10 476.313 481.812 62.194 8.312 o
1 6 11 70.316 86.308 26.853 55.763 o
1 6 12 61.559 80.714 27.779 56.170 o
1 6 13 19.744 17.478 16.667 173.376 o
1 6 14 9.020 -4.205 12.771 347.869 o
1 7 0 0.672 13.748 6.145 981.597 o
1 7 1 1311.550 1158.580 61.268 3.206 o
1 7 2 66.436 169.838 27.277 47.433 o
1 7 3 180.805 195.302 28.242 31.128 o
1 7 4 2037.420 1736.500 84.070 1.637 o
1 7 5 76.459 147.075 25.464 50.926 o
1 7 6 664.615 687.223 58.027 6.608 o
1 7 7 71.570 86.424 21.336 69.951 o
1 7 8 297.505 297.699 43.443 15.892 o
1 7 9 49.629 33.026 13.774 140.948 o
1 7 10 254.546 346.003 50.774 14.129 o
1 7 11 58.951 75.505 24.885 65.413 o
1 7 12 8.552 -11.420 12.848 348.196 o
1 7 13 24.344 21.992 16.282 165.343 o
1 7 14 56.644 67.133 28.319 57.511 o
1 8 0 529.532 510.373 29.647 11.550 o
1 8 1 547.048 577.997 46.684 8.981 o
1 8 2 745.009 659.367 50.465 6.693 o
1 8 3 1050.680 1121.580 67.403 3.739 o
1 8 4 1210.170 1227.990 73.615 3.110 o
1 8 5 302.224 283.501 35.380 18.600 o
1 8 6 364.706 299.589 39.315 15.376 o
1 8 7 183.250 156.026 28.975 32.000 o
1 8 8 400.756 306.418 43.791 13.437 o
1 8 9 273.721 227.017 39.045 19.184 o
1 8 10 843.423 788.385 77.781 4.473 o
1 8 11 133.909 157.492 34.724 30.889 o
1 8 12 50.867 61.461 22.262 80.169 o
1 8 13 13.680 6.945 7.138 545.818 o
1 9 0 114.745 119.461 17.591 59.669 o
1 9 1 1466.500 1508.480 81.138 2.353 o
1 9 2 628.800 591.964 50.388 7.805 o
1 9 3 1310.900 1340.800 78.090 2.746 o
1 9 4 847.300 849.962 64.586 4.932 o
1 9 5 29.266 37.772 17.169 136.397 o
1 9 6 430.765 456.155 52.124 10.278 o
1 9 7 383.514 353.218 44.987 13.059 o
1 9 8 636.285 614.033 63.352 6.608 o
1 9 9 655.212 516.112 60.960 6.989 o
1 9 10 118.106 134.381 33.489 34.471 o
1 9 11 27.848 22.609 9.993 250.981 o
1 9 12 68.749 69.409 26.969 57.831 o
1 9 13 47.691 83.337 28.203 58.021 o
1 10 0 741.995 768.365 41.235 6.888 o
1 10 1 687.507 731.515 58.336 6.317 o
1 10 2 67.397 87.041 19.831 76.084 o
1 10 3 210.759 186.197 30.441 27.668 o
1 10 4 1603.560 1615.890 93.523 1.993 o
1 10 5 85.287 100.738 22.802 59.700 o
1 10 6 163.846 172.384 35.225 27.824 o
1 10 7 54.871 76.392 20.641 81.212 o
1 10 8 44.749 35.534 12.655 155.571 o
1 10 9 2.862 25.155 13.542 279.380 o
1 10 10 188.709 227.943 43.135 20.344 o
1 10 11 43.844 37.926 21.143 95.451 o
1 10 12 27.558 31.213 16.050 154.542 o
1 11 0 170.243 154.791 19.255 42.513 o
1 11 1 58.232 115.167 22.763 65.551 o
1 11 2 388.624 354.492 43.829 13.202 o
1 11 3 61.523 56.060 18.056 93.828 o
1 11 4 231.952 198.967 32.216 24.903 o
1 11 5 47.401 107.181 23.805 67.305 o
1 11 6 443.543 502.106 57.024 9.177 o
1 11 7 33.819 26.081 12.964 183.009 o
1 11 8 255.588 201.784 37.579 20.970 o
1 11 9 31.126 83.723 24.808 73.798 o
1 11 10 127.825 99.233 28.126 42.098 o
1 11 11 120.102 44.601 18.404 67.967 o
1 12 0 578.405 488.307 36.309 10.254 o
1 12 1 259.640 366.375 47.610 14.727 o
1 12 2 409.827 407.580 49.578 11.296 o
1 12 3 101.443 95.799 24.037 53.779 o
1 12 4 119.368 124.813 27.277 42.675 o
1 12 5 226.067 224.817 38.736 21.148 o
1 12 6 7.067 -5.440 7.369 819.707 o
1 12 7 49.985 63.390 25.078 69.678 o
1 12 8 24.108 30.711 15.086 172.450 o
1 12 9 35.562 13.311 9.028 254.202 o
1 12 10 68.691 58.838 25.194 64.078 o
1 12 11 68.913 65.667 27.779 56.208 o
1 13 0 16.891 48.575 17.941 138.149 o
1 13 1 680.714 748.915 69.139 5.621 o
1 13 2 513.719 593.816 60.574 7.751 o
1 13 3 83.669 74.811 20.757 69.366 o
1 13 4 281.465 252.982 40.974 17.774 o
1 13 5 365.388 309.003 46.144 13.552 o
1 13 6 303.961 307.962 48.845 14.070 o
1 13 7 59.931 61.886 23.535 71.675 o
1 13 8 51.522 65.049 23.574 74.121 o
1 13 9 39.393 61.037 23.381 80.844 o
1 13 10 58.152 91.092 28.512 54.020 o
1 14 0 1167.740 1152.480 88.816 2.941 o
1 14 1 174.470 185.850 37.386 25.248 o
1 14 2 247.561 171.150 35.187 23.191 o
1 14 3 173.982 206.491 38.698 23.896 o
1 14 4 560.534 590.228 68.290 6.722 o
1 14 5 24.445 34.724 14.931 169.722 o
1 14 6 40.471 29.168 10.649 190.225 o
1 14 7 14.206 -13.079 12.809 309.853 o
1 14 8 73.082 78.013 24.075 63.109 o
1 14 9 236.248 243.452 47.803 16.644 o
1 15 1 24.857 24.191 14.507 185.561 o
1 15 2 57.970 37.193 14.970 120.386 o
1 15 3 19.438 29.014 15.471 178.792 o
1 15 4 180.231 202.710 41.900 21.812 o
1 15 5 24.585 36.499 17.632 138.956 o
1 15 6 14.199 3.318 6.173 638.225 o
1 15 7 20.947 20.796 11.343 258.759 o
1 16 1 38.071 35.534 17.863 121.962 o
1 16 2 103.648 76.122 24.615 54.310 o
1 16 3 47.089 39.431 16.590 119.878 o
1 16 4 34.323 40.743 18.674 117.146 o
1 16 5 3.129 19.677 13.427 296.429 o
1 17 2 141.263 186.042 39.508 25.558 o
2 0 1 4256.920 5235.230 65.435 0.431 o
2 0 2 2087.130 1327.220 38.543 2.045 o
2 0 3 10750.000 11226.700 126.549 0.086 o
2 0 4 3668.430 2400.110 61.731 0.782 o
2 0 5 99.056 206.259 19.021 50.811 o
2 0 6 2110.440 2017.140 63.004 1.586 o
2 0 7 44.270 60.535 12.423 139.192 o
2 0 8 271.242 238.861 24.808 25.199 o
2 0 12 25.422 44.485 15.086 157.365 o
2 0 13 63.472 53.668 19.754 86.112 o
2 0 14 80.935 53.922 14.661 95.978 o
2 0 15 1.560 15.306 13.601 313.019 o
2 1 0 4761.840 4065.430 55.481 0.443 o
2 1 1 2621.480 2376.500 52.549 1.188 o
2 1 2 2907.870 3409.430 109.149 0.780 o
2 1 3 12632.200 12003.200 804.821 0.042 o
2 1 4 5513.210 4380.350 265.328 0.266 o
2 1 5 347.411 206.571 19.233 23.783 o
2 1 6 652.469 342.696 52.396 8.494 o
2 1 7 279.929 193.121 27.779 24.663 o
2 1 8 37.969 45.527 13.427 151.811 o
2 1 9 121.938 121.726 25.078 45.670 o
2 1 10 37.294 34.840 14.700 149.803 o
2 1 11 334.500 417.457 54.169 11.422 o
2 1 12 553.578 504.460 60.921 7.752 o
2 1 13 225.400 286.896 49.154 15.892 o
2 1 14 8.881 4.437 6.675 743.102 o
2 1 15 55.281 67.210 25.425 66.183 o
2 2 0 4701.290 5530.920 80.984 0.368 o
2 2 1 7458.600 7761.500 107.104 0.171 o
2 2 2 1331.990 1012.660 43.713 3.634 o
2 2 3 411.554 294.882 25.773 17.433 o
2 2 4 1472.530 1612.070 66.631 2.447 o
2 2 5 926.816 754.741 49.269 5.450 o
2 2 6 1646.710 1569.750 76.007 2.150 o
2 2 7 1498.450 1590.310 82.951 2.239 o
2 2 8 264.362 256.339 34.338 20.931 o
2 2 9 101.690 120.106 25.233 49.093 o
2 2 10 225.698 186.081 33.991 24.588 o
2 2 11 128.758 110.769 23.882 47.215 o
2 2 12 679.117 637.298 69.795 5.849 o
2 2 13 53.739 63.390 23.728 73.033 o
2 2 14 25.128 37.540 17.478 139.033 o
2 2 15 7.628 -19.484 16.127 241.189 o
2 3 0 1402.840 1094.850 26.066 3.554 o
2 3 1 5661.440 4839.840 92.983 0.317 o
2 3 2 3844.980 3292.630 84.186 0.620 o
2 3 3 837.961 729.239 44.601 6.211 o
2 3 4 2561.420 2600.000 90.938 1.066 o
2 3 5 150.140 201.437 26.660 35.007 o
2 3 6 473.441 505.849 45.257 10.433 o
2 3 7 332.120 366.182 40.820 14.970 o
2 3 8 17.002 86.231 19.523 106.783 o
2 3 9 204.396 204.022 33.836 25.360 o
2 3 10 12.524 29.361 11.883 265.637 o
2 3 11 80.702 106.486 27.972 49.240 o
2 3 12 481.469 535.981 64.933 7.746 o
2 3 13 48.116 63.583 23.535 75.913 o
2 3 14 178.050 179.098 40.318 23.351 o
2 3 15 44.550 54.362 23.959 77.631 o
2 4 0 8784.900 8214.890 118.447 0.135 o
2 4 1 3879.540 3581.140 88.854 0.584 o
2 4 2 2964.790 3016.460 86.694 0.860 o
2 4 3 910.508 855.440 49.076 5.294 o
2 4 4 7121.290 7510.490 162.662 0.178 o
2 4 5 1033.970 989.359 62.812 4.103 o
2 4 6 231.983 290.098 35.881 20.903 o
2 4 7 76.685 84.803 19.754 72.997 o
2 4 8 144.327 188.164 32.795 30.627 o
2 4 9 236.340 276.942 42.132 18.356 o
2 4 10 470.781 451.795 55.674 9.339 o
2 4 11 48.573 49.617 17.863 106.191 o
2 4 12 295.955 440.452 61.268 10.393 o
2 4 13 4.951 -1.775 5.209 1426.550 o
2 4 14 22.034 -1.428 4.090 597.495 o
2 4 15 55.432 75.891 29.940 52.798 o
2 5 0 11.188 94.245 10.057 188.386 o
2 5 1 576.189 642.969 40.318 8.957 o
2 5 2 3102.030 2728.250 88.237 0.859 o
2 5 3 2985.850 2739.750 93.407 0.883 o
2 5 4 172.642 280.067 36.807 23.293 o
2 5 5 482.689 626.263 51.661 8.842 o
2 5 6 249.823 254.950 35.418 21.097 o
2 5 7 527.738 594.279 57.024 8.002 o
2 5 8 790.065 814.119 69.641 4.992 o
2 5 9 408.011 388.174 50.890 11.223 o
2 5 10 95.328 67.248 22.918 61.256 o
2 5 11 478.383 599.487 69.718 7.059 o
2 5 12 3.594 2.353 8.102 812.921 o
2 5 13 154.348 195.804 44.138 21.712 o
2 5 14 103.228 157.916 42.247 26.261 o
2 6 0 28.132 47.318 8.000 230.445 o
2 6 1 626.718 691.351 45.604 7.800 o
2 6 2 1690.410 1590.160 71.184 2.133 o
2 6 3 238.675 380.033 38.119 18.151 o
2 6 4 105.026 101.123 21.992 56.342 o
2 6 5 398.842 396.083 41.591 13.081 o
2 6 6 57.085 64.008 19.330 88.550 o
2 6 7 458.724 471.858 51.777 9.905 o
2 6 8 31.714 38.736 14.275 159.901 o
2 6 9 126.938 168.025 33.181 32.505 o
2 6 10 215.737 255.413 44.099 18.527 o
2 6 11 30.321 47.996 18.867 116.113 o
2 6 12 263.454 229.100 48.575 15.877 o
2 6 13 93.835 82.025 31.637 42.654 o
2 6 14 32.783 62.001 27.277 67.957 o
2 7 0 47.803 101.017 12.316 113.160 o
2 7 1 918.279 773.762 51.044 5.372 o
2 7 2 372.308 495.625 46.839 11.690 o
2 7 3 503.506 1285.780 70.065 5.173 o
2 7 4 213.609 252.596 33.142 23.941 o
2 7 5 356.406 346.003 40.010 14.844 o
2 7 6 309.217 389.640 43.791 14.457 o
2 7 7 273.574 341.952 45.141 15.418 o
2 7 8 440.727 343.380 46.144 11.936 o
2 7 9 180.015 217.757 40.472 22.308 o
2 7 10 182.430 150.007 36.923 26.122 o
2 7 11 337.179 310.547 52.510 12.535 o
2 7 12 75.165 64.856 24.345 63.688 o
2 7 13 10.889 27.085 17.478 169.870 o
2 7 14 3.546 43.366 21.529 122.569 o
2 8 0 141.308 167.858 17.878 47.726 o
2 8 1 3295.570 3043.000 109.110 0.730 o
2 8 2 907.379 844.560 58.799 4.946 o
2 8 3 1460.310 1438.950 78.244 2.445 o
2 8 4 149.207 129.481 23.651 42.732 o
2 8 5 408.570 427.296 48.227 11.411 o
2 8 6 158.203 135.539 27.007 37.358 o
2 8 7 1499.270 1481.940 94.217 2.165 o
2 8 8 174.570 182.647 35.264 26.799 o
2 8 9 74.600 74.849 22.300 68.096 o
2 8 10 350.052 470.276 61.191 9.666 o
2 8 11 13.571 21.722 10.186 327.408 o
2 8 12 60.691 84.147 28.821 53.497 o
2 8 13 23.941 30.634 19.137 129.338 o
2 9 0 1124.030 1107.570 46.504 4.054 o
2 9 1 1144.440 1074.970 70.258 3.491 o
2 9 2 67.018 97.150 20.140 73.215 o
2 9 3 133.398 152.129 28.551 37.550 o
2 9 4 929.301 745.752 60.381 4.993 o
2 9 5 45.278 75.389 19.677 90.510 o
2 9 6 373.708 379.454 45.913 12.802 o
2 9 7 365.164 323.202 45.295 13.620 o
2 9 8 637.042 641.812 66.593 6.279 o
2 9 9 63.403 85.884 26.930 57.234 o
2 9 10 532.593 517.269 65.204 7.421 o
2 9 11 28.632 48.112 21.297 101.303 o
2 9 12 17.821 1.698 10.726 353.092 o
2 9 13 22.166 51.198 23.767 90.110 o
2 10 0 646.312 624.084 37.517 8.560 o
2 10 1 95.647 84.996 20.989 63.202 o
2 10 2 1317.360 1216.760 77.704 2.846 o
2 10 3 744.345 786.031 64.046 5.537 o
2 10 4 50.776 45.334 19.715 96.166 o
2 10 5 940.287 886.306 71.647 4.259 o
2 10 6 569.988 571.207 63.853 7.116 o
2 10 7 24.977 10.070 9.954 297.600 o
2 10 8 46.103 35.225 17.092 119.553 o
2 10 9 195.361 208.304 36.923 23.870 o
2 10 10 213.352 161.196 35.380 25.099 o
2 10 11 20.277 25.387 16.050 172.892 o
2 10 12 20.775 5.826 11.999 280.114 o
2 11 0 235.770 253.329 25.052 26.869 o
2 11 1 176.755 183.728 30.673 30.034 o
2 11 2 187.507 249.703 37.386 22.985 o
2 11 3 199.408 278.909 38.659 21.170 o
2 11 4 674.652 642.699 62.580 6.357 o
2 11 5 54.830 23.844 11.845 155.199 o
2 11 6 615.440 565.921 61.577 7.034 o
2 11 7 348.251 330.223 49.539 12.874 o
2 11 8 106.572 130.214 31.830 37.845 o
2 11 9 113.908 89.703 24.731 50.534 o
2 11 10 56.751 93.176 26.429 59.248 o
2 11 11 525.867 527.879 71.377 6.830 o
2 12 0 37.801 86.038 22.763 78.520 o
2 12 1 756.820 637.838 60.960 6.025 o
2 12 2 197.502 230.296 38.659 22.276 o
2 12 3 368.824 410.127 49.848 11.830 o
2 12 4 247.515 226.862 37.463 20.844 o
2 12 5 48.571 52.973 17.671 105.951 o
2 12 6 364.747 386.823 51.854 11.669 o
2 12 7 602.250 535.750 61.461 7.235 o
2 12 8 144.631 117.328 29.052 37.676 o
2 12 9 121.807 151.859 34.724 32.075 o
2 12 10 147.765 214.207 44.871 21.189 o
2 12 11 115.774 170.108 44.408 23.705 o
2 13 0 196.989 429.919 50.851 14.414 o
2 13 1 285.765 475.485 56.561 11.212 o
2 13 2 385.338 470.623 54.979 10.283 o
2 13 3 46.112 9.916 8.372 228.522 o
2 13 4 3.486 1.080 8.990 716.876 o
2 13 5 85.135 76.469 21.760 65.856 o
2 13 6 22.252 32.563 17.478 146.416 o
2 13 7 13.718 40.010 20.101 126.730 o
2 13 8 214.532 172.655 39.431 22.371 o
2 13 9 63.101 86.925 28.281 53.953 o
2 13 10 15.690 8.102 5.942 560.868 o
2 14 0 12.023 86.115 26.467 74.059 o
2 14 1 394.664 416.300 53.436 10.763 o
2 14 2 234.112 253.715 41.900 18.895 o
2 14 3 34.116 32.139 11.575 191.853 o
2 14 4 113.023 88.546 26.506 47.725 o
2 14 5 263.263 248.545 44.447 17.098 o
2 14 6 8.438 5.980 2.546 1201.120 o
2 14 7 14.946 36.884 12.308 231.398 o
2 14 8 109.198 99.927 32.062 38.963 o
2 15 0 220.629 283.539 46.761 16.919 o
2 15 1 353.744 327.523 49.385 12.839 o
2 15 2 66.459 61.075 21.066 77.857 o
2 15 3 146.481 148.849 33.373 31.494 o
2 15 4 42.955 77.010 24.384 72.183 o
2 15 5 30.652 24.654 7.716 271.963 o
2 15 6 30.730 48.806 22.069 95.157 o
2 15 7 104.937 142.946 34.492 34.163 o
2 16 1 7.869 24.422 13.581 256.447 o
2 16 2 17.571 38.505 18.596 137.337 o
2 16 3 33.033 42.826 19.715 110.121 o
2 16 4 12.957 -4.746 11.999 349.246 o
2 16 5 124.436 132.992 34.955 32.401 o
2 17 1 39.356 44.639 18.018 115.212 o
2 17 2 45.245 62.696 21.722 84.839 o
3 0 1 8675.500 10260.400 131.680 0.118 o
3 0 2 8736.010 9318.960 198.485 0.120 o
3 0 3 567.669 681.088 35.110 9.299 o
3 0 4 329.033 273.624 22.841 21.888 o
3 0 5 235.649 152.669 17.593 35.469 o
3 0 6 3177.830 2878.990 81.524 0.826 o
3 0 7 321.968 330.995 29.785 18.866 o
3 0 8 189.905 305.724 29.554 25.728 o
3 0 9 344.624 375.905 35.418 15.914 o
3 0 11 46.694 30.480 5.324 220.411 o
3 0 12 140.161 102.628 24.924 44.500 o
3 0 13 258.048 274.202 45.990 16.349 o
3 0 14 51.099 96.918 28.165 55.754 o
3 0 15 5.428 40.570 13.380 238.305 o
3 1 0 144.305 193.720 13.388 49.276 o
3 1 1 7987.330 7931.270 105.213 0.156 o
3 1 2 14516.100 18025.200 177.207 0.043 o
3 1 3 16859.100 16171.300 906.330 0.027 o
3 1 4 1898.390 1641.410 71.570 1.882 o
3 1 5 293.614 214.192 28.030 23.241 o
3 1 6 123.254 138.429 14.056 60.236 o
3 1 7 1075.360 1279.070 46.536 3.938 o
3 1 8 45.896 69.911 18.674 96.541 o
3 1 9 322.479 350.286 44.176 14.495 o
3 1 10 58.411 39.392 14.352 122.536 o
3 1 11 740.915 825.848 77.666 4.757 o
3 1 12 103.596 104.210 27.162 46.892 o
3 1 13 43.178 45.797 20.641 96.070 o
3 1 14 57.742 54.786 20.834 84.314 o
3 1 15 0.047 -0.926 9.723 751.611 o
3 2 0 6689.350 5942.250 89.047 0.231 o
3 2 1 235.677 254.294 19.908 29.406 o
3 2 2 4631.610 4292.900 95.992 0.429 o
3 2 3 7055.510 7740.630 139.821 0.180 o
3 2 4 2963.910 2933.120 92.790 0.862 o
3 2 5 631.559 719.940 49.809 7.325 o
3 2 6 213.835 195.572 27.663 28.935 o
3 2 7 1976.750 2223.750 99.272 1.420 o
3 2 8 860.782 864.276 66.361 4.776 o
3 2 9 513.045 580.119 57.526 8.129 o
3 2 10 219.313 215.982 36.846 22.587 o
3 2 11 491.153 502.646 57.564 8.653 o
3 2 12 43.051 62.040 20.178 93.442 o
3 2 13 5.023 14.121 6.057 769.524 o
3 2 14 382.196 405.497 61.615 9.601 o
3 2 15 0.527 10.996 13.889 322.723 o
3 3 0 4146.640 3763.410 82.103 0.532 o
3 3 1 10614.200 9644.110 138.741 0.096 o
3 3 2 3752.010 3417.050 89.742 0.621 o
3 3 3 870.469 1105.640 57.950 4.614 o
3 3 4 1859.530 2018.570 81.331 1.683 o
3 3 5 2354.690 2516.280 96.571 1.156 o
3 3 6 2246.150 2551.890 103.631 1.170 o
3 3 7 486.801 497.669 48.845 9.832 o
3 3 8 563.537 630.391 58.953 7.402 o
3 3 9 127.865 150.933 28.782 37.986 o
3 3 10 447.252 516.613 59.301 8.773 o
3 3 11 274.247 278.678 44.485 16.389 o
3 3 12 174.514 263.052 46.105 18.807 o
3 3 13 85.009 146.303 38.003 31.812 o
3 3 14 80.520 122.691 35.457 36.272 o
3 3 15 32.682 55.712 26.583 71.606 o
3 4 0 484.600 795.561 41.823 8.981 o
3 4 1 1846.160 1947.230 67.441 1.814 o
3 4 2 3383.340 3387.960 94.950 0.692 o
3 4 3 500.039 613.415 43.019 9.710 o
3 4 4 336.415 553.382 45.064 12.125 o
3 4 5 169.619 244.340 31.792 27.572 o
3 4 6 753.139 831.982 62.310 5.483 o
3 4 7 352.838 374.207 43.945 13.677 o
3 4 8 36.865 32.100 13.041 169.323 o
3 4 9 145.251 152.785 30.750 33.956 o
3 4 10 34.611 39.469 15.587 142.297 o
3 4 11 494.648 514.028 63.892 7.845 o
3 4 12 72.180 76.933 24.268 63.007 o
3 4 13 74.988 56.947 23.998 65.936 o
3 4 14 16.531 31.907 23.381 101.933 o
3 5 0 186.828 229.061 24.037 32.233 o
3 5 1 2428.950 2296.940 79.363 1.233 o
3 5 2 2730.390 2964.140 94.719 0.927 o
3 5 3 2135.810 1848.660 79.248 1.550 o
3 5 4 5164.490 4863.260 136.696 0.337 o
3 5 5 1040.220 984.150 66.978 3.969 o
3 5 6 673.684 624.913 57.449 6.790 o
3 5 7 475.181 584.247 56.947 8.503 o
3 5 8 24.290 43.752 15.742 152.984 o
3 5 9 366.173 304.721 46.954 13.385 o
3 5 10 494.058 467.575 61.384 8.321 o
3 5 11 99.374 101.162 30.210 42.839 o
3 5 12 20.355 15.703 5.016 454.200 o
3 5 13 74.556 117.405 34.647 38.275 o
3 5 14 45.463 32.177 9.105 189.514 o
3 6 0 144.624 183.822 16.068 47.577 o
3 6 1 366.814 374.863 33.566 15.787 o
3 6 2 1322.650 1645.560 80.675 2.460 o
3 6 3 895.967 967.328 59.648 4.717 o
3 6 4 1847.800 1603.740 80.906 1.878 o
3 6 5 311.239 315.254 38.080 16.941 o
3 6 6 65.379 199.700 32.718 37.414 o
3 6 7 984.536 999.699 78.129 3.759 o
3 6 8 748.069 862.115 75.196 4.789 o
3 6 9 393.726 493.580 59.841 9.317 o
3 6 10 702.142 753.815 78.784 4.964 o
3 6 11 604.430 699.299 77.936 5.502 o
3 6 12 62.118 78.206 26.969 58.377 o
3 6 13 258.419 244.340 52.857 14.425 o
3 6 14 34.748 90.591 33.528 47.193 o
3 7 0 1157.740 937.826 37.544 4.419 o
3 7 1 571.105 649.490 49.886 8.096 o
3 7 2 3797.760 3105.890 106.756 0.623 o
3 7 3 275.043 347.431 43.289 15.880 o
3 7 4 139.005 154.907 26.313 39.258 o
3 7 5 537.193 590.961 53.899 8.258 o
3 7 6 59.587 91.864 22.030 71.209 o
3 7 7 22.168 16.282 5.980 401.478 o
3 7 8 243.706 307.537 45.218 16.557 o
3 7 9 207.287 256.995 44.022 18.802 o
3 7 10 100.837 138.394 32.023 37.780 o
3 7 11 168.115 224.586 45.257 20.059 o
3 7 12 7.923 52.857 22.262 108.482 o
3 7 13 63.177 88.198 30.904 48.153 o
3 7 14 75.114 54.902 25.155 62.892 o
3 8 0 190.129 319.651 23.611 28.501 o
3 8 1 656.622 608.168 48.806 7.644 o
3 8 2 91.243 114.550 23.226 55.574 o
3 8 3 82.939 179.484 35.573 33.285 o
3 8 4 404.281 377.949 42.440 12.979 o
3 8 5 4.463 54.864 19.754 132.032 o
3 8 6 143.105 139.667 27.123 38.766 o
3 8 7 218.251 225.358 36.807 22.442 o
3 8 8 203.825 148.271 31.251 28.904 o
3 8 9 601.869 681.898 71.685 5.985 o
3 8 10 205.441 223.737 42.865 19.952 o
3 8 11 302.057 325.709 54.825 12.426 o
3 8 12 27.666 43.289 20.989 105.739 o
3 8 13 114.125 162.932 43.096 24.903 o
3 9 0 1274.970 1265.450 74.772 2.930 o
3 9 1 571.831 664.691 55.327 7.538 o
3 9 2 778.217 772.528 59.879 5.634 o
3 9 3 35.716 118.987 26.120 62.250 o
3 9 4 749.543 696.791 59.802 5.977 o
3 9 5 260.017 221.962 32.756 22.591 o
3 9 6 140.721 169.684 32.370 32.045 o
3 9 7 86.548 117.675 34.608 37.036 o
3 9 8 60.840 56.137 17.941 94.757 o
3 9 9 40.571 4.900 12.038 204.977 o
3 9 10 18.342 16.899 8.874 349.658 o
3 9 11 20.657 33.952 16.667 156.723 o
3 9 12 8.578 11.613 10.996 379.824 o
3 9 13 9.956 5.324 11.497 373.746 o
3 10 0 1121.070 1260.440 79.248 3.136 o
3 10 1 2066.690 2000.250 102.435 1.416 o
3 10 2 166.520 237.009 34.801 25.976 o
3 10 3 61.165 27.586 11.227 146.694 o
3 10 4 175.555 208.459 32.872 27.615 o
3 10 5 194.338 240.867 37.039 23.064 o
3 10 6 370.509 363.172 47.803 12.597 o
3 10 7 69.215 64.085 22.956 69.833 o
3 10 8 490.720 434.858 56.137 9.161 o
3 10 9 67.156 60.188 18.944 85.689 o
3 10 10 222.729 197.154 38.968 21.740 o
3 10 11 56.197 48.652 23.844 74.505 o
3 10 12 34.012 22.609 13.581 178.909 o
3 11 0 417.951 395.118 46.607 11.802 o
3 11 1 971.393 911.230 71.685 4.126 o
3 11 2 834.985 795.561 66.940 4.981 o
3 11 3 63.402 53.282 16.474 100.748 o
3 11 4 57.252 85.343 23.226 69.452 o
3 11 5 146.236 144.953 30.441 34.547 o
3 11 6 159.784 101.972 26.043 40.299 o
3 11 7 256.609 241.138 42.132 18.281 o
3 11 8 177.242 139.358 31.213 31.312 o
3 11 9 17.442 27.200 13.234 222.384 o
3 11 10 23.326 2.971 9.298 352.507 o
3 11 11 113.644 64.432 23.111 56.440 o
3 12 0 6.475 40.472 15.317 198.286 o
3 12 1 265.577 303.679 43.289 16.692 o
3 12 2 65.591 98.847 25.966 57.511 o
3 12 3 689.881 720.288 67.248 5.762 o
3 12 4 260.277 265.869 40.858 18.273 o
3 12 5 287.123 322.083 48.883 14.254 o
3 12 6 7.007 50.041 24.384 95.671 o
3 12 7 4.045 5.826 8.102 728.822 o
3 12 8 66.757 74.656 25.155 62.461 o
3 12 9 59.242 81.987 25.503 62.583 o
3 12 10 44.441 43.366 12.308 152.518 o
3 13 0 322.890 418.731 54.825 11.442 o
3 13 1 2353.100 2407.940 126.973 1.062 o
3 13 2 208.716 233.768 41.283 20.413 o
3 13 3 124.453 113.238 28.319 41.338 o
3 13 4 63.107 95.954 25.734 59.058 o
3 13 5 833.132 915.783 84.032 4.058 o
3 13 6 109.715 62.310 18.828 67.480 o
3 13 7 13.754 41.977 18.867 137.295 o
3 13 8 10.095 5.517 7.986 577.889 o
3 13 9 34.723 -4.283 18.172 144.479 o
3 13 10 32.442 24.345 20.178 115.349 o
3 14 0 887.266 945.645 82.141 3.945 o
3 14 1 208.288 183.766 38.389 22.988 o
3 14 2 201.233 194.106 37.772 23.432 o
3 14 3 134.561 113.933 30.904 36.813 o
3 14 4 32.400 32.177 13.928 168.368 o
3 14 5 129.385 134.150 31.290 35.852 o
3 14 6 48.992 49.964 20.834 90.310 o
3 14 7 44.872 34.917 13.812 146.085 o
3 14 8 283.335 213.629 43.983 17.194 o
3 15 0 665.951 747.719 76.084 5.267 o
3 15 1 92.306 129.520 37.039 32.966 o
3 15 2 31.630 42.710 17.979 124.043 o
3 15 3 75.926 93.368 27.355 52.668 o
3 15 4 27.139 14.121 10.263 268.239 o
3 15 5 235.526 283.501 49.886 15.449 o
3 15 6 11.173 11.343 4.321 736.012 o
3 15 7 114.022 156.103 38.389 28.994 o
3 16 0 235.012 286.703 48.382 15.935 o
3 16 1 56.303 31.367 17.246 110.924 o
3 16 2 22.196 38.235 17.130 146.012 o
3 16 3 41.698 38.389 18.288 114.113 o
3 16 4 11.243 18.867 12.616 279.014 o
3 16 5 54.708 68.676 26.004 64.354 o
3 17 1 68.692 69.486 27.509 56.486 o
4 0 0 240.304 155.023 10.572 38.561 o
4 0 1 11008.300 13809.700 62.964 0.074 o
4 0 2 9572.700 9624.460 288.825 0.100 o
4 0 3 61.962 94.690 6.358 123.900 o
4 0 4 847.806 809.798 43.752 5.955 o
4 0 5 12.902 182.570 21.567 73.194 o
4 0 6 229.798 179.908 22.493 31.605 o
4 0 7 2458.220 2382.980 83.800 1.182 o
4 0 8 219.432 133.185 20.718 36.225 o
4 0 9 224.662 252.133 31.599 24.183 o
4 0 10 73.869 127.668 27.702 49.071 o
4 0 11 248.364 266.139 43.443 17.645 o
4 0 12 40.504 85.112 24.307 71.869 o
4 0 13 52.776 53.050 16.050 111.486 o
4 0 14 79.343 73.537 23.072 64.616 o
4 0 15 0.560 -8.327 11.077 568.502 o
4 1 0 1127.350 661.373 27.162 5.376 o
4 1 1 5952.820 6371.200 101.857 0.254 o
4 1 2 2525.360 2224.950 65.628 1.245 o
4 1 3 4512.010 3933.920 200.125 0.386 o
4 1 4 1618.070 1332.170 119.932 1.819 o
4 1 5 5214.550 4808.370 352.524 0.224 o
4 1 6 465.760 520.473 65.300 7.879 o
4 1 7 1478.300 1525.400 122.884 1.820 o
4 1 8 102.083 156.070 18.343 56.887 o
4 1 9 835.192 907.989 74.965 4.427 o
4 1 10 214.805 221.499 36.884 22.646 o
4 1 11 211.786 195.109 35.071 24.459 o
4 1 12 273.099 280.723 45.951 15.907 o
4 1 13 497.151 500.756 65.435 7.706 o
4 1 14 64.282 76.315 25.040 63.254 o
4 1 15 9.772 33.181 13.349 236.522 o
4 2 0 5801.210 5701.840 92.327 0.281 o
4 2 1 18724.800 23777.700 212.085 0.026 o
4 2 2 7420.190 7954.410 137.275 0.167 o
4 2 3 3634.100 3764.910 102.088 0.598 o
4 2 4 1294.920 1272.550 63.699 3.079 o
4 2 5 171.411 249.085 29.978 28.524 o
4 2 6 782.744 897.148 60.998 5.267 o
4 2 7 162.515 126.009 23.072 41.730 o
4 2 8 498.812 528.998 52.510 9.066 o
4 2 9 113.445 125.739 25.425 46.221 o
4 2 10 456.511 487.484 55.867 9.277 o
4 2 11 141.225 168.912 32.602 31.820 o
4 2 12 666.245 623.215 71.338 5.840 o
4 2 13 16.029 -7.485 10.803 372.887 o
4 2 14 32.240 86.887 28.242 61.359 o
4 2 15 36.279 12.732 12.694 196.816 o
4 3 0 511.442 493.040 31.058 11.839 o
4 3 1 6113.130 6224.510 116.672 0.247 o
4 3 2 3743.670 2932.120 85.382 0.675 o
4 3 3 2709.060 2713.670 92.558 0.983 o
4 3 4 394.300 359.546 35.032 14.949 o
4 3 5 1378.740 1453.380 76.277 2.579 o
4 3 6 2433.370 2658.450 108.878 1.049 o
4 3 7 220.953 298.818 39.238 19.701 o
4 3 8 47.344 57.371 18.558 100.422 o
4 3 9 607.903 636.372 62.657 6.767 o
4 3 10 350.175 343.689 48.883 12.875 o
4 3 11 78.880 40.588 10.533 120.086 o
4 3 12 49.847 45.025 20.333 93.722 o
4 3 13 30.910 26.699 18.635 128.137 o
4 3 14 52.396 50.041 19.715 93.653 o
4 3 15 68.034 116.479 37.579 34.989 o
4 4 0 11.244 61.731 12.423 202.063 o
4 4 1 7175.180 7606.520 139.435 0.178 o
4 4 2 910.886 907.526 50.581 5.117 o
4 4 3 2024.610 1737.350 74.965 1.703 o
4 4 4 64.176 152.515 24.230 55.397 o
4 4 5 1775.470 1602.810 83.723 1.924 o
4 4 6 178.013 150.817 27.779 33.743 o
4 4 7 1497.610 1625.880 95.182 2.078 o
4 4 8 121.449 117.752 26.197 44.429 o
4 4 9 523.123 495.084 57.873 8.367 o
4 4 10 28.030 28.975 15.433 162.496 o
4 4 11 130.740 148.194 35.958 30.331 o
4 4 12 225.222 338.904 56.291 13.172 o
4 4 13 94.690 63.004 28.242 50.138 o
4 4 14 49.324 74.270 30.557 52.713 o
4 5 0 3277.910 2605.330 85.575 0.830 o
4 5 1 4046.510 3782.230 106.178 0.528 o
4 5 2 1525.550 1516.850 69.641 2.405 o
4 5 3 22.563 471.434 44.755 21.127 o
4 5 4 946.470 848.573 58.297 4.802 o
4 5 5 2633.540 2877.250 116.556 0.917 o
4 5 6 82.040 105.715 23.959 57.294 o
4 5 7 949.099 1039.010 78.553 3.785 o
4 5 8 521.764 553.112 60.034 7.902 o
4 5 9 232.969 228.830 39.817 20.289 o
4 5 10 243.949 235.890 44.176 17.934 o
4 5 11 187.129 158.302 39.084 24.192 o
4 5 12 160.487 211.237 45.604 20.377 o
4 5 13 81.059 86.732 29.863 47.312 o
4 5 14 37.067 27.277 12.964 174.628 o
4 6 0 80.143 136.465 21.837 58.465 o
4 6 1 239.426 641.002 50.967 11.819 o
4 6 2 1427.340 1054.100 59.378 3.103 o
4 6 3 54.403 147.846 34.685 38.765 o
4 6 4 380.936 435.012 44.601 12.459 o
4 6 5 92.371 86.076 20.101 66.203 o
4 6 6 181.800 122.575 25.040 37.395 o
4 6 7 15.359 114.010 26.043 69.501 o
4 6 8 11.996 73.962 21.722 101.278 o
4 6 9 55.149 79.093 24.422 67.463 o
4 6 10 478.453 553.343 68.830 7.294 o
4 6 11 483.605 487.098 68.445 7.521 o
4 6 12 94.578 111.232 34.647 36.493 o
4 6 13 51.763 70.875 30.017 53.867 o
4 6 14 52.128 92.790 37.232 38.186 o
4 7 0 55.742 89.163 16.552 93.467 o
4 7 1 3695.190 3647.970 116.325 0.583 o
4 7 2 211.964 453.416 62.541 11.039 o
4 7 3 773.969 750.343 56.021 5.922 o
4 7 4 104.500 126.009 23.651 50.690 o
4 7 5 9.183 35.148 12.192 260.481 o
4 7 6 160.942 210.966 34.377 27.403 o
4 7 7 243.632 253.137 39.238 19.707 o
4 7 8 952.621 971.881 81.987 3.751 o
4 7 9 1349.420 1514.340 108.878 2.115 o
4 7 10 39.093 89.587 30.480 53.413 o
4 7 11 136.540 165.787 39.894 26.082 o
4 7 12 13.264 26.313 13.388 235.495 o
4 7 13 15.233 16.938 14.623 219.702 o
4 8 0 903.765 826.002 59.301 4.978 o
4 8 1 571.512 705.974 54.748 7.434 o
4 8 2 25.600 114.357 20.989 84.864 o
4 8 3 767.469 762.844 58.568 5.783 o
4 8 4 169.787 157.569 27.162 34.778 o
4 8 5 94.556 61.230 22.995 62.135 o
4 8 6 152.324 190.094 32.795 29.944 o
4 8 7 176.277 191.135 33.373 27.779 o
4 8 8 61.084 78.746 20.371 78.807 o
4 8 9 132.774 136.310 30.904 35.827 o
4 8 10 228.169 284.851 49.308 15.797 o
4 8 11 51.501 60.419 22.069 80.896 o
4 8 12 11.633 46.646 25.425 87.894 o
4 8 13 32.815 30.133 16.127 146.497 o
4 9 0 1435.850 1453.350 83.646 2.396 o
4 9 1 1636.790 1510.490 84.340 2.110 o
4 9 2 1835.130 1849.810 95.028 1.674 o
4 9 3 289.995 267.952 40.665 17.406 o
4 9 4 521.291 434.935 47.880 9.923 o
4 9 5 134.535 176.706 35.688 29.276 o
4 9 6 664.030 657.360 63.236 6.329 o
4 9 7 418.749 433.315 54.131 10.245 o
4 9 8 29.730 55.597 17.632 121.949 o
4 9 9 108.617 66.670 21.259 61.467 o
4 9 10 218.250 170.648 36.730 23.781 o
4 9 11 110.966 111.849 31.290 39.102 o
4 9 12 54.765 80.482 25.734 63.416 o
4 10 0 8.936 7.639 10.803 405.334 o
4 10 1 328.163 246.732 36.344 18.024 o
4 10 2 38.026 66.438 16.590 115.589 o
4 10 3 219.425 216.021 34.338 23.935 o
4 10 4 236.878 463.949 54.941 12.338 o
4 10 5 79.609 85.536 22.879 63.240 o
4 10 6 507.395 461.788 54.864 9.026 o
4 10 7 105.847 53.513 17.130 74.948 o
4 10 8 103.528 92.211 26.699 48.748 o
4 10 9 152.530 118.254 31.753 33.875 o
4 10 10 4.203 -1.157 14.777 299.598 o
4 10 11 55.204 65.705 23.034 74.500 o
4 10 12 19.427 5.401 6.366 496.522 o
4 11 0 48.663 73.537 21.220 82.582 o
4 11 1 632.240 585.096 58.027 7.156 o
4 11 2 209.903 239.864 36.846 22.471 o
4 11 3 34.807 24.770 13.349 177.640 o
4 11 4 879.530 923.306 76.508 4.206 o
4 11 5 41.002 84.688 25.387 68.081 o
4 11 6 470.973 502.569 61.808 8.317 o
4 11 7 79.814 92.867 26.236 54.306 o
4 11 8 2.978 -2.006 5.363 1677.400 o
4 11 9 11.902 14.391 13.156 272.079 o
4 11 10 146.046 84.225 27.625 41.317 o
4 11 11 39.762 33.412 25.503 77.551 o
4 12 0 146.241 227.750 38.389 24.964 o
4 12 1 1059.180 1111.510 83.144 3.318 o
4 12 2 161.265 245.112 40.472 22.529 o
4 12 3 804.302 761.069 71.840 4.932 o
4 12 4 154.769 208.999 37.270 25.775 o
4 12 5 382.207 299.512 46.260 13.296 o
4 12 6 254.615 250.089 41.746 18.356 o
4 12 7 52.941 75.698 24.384 68.885 o
4 12 8 32.865 52.819 21.374 96.428 o
4 12 9 178.990 198.890 43.675 20.961 o
4 12 10 12.718 -28.011 22.146 129.652 o
4 13 0 732.996 875.927 77.395 4.711 o
4 13 1 984.256 1126.250 87.813 3.333 o
4 13 2 123.381 157.183 33.528 32.929 o
4 13 3 4.863 4.591 7.215 837.339 o
4 13 4 176.070 164.398 34.647 27.729 o
4 13 5 36.910 55.134 18.404 110.242 o
4 13 6 53.296 45.797 18.596 100.102 o
4 13 7 208.004 140.824 31.560 28.646 o
4 13 8 104.727 75.081 27.200 49.174 o
4 13 9 49.516 45.025 19.638 97.495 o
4 14 0 63.183 109.341 28.203 51.818 o
4 14 1 607.109 470.546 59.416 7.626 o
4 14 2 91.769 72.071 23.458 60.272 o
4 14 3 69.281 45.141 19.870 84.834 o
4 14 4 43.446 45.257 21.066 93.831 o
4 14 5 7.089 18.018 16.282 209.650 o
4 14 6 34.583 19.407 10.957 216.664 o
4 14 7 126.800 122.807 33.026 34.715 o
4 14 8 15.762 2.315 12.694 297.262 o
4 15 0 30.235 69.139 25.078 75.935 o
4 15 1 201.911 243.491 44.794 18.847 o
4 15 2 232.680 246.963 43.482 18.390 o
4 15 3 26.587 18.558 7.523 316.884 o
4 15 4 80.178 77.627 25.850 56.831 o
4 15 5 9.256 -17.786 15.780 244.108 o
4 15 6 104.766 93.291 28.435 45.469 o
4 15 7 6.126 20.217 8.179 501.057 o
4 16 0 7.784 23.921 17.632 176.900 o
4 16 1 111.860 110.923 32.062 38.032 o
4 16 2 313.214 329.143 53.320 12.581 o
4 16 3 134.657 111.000 29.708 38.406 o
4 16 4 132.037 123.810 33.952 33.188 o
4 16 5 78.077 78.090 27.200 54.158 o
5 0 1 155.301 50.378 4.544 75.906 o
5 0 2 1372.130 1343.180 31.176 3.269 o
5 0 3 1383.290 1398.720 62.350 2.813 o
5 0 4 145.557 309.820 20.357 34.902 o
5 0 5 726.436 612.763 30.806 8.273 o
5 0 6 422.634 293.674 22.303 17.810 o
5 0 7 179.649 182.411 18.758 39.658 o
5 0 8 237.188 280.014 26.225 25.360 o
5 0 9 635.126 706.130 40.996 8.012 o
5 0 10 3.987 101.664 23.226 89.102 o
5 0 11 121.559 127.051 30.210 38.373 o
5 0 12 1012.780 1037.620 91.632 3.260 o
5 0 13 24.053 14.970 5.826 392.562 o
5 0 14 80.024 170.764 41.437 27.916 o
5 0 15 86.478 56.098 14.313 92.922 o
5 1 0 8278.200 8772.260 241.515 0.128 o
5 1 1 4610.840 3808.820 82.836 0.466 o
5 1 2 6852.050 6837.710 117.039 0.204 o
5 1 3 3355.320 3384.610 95.648 0.698 o
5 1 4 1306.750 1150.890 28.699 3.717 o
5 1 5 1305.750 992.664 59.204 3.446 o
5 1 6 1185.160 1132.180 140.342 1.971 o
5 1 7 63.655 84.748 14.445 98.085 o
5 1 8 1285.210 1253.510 71.087 2.988 o
5 1 9 57.463 59.985 12.033 125.578 o
5 1 10 175.273 317.028 45.642 18.167 o
5 1 11 54.248 66.824 19.252 89.691 o
5 1 12 11.395 16.320 14.352 239.949 o
5 1 13 181.078 165.170 34.415 27.552 o
5 1 14 77.259 106.525 32.872 41.255 o
5 1 15 19.361 16.359 9.646 321.496 o
5 2 0 9509.430 10604.300 135.886 0.104 o
5 2 1 540.514 559.902 36.769 10.233 o
5 2 2 5934.790 5843.210 123.231 0.263 o
5 2 3 2769.940 2779.260 90.591 0.954 o
5 2 4 755.778 898.299 37.144 6.544 o
5 2 5 819.952 768.824 53.899 5.742 o
5 2 6 412.013 534.747 48.420 10.588 o
5 2 7 1445.560 1528.000 86.076 2.304 o
5 2 8 312.008 285.468 38.003 17.381 o
5 2 9 103.406 86.192 20.796 61.203 o
5 2 10 1735.190 1917.140 114.473 1.571 o
5 2 11 295.980 384.393 54.593 12.126 o
5 2 12 668.937 704.546 75.235 5.395 o
5 2 13 108.333 128.555 34.608 34.379 o
5 2 14 53.661 48.768 23.612 76.377 o
5 2 15 21.588 48.498 27.470 73.361 o
5 3 0 861.567 619.241 36.383 6.813 o
5 3 1 3914.480 3717.570 93.214 0.563 o
5 3 2 2161.670 1816.630 69.602 1.592 o
5 3 3 3440.740 3991.420 115.900 0.597 o
5 3 4 105.009 143.139 22.918 50.118 o
5 3 5 64.780 53.706 15.278 105.197 o
5 3 6 46.038 115.129 23.844 66.347 o
5 3 7 816.919 791.124 65.126 5.150 o
5 3 8 143.217 140.979 26.814 39.026 o
5 3 9 745.492 783.176 71.145 5.154 o
5 3 10 289.246 238.784 39.354 18.349 o
5 3 11 40.842 27.933 14.507 151.449 o
5 3 12 75.016 88.006 26.467 55.397 o
5 3 13 26.381 34.261 15.742 157.321 o
5 3 14 108.570 111.193 36.074 33.457 o
5 4 0 1946.660 1843.370 68.174 1.766 o
5 4 1 1239.930 1559.100 66.168 2.871 o
5 4 2 1519.260 1518.090 67.210 2.441 o
5 4 3 1278.910 1144.150 62.580 3.269 o
5 4 4 85.306 138.201 22.108 56.402 o
5 4 5 1866.840 1963.400 95.452 1.604 o
5 4 6 496.159 603.500 56.137 8.324 o
5 4 7 452.448 484.706 53.706 9.631 o
5 4 8 167.681 199.045 35.958 26.233 o
5 4 9 672.506 681.320 68.792 5.841 o
5 4 10 180.435 228.135 43.057 20.684 o
5 4 11 961.488 1060.390 94.719 3.251 o
5 4 12 158.995 122.421 32.100 32.761 o
5 4 13 71.182 47.340 25.387 64.479 o
5 4 14 13.363 15.008 5.710 549.632 o
5 5 0 1042.350 921.994 51.931 4.513 o
5 5 1 647.595 639.728 43.559 8.003 o
5 5 2 1489.590 1393.740 70.219 2.539 o
5 5 3 3596.570 3444.560 112.930 0.622 o
5 5 4 225.123 224.933 28.975 26.368 o
5 5 5 1652.930 1664.850 90.128 1.955 o
5 5 6 381.701 492.345 54.593 10.260 o
5 5 7 13.408 51.160 20.487 118.138 o
5 5 8 228.202 289.481 44.331 17.552 o
5 5 9 32.508 14.623 9.183 262.384 o
5 5 10 206.728 198.273 40.048 21.820 o
5 5 11 40.646 65.474 26.699 66.909 o
5 5 12 34.863 35.611 16.050 140.484 o
5 5 13 27.736 40.164 25.348 82.019 o
5 5 14 122.885 113.894 38.621 29.606 o
5 6 0 1238.680 1102.870 60.728 3.445 o
5 6 1 132.069 134.497 18.095 52.716 o
5 6 2 136.339 657.283 79.170 7.918 o
5 6 3 204.014 250.011 32.293 24.995 o
5 6 4 70.286 80.135 17.323 84.790 o
5 6 5 31.417 62.503 16.976 121.414 o
5 6 6 721.746 785.028 65.628 5.556 o
5 6 7 891.818 887.232 75.582 4.259 o
5 6 8 107.849 101.355 27.895 45.231 o
5 6 9 62.591 70.914 23.882 68.039 o
5 6 10 619.694 596.439 70.991 6.161 o
5 6 11 86.242 93.754 29.207 47.084 o
5 6 12 85.845 148.348 39.161 30.459 o
5 6 13 52.046 74.347 27.277 60.592 o
5 6 14 14.267 -9.183 12.269 328.823 o
5 7 0 35.584 32.293 12.732 175.039 o
5 7 1 1164.610 1378.460 77.859 2.970 o
5 7 2 1389.960 1329.500 73.460 2.700 o
5 7 3 104.635 76.392 18.172 68.371 o
5 7 4 1237.290 1203.990 76.662 3.021 o
5 7 5 901.890 971.032 71.647 4.247 o
5 7 6 209.642 213.359 34.299 24.540 o
5 7 7 336.037 349.707 47.417 13.418 o
5 7 8 794.078 878.628 79.903 4.394 o
5 7 9 351.908 313.325 51.160 12.584 o
5 7 10 338.765 438.137 61.500 9.899 o
5 7 11 5.349 15.201 3.704 967.505 o
5 7 12 157.376 203.790 44.871 21.024 o
5 7 13 36.215 107.991 38.505 37.112 o
5 8 0 1.971 97.574 20.603 107.178 o
5 8 1 396.232 489.837 46.877 11.367 o
5 8 2 785.169 767.821 60.574 5.575 o
5 8 3 544.009 483.973 48.691 9.286 o
5 8 4 19.894 134.497 30.441 52.855 o
5 8 5 27.626 94.449 24.770 73.237 o
5 8 6 166.008 230.720 37.695 24.315 o
5 8 7 148.820 147.190 31.753 32.902 o
5 8 8 397.750 470.662 57.564 9.734 o
5 8 9 145.912 202.864 38.852 25.324 o
5 8 10 214.763 322.314 53.320 14.372 o
5 8 11 3.591 -7.099 6.713 1156.300 o
5 8 12 225.022 232.650 50.658 15.997 o
5 8 13 50.940 32.910 25.580 72.959 o
5 9 0 805.152 722.255 59.995 5.619 o
5 9 1 607.982 560.751 51.931 7.971 o
5 9 2 898.568 868.327 66.438 4.627 o
5 9 3 409.976 380.419 46.337 12.096 o
5 9 4 141.221 179.021 32.872 31.163 o
5 9 5 908.087 942.250 75.428 4.134 o
5 9 6 36.935 54.208 14.198 140.541 o
5 9 7 135.616 126.588 29.322 37.860 o
5 9 8 327.695 431.424 57.371 10.801 o
5 9 9 5.534 -12.192 10.224 547.712 o
5 9 10 21.320 23.226 15.317 183.197 o
5 9 11 52.418 42.286 15.819 118.168 o
5 9 12 29.498 49.115 19.021 115.257 o
5 10 0 412.793 348.396 42.517 13.080 o
5 10 1 261.921 289.905 39.971 18.176 o
5 10 2 556.837 437.906 48.691 9.397 o
5 10 3 123.949 139.551 28.512 39.460 o
5 10 4 739.029 769.904 67.827 5.388 o
5 10 5 44.563 90.398 29.207 55.332 o
5 10 6 574.527 636.333 66.052 6.693 o
5 10 7 253.839 225.743 39.701 19.633 o
5 10 8 6.646 14.430 12.616 318.900 o
5 10 9 79.345 117.174 30.981 43.293 o
5 10 10 115.026 100.969 26.467 46.391 o
5 10 11 64.395 60.034 22.493 73.900 o
5 10 12 5.629 -2.238 3.318 1928.160 o
5 11 0 424.612 490.840 53.243 9.976 o
5 11 1 852.601 769.132 68.329 4.899 o
5 11 2 175.461 176.899 32.177 29.220 o
5 11 3 126.201 148.194 30.171 36.721 o
5 11 4 528.256 525.333 59.532 8.014 o
5 11 5 1823.510 1833.110 111.926 1.560 o
5 11 6 409.386 372.895 53.398 10.860 o
5 11 7 132.892 121.148 30.711 36.831 o
5 11 8 407.076 302.676 49.848 12.068 o
5 11 9 10.714 20.178 10.957 328.598 o
5 11 10 59.052 46.916 20.487 87.162 o
5 11 11 12.314 0.309 12.038 351.572 o
5 12 0 50.531 79.016 22.185 76.775 o
5 12 1 100.364 225.435 37.579 28.323 o
5 12 2 56.473 57.449 19.021 92.166 o
5 12 3 350.989 422.782 54.053 11.183 o
5 12 4 455.059 513.642 59.571 8.682 o
5 12 5 21.180 33.373 13.658 195.508 o
5 12 6 61.546 49.732 19.831 87.886 o
5 12 7 26.067 55.867 23.882 86.198 o
5 12 8 131.555 194.260 42.093 24.023 o
5 12 9 106.717 72.881 20.256 63.391 o
5 12 10 7.581 -3.357 12.038 395.947 o
5 13 0 758.402 823.880 75.891 4.786 o
5 13 1 644.876 652.422 68.367 6.081 o
5 13 2 17.878 65.435 22.416 96.017 o
5 13 3 353.904 345.888 51.623 12.189 o
5 13 4 83.953 112.158 29.284 45.830 o
5 13 5 60.959 95.028 28.898 52.167 o
5 13 6 42.638 85.652 27.702 60.371 o
5 13 7 60.052 82.604 24.384 65.464 o
5 13 8 122.509 114.241 33.644 34.830 o
5 13 9 76.065 112.505 31.251 43.641 o
5 14 0 7.451 12.539 10.186 425.845 o
5 14 1 495.794 514.607 62.194 8.023 o
5 14 2 112.908 183.457 37.656 28.811 o
5 14 3 0.762 -7.253 12.462 448.438 o
5 14 4 37.393 57.178 18.751 106.875 o
5 14 5 109.112 82.566 28.358 45.758 o
5 14 6 1.602 0.309 6.675 1353.290 o
5 14 7 42.540 41.553 19.137 106.643 o
5 14 8 123.207 150.547 42.247 25.401 o
5 15 0 1127.110 1034.770 91.787 3.047 o
5 15 1 166.975 151.010 36.267 27.506 o
5 15 2 60.228 20.989 10.726 157.094 o
5 15 3 125.765 140.940 32.833 34.171 o
5 15 4 75.886 80.482 29.978 48.492 o
5 15 5 48.619 61.654 21.452 84.571 o
5 15 6 35.006 25.580 16.667 141.461 o
5 16 0 35.840 45.372 15.857 134.511 o
5 16 1 69.722 56.754 21.374 76.292 o
5 16 2 13.720 -19.407 11.459 365.581 o
5 16 3 96.135 119.373 32.910 38.191 o
5 16 4 8.282 -11.420 16.166 237.745 o
6 0 0 648.279 1775.770 40.935 4.691 o
6 0 1 9597.890 10952.800 68.395 0.102 o
6 0 2 5108.900 4698.670 64.190 0.374 o
6 0 3 364.410 496.208 21.818 16.509 o
6 0 4 3909.500 3557.850 119.982 0.552 o
6 0 5 1253.960 1092.960 65.069 3.333 o
6 0 6 829.224 1099.060 64.837 4.526 o
6 0 7 658.727 524.144 32.822 9.341 o
6 0 8 130.112 126.565 16.639 56.217 o
6 0 9 19.593 83.471 15.046 137.444 o
6 0 10 41.940 113.895 17.706 89.683 o
6 0 11 195.268 274.357 46.105 18.011 o
6 0 12 16.390 -1.891 6.250 619.101 o
6 0 13 13.309 -8.257 13.928 278.654 o
6 0 14 162.379 155.794 37.193 26.933 o
6 0 15 0.218 -33.566 24.577 117.704 o
6 1 0 8525.180 8754.050 125.399 0.134 o
6 1 1 2973.010 3135.230 65.416 0.873 o
6 1 2 305.881 255.173 15.611 25.922 o
6 1 3 1701.960 2066.640 91.382 1.721 o
6 1 4 226.471 320.353 14.553 29.730 o
6 1 5 256.087 364.265 17.203 25.141 o
6 1 6 458.989 397.684 27.805 14.310 o
6 1 7 293.203 406.990 29.410 18.644 o
6 1 8 97.912 112.041 17.677 65.709 o
6 1 9 212.623 218.013 24.084 30.443 o
6 1 10 296.828 356.382 47.224 14.164 o
6 1 11 338.211 345.463 51.661 12.432 o
6 1 12 137.887 179.175 36.846 28.002 o
6 1 13 208.909 194.029 41.861 20.868 o
6 1 14 74.034 58.645 19.677 79.946 o
6 2 0 7341.210 6105.650 55.207 0.206 o
6 2 1 880.128 891.052 44.987 5.513 o
6 2 2 675.836 719.979 44.176 7.386 o
6 2 3 3098.580 3075.490 98.886 0.792 o
6 2 4 5236.810 4995.830 208.671 0.293 o
6 2 5 420.894 406.995 27.502 15.188 o
6 2 6 915.267 898.944 55.249 4.941 o
6 2 7 385.556 439.449 47.649 11.769 o
6 2 8 468.616 569.856 57.294 8.585 o
6 2 9 500.851 562.333 59.648 8.074 o
6 2 10 1079.090 1192.150 91.825 2.992 o
6 2 11 273.595 281.109 43.675 16.648 o
6 2 12 28.034 36.421 9.105 236.595 o
6 2 13 116.557 127.243 34.299 34.038 o
6 2 14 0.868 16.745 15.780 244.177 o
6 3 0 451.945 362.092 29.014 14.703 o
6 3 1 1895.730 1594.830 63.043 1.968 o
6 3 2 771.246 778.739 47.764 6.305 o
6 3 3 265.537 358.697 34.840 18.755 o
6 3 4 1096.730 1126.050 67.171 3.621 o
6 3 5 843.564 837.731 61.847 5.094 o
6 3 6 689.702 694.631 58.799 6.381 o
6 3 7 733.878 882.255 69.988 5.062 o
6 3 8 268.644 254.950 37.425 19.521 o
6 3 9 1073.960 1186.440 89.819 3.053 o
6 3 10 200.605 163.896 32.718 27.541 o
6 3 11 213.067 209.848 40.125 21.282 o
6 3 12 280.221 216.214 43.675 17.359 o
6 3 13 101.171 137.738 37.386 31.549 o
6 3 14 69.136 89.510 30.441 47.960 o
6 4 0 8.887 54.092 10.224 260.888 o
6 4 1 1910.890 2002.750 75.698 1.683 o
6 4 2 566.345 781.016 50.157 7.566 o
6 4 3 81.737 200.356 32.177 36.319 o
6 4 4 2865.760 2958.040 112.312 0.846 o
6 4 5 748.399 882.139 65.242 5.241 o
6 4 6 1379.720 1487.720 90.205 2.356 o
6 4 7 13.433 15.742 10.880 327.581 o
6 4 8 71.774 82.064 23.072 65.643 o
6 4 9 69.573 85.729 26.352 57.199 o
6 4 10 383.938 467.884 59.918 9.533 o
6 4 11 0.756 2.122 10.687 581.036 o
6 4 12 21.178 39.855 14.352 178.363 o
6 4 13 105.975 87.080 32.447 39.558 o
6 4 14 23.789 1.852 10.687 310.537 o
6 5 0 121.426 187.856 25.889 39.886 o
6 5 1 5013.400 5230.790 131.796 0.336 o
6 5 2 2167.880 1997.430 83.530 1.455 o
6 5 3 386.661 376.638 38.196 14.236 o
6 5 4 189.002 139.435 34.222 28.018 o
6 5 5 5.494 12.269 3.357 1095.530 o
6 5 6 470.237 402.449 48.613 10.663 o
6 5 7 83.137 87.851 23.998 59.185 o
6 5 8 730.560 635.484 67.094 5.780 o
6 5 9 25.005 40.125 15.626 155.981 o
6 5 10 272.206 222.155 43.520 17.561 o
6 5 11 349.405 357.578 59.764 10.536 o
6 5 12 4.808 -5.594 13.465 350.046 o
6 5 13 44.685 87.427 34.569 43.901 o
6 5 14 83.102 92.404 35.264 37.825 o
6 6 0 3763.570 3568.220 113.084 0.581 o
6 6 1 1707.120 1491.080 73.036 2.155 o
6 6 2 1092.250 1015.130 62.117 3.912 o
6 6 3 4383.370 4298.310 135.732 0.431 o
6 6 4 679.871 694.438 56.523 6.597 o
6 6 5 1125.750 1111.700 75.582 3.364 o
6 6 6 28.018 73.422 23.612 82.228 o
6 6 7 533.186 551.067 60.227 7.801 o
6 6 8 226.062 233.460 41.206 19.822 o
6 6 9 655.624 665.154 73.923 5.620 o
6 6 10 704.849 838.194 86.964 4.402 o
6 6 11 664.502 855.981 91.015 4.299 o
6 6 12 2.279 -11.459 16.397 254.925 o
6 6 13 18.632 17.439 10.957 287.570 o
6 7 0 700.031 682.863 51.816 6.826 o
6 7 1 156.410 114.550 20.526 46.637 o
6 7 2 157.056 141.905 22.956 41.507 o
6 7 3 702.424 645.130 54.285 6.765 o
6 7 4 337.535 319.150 39.739 15.696 o
6 7 5 77.222 82.643 21.413 68.407 o
6 7 6 132.242 123.231 28.126 39.926 o
6 7 7 451.320 414.564 52.163 10.275 o
6 7 8 371.750 405.343 54.285 10.979 o
6 7 9 107.996 94.564 27.123 47.028 o
6 7 10 91.413 56.908 18.596 76.141 o
6 7 11 108.049 137.313 35.418 33.109 o
6 7 12 38.218 69.100 25.619 70.877 o
6 7 13 25.573 50.542 24.808 83.207 o
6 8 0 938.071 1050.430 70.374 4.063 o
6 8 1 21.427 116.209 21.799 83.051 o
6 8 2 612.636 541.537 50.349 8.162 o
6 8 3 288.918 256.648 34.647 19.827 o
6 8 4 282.183 333.387 45.913 15.089 o
6 8 5 383.024 332.770 44.832 13.292 o
6 8 6 78.466 80.019 23.419 62.987 o
6 8 7 58.995 86.076 21.452 74.419 o
6 8 8 226.569 179.098 36.614 23.235 o
6 8 9 1110.560 1081.420 93.253 3.000 o
6 8 10 492.974 430.845 60.690 8.572 o
6 8 11 63.321 56.407 21.567 78.418 o
6 8 12 102.267 118.100 35.997 33.793 o
6 8 13 10.246 31.136 17.748 163.608 o
6 9 0 70.885 139.937 26.969 49.869 o
6 9 1 271.805 228.406 32.062 22.204 o
6 9 2 111.337 106.293 25.310 48.461 o
6 9 3 137.885 227.094 36.383 26.867 o
6 9 4 383.371 346.814 47.032 12.681 o
6 9 5 83.550 119.604 26.892 49.547 o
6 9 6 349.033 333.503 47.919 13.209 o
6 9 7 285.868 267.335 42.479 16.909 o
6 9 8 121.988 106.988 29.207 40.865 o
6 9 9 154.402 200.241 39.624 24.427 o
6 9 10 82.965 92.713 26.776 52.508 o
6 9 11 8.794 6.790 4.746 902.916 o
6 9 12 46.523 93.368 33.412 45.420 o
6 10 0 627.419 734.679 62.889 6.342 o
6 10 1 236.221 199.045 34.145 23.618 o
6 10 2 747.601 640.731 59.995 6.127 o
6 10 3 460.351 488.603 52.510 9.689 o
6 10 4 36.065 97.960 22.570 77.448 o
6 10 5 360.828 378.297 49.192 12.338 o
6 10 6 764.894 725.265 71.531 5.171 o
6 10 7 12.624 14.700 17.555 177.620 o
6 10 8 170.691 189.052 38.968 24.320 o
6 10 9 79.748 129.250 33.335 38.897 o
6 10 10 36.191 32.100 15.047 150.353 o
6 10 11 58.251 53.243 20.603 85.418 o
6 11 0 76.184 67.943 17.902 82.879 o
6 11 1 97.867 78.476 22.956 58.967 o
6 11 2 216.674 267.528 41.013 19.638 o
6 11 3 113.290 70.837 20.680 60.831 o
6 11 4 491.050 396.160 51.353 10.031 o
6 11 5 228.507 282.575 47.687 16.388 o
6 11 6 70.482 88.083 24.885 60.311 o
6 11 7 427.945 369.076 53.320 10.660 o
6 11 8 52.362 59.648 20.410 87.677 o
6 11 9 48.681 68.059 27.316 62.224 o
6 11 10 65.353 59.879 22.802 72.510 o
6 11 11 134.894 92.867 28.821 40.628 o
6 12 0 1146.640 1293.350 93.407 2.765 o
6 12 1 40.833 68.830 24.114 75.574 o
6 12 2 274.582 245.304 41.939 17.742 o
6 12 3 284.984 314.058 46.183 15.165 o
6 12 4 204.137 238.938 42.093 20.097 o
6 12 5 84.541 146.033 31.792 39.525 o
6 12 6 374.708 436.864 58.645 9.996 o
6 12 7 74.440 60.805 23.805 66.065 o
6 12 8 221.683 215.326 42.788 19.569 o
6 12 9 9.557 16.706 12.964 283.579 o
6 12 10 18.415 3.087 11.266 324.266 o
6 13 0 282.741 236.739 39.701 18.462 o
6 13 1 382.191 379.647 51.584 11.520 o
6 13 2 270.032 342.261 50.774 13.868 o
6 13 3 285.980 301.904 45.527 15.480 o
6 13 4 52.936 79.826 26.544 61.693 o
6 13 5 304.002 352.022 54.092 12.365 o
6 13 6 104.317 105.985 28.859 43.890 o
6 13 7 114.366 125.006 32.872 36.005 o
6 13 8 450.210 504.074 67.210 7.835 o
6 13 9 68.158 40.318 19.445 88.486 o
6 14 0 268.014 244.533 43.096 17.517 o
6 14 1 61.687 79.363 26.583 59.345 o
6 14 2 414.392 445.082 60.304 9.285 o
6 14 3 106.752 123.655 30.827 39.525 o
6 14 4 123.764 129.520 32.949 34.770 o
6 14 5 116.022 123.848 33.528 35.125 o
6 14 6 86.305 66.245 18.712 75.978 o
6 14 7 9.712 1.273 10.726 437.335 o
6 14 8 44.502 74.078 29.168 57.283 o
6 15 0 78.066 87.851 27.162 53.210 o
6 15 1 25.030 47.803 20.410 109.952 o
6 15 2 13.081 6.443 12.346 312.371 o
6 15 3 16.257 3.897 6.289 574.242 o
6 15 4 45.644 32.756 13.542 148.805 o
6 15 5 1.913 1.582 11.305 507.852 o
6 15 6 35.721 78.244 25.927 69.071 o
6 16 0 99.135 82.527 28.975 46.307 o
6 16 1 68.637 116.788 32.370 42.516 o
6 16 2 192.926 190.209 41.398 21.826 o
6 16 3 58.856 87.118 27.432 56.915 o
6 16 4 27.707 43.945 22.416 96.596 o
7 0 1 707.435 560.305 16.398 9.533 o
7 0 2 2911.560 3016.690 55.450 0.927 o
7 0 3 2171.580 2761.770 53.470 1.326 o
7 0 4 19.088 36.028 5.516 348.287 o
7 0 5 1318.540 1388.560 80.868 2.651 o
7 0 6 378.225 427.520 29.420 15.681 o
7 0 7 985.503 1127.080 50.712 4.383 o
7 0 8 3.354 54.204 12.403 240.477 o
7 0 9 20.384 44.584 10.374 230.878 o
7 0 10 23.037 53.958 13.551 169.554 o
7 0 11 78.244 41.167 13.002 109.667 o
7 0 12 1205.780 1078.370 94.140 2.826 o
7 0 13 28.993 92.481 27.663 63.244 o
7 0 14 229.608 209.346 42.517 19.523 o
7 1 0 142.635 166.674 8.182 57.257 o
7 1 1 1661.690 1467.540 104.188 1.896 o
7 1 2 2726.120 2470.600 52.631 1.115 o
7 1 3 216.721 318.391 18.602 28.973 o
7 1 4 418.277 501.187 23.852 14.644 o
7 1 5 364.388 347.365 20.731 19.291 o
7 1 6 59.014 202.477 20.701 57.700 o
7 1 7 832.243 833.390 65.069 5.003 o
7 1 8 523.993 529.662 36.915 10.652 o
7 1 9 143.464 128.422 19.237 49.413 o
7 1 10 40.561 43.736 10.238 177.149 o
7 1 11 14.079 21.027 8.064 396.644 o
7 1 12 397.499 447.436 61.654 9.239 o
7 1 13 0.992 -2.816 6.713 1435.090 o
7 1 14 7.678 33.142 20.526 133.311 o
7 2 0 2025.090 1817.180 80.444 1.638 o
7 2 1 1138.960 744.363 42.054 4.762 o
7 2 2 282.728 353.643 31.406 19.387 o
7 2 3 2702.030 2752.320 96.725 0.968 o
7 2 4 4274.380 4280.630 168.083 0.418 o
7 2 5 672.712 651.924 23.209 9.070 o
7 2 6 499.415 481.423 42.578 10.615 o
7 2 7 66.800 127.399 17.962 73.557 o
7 2 8 127.243 118.331 26.467 43.130 o
7 2 9 265.854 233.730 38.659 19.501 o
7 2 10 15.696 58.529 19.831 117.682 o
7 2 11 59.727 67.248 20.487 81.668 o
7 2 12 115.422 144.760 36.653 30.938 o
7 2 13 13.350 19.098 11.883 287.455 o
7 2 14 14.245 8.179 15.086 227.777 o
7 3 0 1276.240 1271.890 54.941 3.267 o
7 3 1 107.126 156.103 20.410 52.354 o
7 3 2 2280.610 2299.290 83.723 1.296 o
7 3 3 27.325 256.918 35.534 34.841 o
7 3 4 482.525 529.422 47.842 9.828 o
7 3 5 927.432 972.190 67.673 4.307 o
7 3 6 97.593 100.815 24.345 53.469 o
7 3 7 1882.590 1869.340 104.171 1.565 o
7 3 8 0.144 -7.986 9.916 719.470 o
7 3 9 120.655 179.599 35.573 30.272 o
7 3 10 14.476 59.571 18.751 127.150 o
7 3 11 177.659 217.410 43.057 20.991 o
7 3 12 59.707 71.763 22.185 74.502 o
7 3 13 57.551 80.366 25.271 63.965 o
7 3 14 85.437 105.213 32.139 41.437 o
7 4 0 38.327 275.283 33.181 35.729 o
7 4 1 600.577 678.619 52.510 7.505 o
7 4 2 4554.680 4558.040 125.083 0.407 o
7 4 3 7049.060 7290.420 166.173 0.183 o
7 4 4 3025.160 3096.360 117.444 0.774 o
7 4 5 871.532 882.062 67.596 4.652 o
7 4 6 646.881 724.570 63.969 6.187 o
7 4 7 400.709 292.799 42.788 13.799 o
7 4 8 1094.570 1040.400 84.070 3.295 o
7 4 9 75.860 111.541 30.210 45.529 o
7 4 10 177.993 231.453 43.906 20.278 o
7 4 11 164.336 124.234 33.836 30.635 o
7 4 12 138.772 136.117 37.926 28.432 o
7 4 13 20.226 -4.668 13.889 248.240 o
7 4 14 233.324 249.433 54.979 14.195 o
7 5 0 417.887 299.551 32.988 15.565 o
7 5 1 108.299 510.864 46.105 17.131 o
7 5 2 1328.750 1180.840 65.358 3.075 o
7 5 3 314.736 349.630 39.855 15.857 o
7 5 4 380.936 323.703 37.849 15.056 o
7 5 5 569.231 481.272 50.002 8.888 o
7 5 6 706.076 787.883 68.985 5.428 o
7 5 7 427.670 430.652 54.324 10.125 o
7 5 8 256.559 276.054 45.141 16.659 o
7 5 9 10.832 17.246 12.655 284.320 o
7 5 10 303.992 264.325 49.848 14.222 o
7 5 11 9.784 10.494 10.610 390.905 o
7 5 12 176.979 159.575 43.598 21.847 o
7 5 13 176.098 136.272 36.267 27.396 o
7 5 14 39.862 40.550 23.689 84.070 o
7 6 0 495.694 551.916 44.717 9.932 o
7 6 1 815.759 867.131 60.960 5.190 o
7 6 2 1218.190 1294.810 72.534 3.050 o
7 6 3 776.458 705.125 55.597 6.055 o
7 6 4 902.549 871.645 65.397 4.648 o
7 6 5 630.268 550.642 53.127 7.721 o
7 6 6 308.911 313.170 43.482 15.414 o
7 6 7 637.928 613.685 62.889 6.635 o
7 6 8 2358.070 2634.920 142.599 0.960 o
7 6 9 137.743 191.097 39.701 25.472 o
7 6 10 705.047 830.131 86.617 4.430 o
7 6 11 11.689 -7.562 12.115 354.666 o
7 6 12 43.066 33.181 15.163 138.699 o
7 6 13 55.154 70.219 26.313 63.081 o
7 7 0 2.772 63.159 18.751 138.965 o
7 7 1 28.237 60.805 15.124 140.389 o
7 7 2 587.586 530.387 48.922 8.583 o
7 7 3 136.658 145.184 25.889 40.685 o
7 7 4 329.223 313.093 38.621 16.308 o
7 7 5 188.538 158.572 29.245 31.224 o
7 7 6 218.270 238.128 39.817 20.672 o
7 7 7 190.233 218.143 38.428 23.006 o
7 7 8 303.604 320.809 48.845 13.951 o
7 7 9 87.495 115.862 28.821 45.769 o
7 7 10 215.302 209.577 43.366 19.618 o
7 7 11 83.509 121.803 35.225 36.321 o
7 7 12 61.876 46.761 20.371 86.197 o
7 7 13 28.517 50.812 25.310 79.478 o
7 8 0 102.315 106.101 22.339 55.717 o
7 8 1 40.189 96.416 21.490 80.116 o
7 8 2 156.648 179.252 28.744 33.553 o
7 8 3 380.133 552.687 55.172 9.841 o
7 8 4 248.956 305.261 41.553 17.755 o
7 8 5 123.006 187.547 33.875 31.358 o
7 8 6 206.414 189.553 35.457 24.661 o
7 8 7 610.095 689.924 70.219 6.030 o
7 8 8 22.407 51.198 17.208 136.236 o
7 8 9 6.485 7.061 7.948 650.907 o
7 8 10 89.638 79.903 29.091 47.891 o
7 8 11 135.557 139.551 36.344 29.939 o
7 8 12 10.998 4.784 7.408 609.595 o
7 9 0 444.194 477.838 49.655 10.354 o
7 9 1 542.211 499.637 51.083 8.945 o
7 9 2 40.855 52.356 18.365 108.357 o
7 9 3 572.762 583.476 57.178 7.672 o
7 9 4 401.994 417.766 53.590 10.634 o
7 9 5 79.785 64.625 21.915 69.199 o
7 9 6 266.033 214.979 39.122 19.636 o
7 9 7 16.123 9.260 14.584 230.376 o
7 9 8 144.920 145.531 33.219 31.902 o
7 9 9 237.723 214.632 41.707 19.517 o
7 9 10 121.630 151.203 36.460 30.421 o
7 9 11 2.248 -18.134 16.629 248.260 o
7 9 12 38.461 27.470 10.263 202.120 o
7 10 0 253.220 203.983 34.338 22.574 o
7 10 1 28.615 5.363 10.186 284.773 o
7 10 2 136.221 128.555 27.779 39.522 o
7 10 3 291.260 271.502 39.817 17.609 o
7 10 4 62.191 73.653 33.335 44.719 o
7 10 5 421.600 389.948 51.468 10.924 o
7 10 6 734.192 659.945 68.907 5.594 o
7 10 7 3.549 -0.077 12.076 439.158 o
7 10 8 101.005 118.331 32.910 37.711 o
7 10 9 202.851 150.045 35.264 26.084 o
7 10 10 36.253 3.241 2.855 383.064 o
7 10 11 30.632 16.822 7.022 306.071 o
7 11 0 247.482 222.541 36.884 21.200 o
7 11 1 146.323 218.143 38.698 25.004 o
7 11 2 969.948 1051.440 81.871 3.617 o
7 11 3 128.562 158.109 30.827 35.235 o
7 11 4 387.018 347.701 50.620 11.874 o
7 11 5 1052.760 877.471 79.672 3.694 o
7 11 6 643.800 665.077 73.229 5.719 o
7 11 7 346.042 354.260 54.401 11.656 o
7 11 8 46.927 64.355 19.793 92.256 o
7 11 9 39.593 56.253 21.915 88.619 o
7 11 10 54.199 55.520 18.481 96.749 o
7 12 0 14.552 91.169 24.847 78.844 o
7 12 1 208.451 195.997 35.997 24.065 o
7 12 2 105.466 52.780 20.140 67.287 o
7 12 3 78.485 97.651 26.429 53.661 o
7 12 4 377.049 409.818 56.793 10.437 o
7 12 5 130.731 180.294 36.730 28.528 o
7 12 6 203.720 220.265 41.900 20.549 o
7 12 7 71.327 80.135 25.541 59.466 o
7 12 8 25.924 20.140 11.459 237.345 o
7 12 9 14.888 32.602 19.561 134.764 o
7 12 10 116.228 183.072 42.672 24.620 o
7 13 0 126.835 112.775 28.821 40.384 o
7 13 1 212.153 195.765 38.736 22.349 o
7 13 2 34.081 57.564 24.847 77.686 o
7 13 3 94.784 116.286 29.168 44.051 o
7 13 4 45.885 65.589 24.924 71.268 o
7 13 5 53.885 102.088 27.779 55.490 o
7 13 6 185.255 267.528 49.038 17.171 o
7 13 7 93.254 82.257 28.126 48.868 o
7 13 8 99.767 106.602 29.940 42.822 o
7 13 9 12.617 17.246 16.590 190.436 o
7 14 0 42.399 42.633 19.330 105.165 o
7 14 1 178.382 157.685 33.836 28.412 o
7 14 2 40.078 76.277 23.767 75.715 o
7 14 3 22.440 91.980 29.747 58.771 o
7 14 4 55.852 67.827 19.600 87.040 o
7 14 5 86.258 136.117 32.910 38.360 o
7 14 6 182.752 227.017 46.144 19.097 o
7 14 7 10.438 27.470 20.526 133.400 o
7 15 0 404.313 350.209 53.899 10.985 o
7 15 1 56.806 74.656 22.879 72.688 o
7 15 2 1.686 25.811 14.623 253.102 o
7 15 3 1.402 -2.006 5.787 1783.230 o
7 15 4 28.543 22.030 20.526 117.293 o
7 15 5 16.753 21.104 14.893 203.965 o
7 15 6 176.208 117.135 32.177 31.458 o
7 16 0 37.194 23.188 17.401 133.557 o
7 16 1 305.001 281.147 48.845 14.317 o
7 16 2 97.132 142.290 35.495 33.755 o
7 16 3 18.857 30.673 12.346 227.845 o
8 0 0 1832.550 2511.170 114.743 1.333 o
8 0 1 4039.550 4334.440 75.686 0.510 o
8 0 2 102.796 88.789 10.090 85.120 o
8 0 3 5643.360 6043.270 85.028 0.282 o
8 0 4 514.676 457.410 20.802 13.294 o
8 0 5 297.917 382.800 26.767 19.687 o
8 0 6 187.115 190.122 23.998 34.093 o
8 0 7 925.875 847.664 44.628 5.407 o
8 0 8 387.248 395.834 31.939 15.339 o
8 0 9 147.166 153.748 23.593 41.350 o
8 0 10 194.086 230.090 33.547 25.382 o
8 0 11 1.897 13.928 11.575 407.279 o
8 0 12 244.028 381.036 57.603 12.217 o
8 0 13 138.124 114.087 29.284 38.339 o
8 0 14 132.256 120.106 34.569 32.684 o
8 1 0 249.790 220.702 11.611 33.237 o
8 1 1 3314.960 2996.000 79.258 0.776 o
8 1 2 1703.110 1533.800 57.680 2.271 o
8 1 3 396.883 410.403 22.730 16.670 o
8 1 4 1131.940 1115.640 31.914 4.293 o
8 1 5 92.009 139.280 10.835 76.511 o
8 1 6 710.721 730.704 41.059 7.272 o
8 1 7 41.835 148.841 18.698 77.398 o
8 1 8 170.327 150.151 19.896 42.215 o
8 1 9 88.065 87.508 17.113 75.327 o
8 1 10 279.626 341.148 33.787 18.928 o
8 1 11 61.863 122.421 30.866 45.680 o
8 1 12 78.468 75.081 24.422 61.091 o
8 1 13 31.381 26.081 12.269 197.923 o
8 1 14 6.161 5.131 6.752 829.550 o
8 2 0 2144.510 1612.010 51.748 1.778 o
8 2 1 506.416 517.187 21.885 12.736 o
8 2 2 2163.550 2221.890 54.438 1.505 o
8 2 3 379.164 448.275 24.586 16.299 o
8 2 4 1583.560 1536.270 39.617 2.590 o
8 2 5 167.355 215.417 14.408 42.465 o
8 2 6 234.450 211.240 22.986 29.604 o
8 2 7 213.641 182.454 21.160 33.891 o
8 2 8 155.733 105.830 24.847 42.036 o
8 2 9 212.710 195.727 36.267 23.701 o
8 2 10 120.883 104.750 26.004 45.840 o
8 2 11 9.963 24.268 10.649 329.480 o
8 2 12 24.982 78.167 26.197 71.822 o
8 2 13 49.795 55.442 21.567 85.046 o
8 2 14 35.234 44.022 21.837 95.134 o
8 3 0 1628.020 1627.520 61.635 2.274 o
8 3 1 1563.930 1902.860 76.508 2.052 o
8 3 2 1657.940 1853.170 77.318 1.972 o
8 3 3 1132.220 1209.350 67.634 3.424 o
8 3 4 1857.920 1930.180 92.983 1.640 o
8 3 5 1410.970 1304.380 80.212 2.585 o
8 3 6 286.049 261.277 37.695 18.699 o
8 3 7 72.762 91.748 22.802 64.569 o
8 3 8 544.526 612.567 64.162 7.120 o
8 3 9 202.688 224.470 40.280 21.327 o
8 3 10 512.074 614.997 70.605 6.728 o
8 3 11 179.248 177.516 38.042 24.781 o
8 3 12 79.197 58.606 20.178 75.974 o
8 3 13 183.893 205.025 46.916 19.041 o
8 3 14 2.616 -17.941 14.352 326.633 o
8 4 0 2603.610 2409.100 85.228 1.105 o
8 4 1 3556.210 3661.160 108.763 0.614 o
8 4 2 690.410 758.792 51.777 6.641 o
8 4 3 60.076 55.674 16.590 101.754 o
8 4 4 276.328 346.968 39.276 17.116 o
8 4 5 1790.280 1913.710 101.857 1.632 o
8 4 6 321.361 234.579 35.611 18.701 o
8 4 7 244.972 269.187 42.325 18.132 o
8 4 8 347.944 364.523 51.777 12.104 o
8 4 9 296.468 308.232 48.575 14.291 o
8 4 10 107.507 130.137 35.303 33.595 o
8 4 11 183.933 227.171 48.806 17.849 o
8 4 12 9.912 26.197 18.056 164.433 o
8 4 13 7.261 2.508 15.394 257.773 o
8 4 14 279.949 314.713 64.972 10.547 o
8 5 0 0.097 37.000 9.761 392.217 o
8 5 1 314.592 569.509 47.379 11.912 o
8 5 2 513.480 585.598 58.413 8.009 o
8 5 3 254.991 308.039 35.727 19.720 o
8 5 4 164.672 204.446 30.518 30.288 o
8 5 5 526.934 637.259 58.182 7.722 o
8 5 6 466.174 463.524 52.202 9.808 o
8 5 7 26.505 28.049 12.771 201.399 o
8 5 8 893.324 806.788 78.784 4.249 o
8 5 9 772.730 891.360 85.382 4.203 o
8 5 10 164.389 222.580 43.482 21.170 o
8 5 11 43.403 22.262 8.411 216.344 o
8 5 12 12.030 44.369 19.754 129.375 o
8 5 13 2.408 2.816 9.916 614.582 o
8 6 0 732.666 775.074 54.362 6.176 o
8 6 1 353.445 255.914 30.943 18.735 o
8 6 2 1164.150 1163.090 70.914 3.331 o
8 6 3 129.630 229.100 32.486 30.445 o
8 6 4 603.173 493.040 49.694 8.534 o
8 6 5 194.822 241.639 35.727 23.756 o
8 6 6 139.360 106.564 26.467 42.233 o
8 6 7 425.276 565.342 63.120 8.276 o
8 6 8 53.850 92.828 25.271 63.229 o
8 6 9 266.515 340.988 53.899 13.107 o
8 6 10 326.463 297.699 51.430 13.079 o
8 6 11 31.066 55.018 22.300 91.828 o
8 6 12 209.122 207.031 46.453 18.448 o
8 6 13 7.636 27.007 19.252 151.875 o
8 7 0 100.544 159.305 25.850 44.956 o
8 7 1 55.816 83.067 19.059 85.187 o
8 7 2 192.327 170.648 27.818 31.524 o
8 7 3 903.925 883.721 65.589 4.614 o
8 7 4 73.150 59.532 20.063 78.791 o
8 7 5 55.964 33.219 11.613 147.635 o
8 7 6 458.801 538.566 57.719 8.766 o
8 7 7 424.788 619.704 65.358 7.808 o
8 7 8 47.490 59.571 19.831 93.179 o
8 7 9 31.383 34.261 19.175 119.329 o
8 7 10 369.066 403.915 60.574 9.915 o
8 7 11 477.284 487.098 70.644 7.326 o
8 7 12 52.464 41.784 19.291 98.424 o
8 7 13 18.522 21.066 14.275 209.798 o
8 8 0 47.783 258.268 35.380 33.134 o
8 8 1 174.075 235.852 34.917 25.501 o
8 8 2 267.054 317.376 42.325 16.791 o
8 8 3 1319.960 1403.540 88.121 2.523 o
8 8 4 1131.850 1027.520 77.048 3.407 o
8 8 5 379.755 354.916 46.839 12.715 o
8 8 6 513.725 397.896 50.774 9.838 o
8 8 7 16.035 37.540 14.623 188.963 o
8 8 8 127.604 106.293 29.052 40.394 o
8 8 9 17.766 27.972 18.751 142.406 o
8 8 10 64.035 26.236 9.568 154.161 o
8 8 11 26.569 50.658 22.609 94.109 o
8 8 12 16.505 -11.883 17.902 179.386 o
8 9 0 152.751 102.127 24.345 43.376 o
8 9 1 148.533 137.699 26.583 38.837 o
8 9 2 501.571 498.287 54.131 8.994 o
8 9 3 962.505 876.699 76.585 4.031 o
8 9 4 1115.010 949.233 75.852 3.567 o
8 9 5 164.431 442.188 52.433 14.459 o
8 9 6 253.874 186.776 34.878 22.678 o
8 9 7 365.845 380.110 51.044 11.864 o
8 9 8 74.398 91.980 24.538 59.629 o
8 9 9 135.002 132.259 31.714 34.916 o
8 9 10 145.145 131.102 34.068 31.663 o
8 9 11 56.514 69.023 26.390 62.640 o
8 9 12 22.338 21.066 19.137 136.940 o
8 10 0 115.795 76.855 20.796 59.081 o
8 10 1 443.632 337.245 44.408 12.262 o
8 10 2 193.882 168.642 31.097 29.000 o
8 10 3 1172.510 1235.700 90.552 2.827 o
8 10 4 151.169 116.672 28.821 37.240 o
8 10 5 215.789 196.575 37.965 22.588 o
8 10 6 56.928 73.113 23.844 69.717 o
8 10 7 224.053 217.101 44.254 18.802 o
8 10 8 343.479 295.268 50.349 13.069 o
8 10 9 55.699 41.669 17.748 104.379 o
8 10 10 13.529 30.518 15.703 186.928 o
8 10 11 96.046 82.913 29.824 45.293 o
8 11 0 115.192 183.689 33.836 32.189 o
8 11 1 323.436 325.787 46.569 14.108 o
8 11 2 183.635 151.049 29.052 32.118 o
8 11 3 191.230 162.585 32.293 28.522 o
8 11 4 94.215 100.660 26.004 50.984 o
8 11 5 21.344 13.041 17.709 160.526 o
8 11 6 123.126 137.391 34.415 32.886 o
8 11 7 138.942 136.272 33.219 32.799 o
8 11 8 226.434 227.364 45.411 18.076 o
8 11 9 113.610 87.350 26.699 47.400 o
8 11 10 157.719 126.318 36.383 28.820 o
8 12 0 175.483 165.285 33.258 28.796 o
8 12 1 287.073 300.168 46.183 15.275 o
8 12 2 126.088 146.419 30.673 36.256 o
8 12 3 193.921 184.924 36.691 24.684 o
8 12 4 125.673 150.663 35.303 31.243 o
8 12 5 97.898 127.436 34.415 35.650 o
8 12 6 194.826 166.597 38.119 24.212 o
8 12 7 161.596 169.568 40.897 23.982 o
8 12 8 48.191 89.124 25.271 65.463 o
8 12 9 109.448 117.752 35.958 33.230 o
8 13 0 0.001 -5.440 8.720 936.591 o
8 13 1 37.364 74.849 22.879 80.743 o
8 13 2 17.678 52.471 17.825 135.766 o
8 13 3 37.611 38.389 22.532 91.625 o
8 13 4 41.848 95.220 28.512 57.182 o
8 13 5 57.512 80.058 26.429 60.754 o
8 13 6 29.751 54.555 22.185 93.361 o
8 13 7 17.354 50.195 20.834 112.356 o
8 13 8 130.438 131.295 38.350 28.763 o
8 14 0 23.581 44.022 18.211 130.296 o
8 14 1 419.771 449.712 59.995 9.255 o
8 14 2 117.518 153.981 36.807 30.291 o
8 14 3 20.859 48.768 18.712 126.404 o
8 14 4 84.955 64.895 25.464 58.135 o
8 14 5 83.886 102.011 28.358 48.345 o
8 14 6 23.102 56.368 19.638 113.357 o
8 14 7 35.227 45.527 18.442 115.708 o
8 15 0 1.162 11.575 14.160 306.272 o
8 15 1 242.775 249.896 46.723 16.793 o
8 15 2 127.025 139.705 33.836 33.053 o
8 15 3 60.120 36.383 17.825 102.624 o
8 15 4 30.313 34.685 21.066 106.497 o
8 15 5 21.205 18.867 18.789 143.509 o
8 16 0 113.009 173.658 41.206 26.140 o
8 16 1 177.594 223.236 44.794 19.989 o
8 16 2 134.425 68.830 25.696 47.062 o
9 0 1 19.547 152.411 8.835 131.258 o
9 0 2 721.130 682.977 30.363 8.012 o
9 0 3 2389.610 2278.610 55.707 1.334 o
9 0 4 1551.390 1826.920 75.149 2.120 o
9 0 5 407.925 443.156 30.524 14.518 o
9 0 6 1710.610 1935.640 116.286 1.567 o
9 0 7 772.579 820.998 45.819 6.269 o
9 0 8 380.219 405.538 33.283 15.109 o
9 0 9 771.591 705.492 45.696 6.651 o
9 0 10 158.105 262.414 38.312 23.545 o
9 0 11 8.138 12.775 5.360 742.039 o
9 0 12 273.714 257.998 45.913 16.185 o
9 0 13 23.768 56.446 21.336 101.558 o
9 0 14 8.108 14.777 7.601 549.730 o
9 1 0 320.042 428.410 38.969 14.988 o
9 1 1 1502.070 1330.770 50.314 2.811 o
9 1 2 1907.450 1841.520 51.113 1.900 o
9 1 3 2478.630 2540.890 64.837 1.189 o
9 1 4 311.305 331.228 18.243 22.651 o
9 1 5 879.883 943.237 41.264 5.519 o
9 1 6 69.367 170.518 20.482 59.617 o
9 1 7 537.904 586.170 39.562 9.797 o
9 1 8 294.872 325.885 30.601 19.721 o
9 1 9 227.765 259.630 29.149 25.070 o
9 1 10 824.796 944.306 56.894 5.163 o
9 1 11 146.416 219.645 28.337 32.990 o
9 1 12 12.140 21.066 15.664 202.984 o
9 1 13 11.377 51.237 24.152 94.091 o
9 1 14 11.621 25.657 8.990 365.850 o
9 2 0 1036.370 1191.000 35.195 4.447 o
9 2 1 1207.600 1005.640 32.298 4.214 o
9 2 2 184.971 229.884 18.613 36.167 o
9 2 3 2315.300 2245.860 59.014 1.380 o
9 2 4 1262.790 1229.100 37.221 3.625 o
9 2 5 98.082 120.107 11.345 77.165 o
9 2 6 31.034 89.662 19.330 96.556 o
9 2 7 1153.270 1214.440 57.843 3.577 o
9 2 8 17.703 41.096 11.191 233.648 o
9 2 9 148.922 88.854 25.811 43.005 o
9 2 10 82.495 122.768 30.017 44.014 o
9 2 11 28.272 40.472 18.018 128.613 o
9 2 12 54.388 92.713 29.284 52.842 o
9 2 13 100.830 82.334 29.245 45.587 o
9 2 14 115.165 154.907 43.405 24.817 o
9 3 0 30.689 167.836 148.039 3.168 o
9 3 1 1950.640 1894.720 77.048 1.687 o
9 3 2 1688.550 1530.090 71.685 2.166 o
9 3 3 1859.440 1938.480 87.736 1.673 o
9 3 4 786.977 847.994 62.040 5.307 o
9 3 5 1233.150 1129.060 76.431 3.105 o
9 3 6 1086.690 1210.860 86.154 3.093 o
9 3 7 492.207 497.978 56.793 8.759 o
9 3 8 113.021 114.589 28.936 41.931 o
9 3 9 319.165 409.741 56.831 11.151 o
9 3 10 23.038 29.322 17.285 149.712 o
9 3 11 88.755 64.471 22.763 63.954 o
9 3 12 65.319 118.755 35.148 38.489 o
9 3 13 55.516 69.679 27.933 58.502 o
9 3 14 9.418 7.794 7.716 587.872 o
9 4 0 721.320 771.910 50.967 6.454 o
9 4 1 464.644 490.918 44.910 10.700 o
9 4 2 275.398 382.849 36.884 17.372 o
9 4 3 358.058 357.269 37.926 15.185 o
9 4 4 2603.430 2419.980 107.412 1.035 o
9 4 5 209.981 200.434 31.869 26.350 o
9 4 6 184.225 172.732 33.142 28.030 o
9 4 7 36.104 72.264 20.487 93.028 o
9 4 8 1047.130 966.094 84.803 3.453 o
9 4 9 172.402 117.212 27.432 36.356 o
9 4 10 159.154 97.111 28.088 38.281 o
9 4 11 154.699 139.281 38.698 26.723 o
9 4 12 17.921 7.678 4.476 587.601 o
9 4 13 32.752 14.468 11.768 218.198 o
9 5 0 153.388 155.601 22.455 41.609 o
9 5 1 628.625 482.854 41.360 9.159 o
9 5 2 1352.900 1376.300 74.116 2.712 o
9 5 3 504.326 389.447 41.746 11.325 o
9 5 4 298.370 447.474 46.298 13.473 o
9 5 5 357.702 449.210 48.961 11.874 o
9 5 6 322.923 314.135 44.485 14.798 o
9 5 7 54.771 124.813 29.477 49.310 o
9 5 8 676.081 760.722 77.395 5.126 o
9 5 9 236.377 237.974 45.218 17.710 o
9 5 10 534.619 569.625 73.499 6.474 o
9 5 11 305.599 284.967 55.056 12.633 o
9 5 12 138.682 129.327 39.431 27.377 o
9 5 13 18.842 20.796 14.005 214.060 o
9 6 0 2544.390 2271.790 96.494 1.126 o
9 6 1 19.381 18.056 7.253 384.512 o
9 6 2 89.843 103.786 21.259 61.530 o
9 6 3 573.473 490.223 47.533 9.072 o
9 6 4 588.795 590.999 56.291 7.603 o
9 6 5 480.182 477.607 52.857 9.485 o
9 6 6 534.734 538.721 58.645 8.003 o
9 6 7 835.683 872.301 78.013 4.356 o
9 6 8 9.975 -2.238 4.167 1122.950 o
9 6 9 1086.190 1226.910 104.056 2.684 o
9 6 10 327.412 250.320 48.729 14.208 o
9 6 11 1.296 -19.368 14.854 314.272 o
9 6 12 0.733 9.530 7.909 810.466 o
9 6 13 8.959 2.161 7.369 707.487 o
9 7 0 766.182 642.275 52.973 6.455 o
9 7 1 179.665 174.236 27.316 32.888 o
9 7 2 72.342 130.986 27.123 50.143 o
9 7 3 24.349 41.244 10.340 223.354 o
9 7 4 181.655 192.794 32.525 27.976 o
9 7 5 83.710 109.149 26.969 50.353 o
9 7 6 178.904 162.739 33.103 28.765 o
9 7 7 265.858 359.276 49.539 14.125 o
9 7 8 405.780 376.483 52.742 11.001 o
9 7 9 126.627 124.774 32.486 35.244 o
9 7 10 86.946 64.509 23.651 62.178 o
9 7 11 72.407 74.579 28.011 53.910 o
9 7 12 13.147 8.642 11.150 346.821 o
9 8 0 2879.760 2621.150 116.865 0.880 o
9 8 1 189.117 310.547 38.968 20.801 o
9 8 2 276.110 304.373 40.820 17.227 o
9 8 3 164.434 102.319 34.222 31.127 o
9 8 4 540.144 662.492 63.506 7.044 o
9 8 5 126.110 147.268 30.133 36.825 o
9 8 6 44.535 85.305 23.882 71.839 o
9 8 7 1006.950 1053.910 88.469 3.343 o
9 8 8 85.043 84.533 23.921 59.303 o
9 8 9 639.537 636.295 73.306 5.800 o
9 8 10 72.943 88.816 27.933 52.497 o
9 8 11 154.371 104.712 33.451 32.597 o
9 8 12 41.303 49.655 17.323 115.689 o
9 9 0 348.081 380.226 47.186 12.974 o
9 9 1 617.104 627.536 59.031 7.031 o
9 9 2 371.722 421.277 48.227 12.016 o
9 9 3 27.615 138.278 41.707 32.236 o
9 9 4 1375.390 1303.840 92.404 2.448 o
9 9 5 298.815 274.820 43.791 16.038 o
9 9 6 874.939 855.016 78.784 4.232 o
9 9 7 453.740 394.115 56.137 9.759 o
9 9 8 71.917 105.522 26.699 53.643 o
9 9 9 85.100 118.100 33.335 38.922 o
9 9 10 93.950 66.284 22.262 63.409 o
9 9 11 132.405 118.755 34.608 32.688 o
9 10 0 11.726 31.136 11.999 262.515 o
9 10 1 27.963 66.284 19.908 103.662 o
9 10 2 166.190 142.175 27.509 35.611 o
9 10 3 179.461 184.808 33.644 27.582 o
9 10 4 65.752 85.498 22.995 67.250 o
9 10 5 19.870 69.371 20.024 107.986 o
9 10 6 320.228 329.799 51.044 13.005 o
9 10 7 3.795 10.919 11.922 385.277 o
9 10 8 107.092 47.109 19.561 69.209 o
9 10 9 31.111 14.970 10.494 244.431 o
9 10 10 19.665 7.832 7.408 432.586 o
9 10 11 4.081 44.948 22.802 110.628 o
9 11 0 48.824 57.680 19.445 94.817 o
9 11 1 246.546 258.075 42.325 18.255 o
9 11 2 41.317 28.512 13.311 161.599 o
9 11 3 86.132 85.073 22.300 62.847 o
9 11 4 166.000 154.367 32.177 30.784 o
9 11 5 128.541 89.279 26.120 45.675 o
9 11 6 251.129 248.005 45.411 17.082 o
9 11 7 7.602 0.231 4.939 1187.370 o
9 11 8 80.976 128.362 32.795 39.578 o
9 11 9 89.463 72.303 23.458 60.868 o
9 11 10 89.271 38.158 18.519 81.632 o
9 12 0 9.083 35.264 17.863 160.515 o
9 12 1 418.008 358.697 51.970 11.094 o
9 12 2 139.550 146.689 31.676 33.839 o
9 12 3 144.733 202.787 40.357 24.355 o
9 12 4 139.425 151.704 31.251 34.050 o
9 12 5 12.674 34.377 16.359 174.931 o
9 12 6 227.346 231.376 44.794 18.247 o
9 12 7 67.252 64.393 27.007 58.714 o
9 12 8 71.493 113.238 33.258 40.952 o
9 12 9 8.403 -12.153 19.715 166.596 o
9 13 0 16.640 58.375 21.992 101.779 o
9 13 1 194.140 179.715 35.110 25.832 o
9 13 2 124.342 121.263 29.477 39.313 o
9 13 3 58.112 86.964 28.088 55.487 o
9 13 4 37.540 45.141 21.953 92.762 o
9 13 5 127.539 195.765 41.669 24.473 o
9 13 6 17.679 47.263 14.970 170.227 o
9 13 7 236.007 388.907 60.265 11.647 o
9 13 8 51.831 25.194 17.555 115.751 o
9 14 0 2.150 15.973 9.916 490.730 o
9 14 1 116.755 130.793 31.869 36.663 o
9 14 2 100.962 112.467 30.750 41.054 o
9 14 3 38.422 82.990 25.503 68.830 o
9 14 4 46.751 43.328 18.789 104.751 o
9 14 5 87.987 95.143 28.898 47.239 o
9 14 6 15.440 4.205 10.649 365.661 o
9 15 0 10.440 31.174 16.282 184.305 o
9 15 1 15.184 49.038 21.452 110.121 o
9 15 2 107.820 96.185 29.824 42.603 o
9 15 3 201.494 245.922 48.922 17.076 o
9 15 4 29.027 37.270 21.104 106.233 o
10 0 0 1060.430 1211.980 37.087 4.284 o
10 0 1 367.503 474.629 19.772 17.087 o
10 0 2 1065.380 1162.450 41.585 4.263 o
10 0 3 195.361 227.315 18.596 35.161 o
10 0 4 175.114 150.011 12.858 47.974 o
10 0 5 9.029 57.019 11.518 230.620 o
10 0 6 9.981 91.375 15.100 144.757 o
10 0 7 319.890 274.936 27.767 20.687 o
10 0 8 512.506 475.706 36.953 11.215 o
10 0 9 423.317 582.147 43.459 10.849 o
10 0 10 128.340 146.966 21.504 47.471 o
10 0 11 112.963 135.012 20.948 52.511 o
10 0 12 32.606 18.751 14.970 168.914 o
10 0 13 2.752 -32.910 22.030 143.002 o
10 0 14 0.015 -31.136 22.185 144.674 o
10 1 0 1175.420 1139.560 46.742 3.843 o
10 1 1 854.543 871.304 26.489 6.371 o
10 1 2 163.080 150.877 15.137 48.134 o
10 1 3 197.235 275.922 20.539 31.404 o
10 1 4 1802.140 1856.880 46.094 2.031 o
10 1 5 126.162 150.902 13.206 58.810 o
10 1 6 93.280 80.020 14.954 80.561 o
10 1 7 270.245 307.063 29.275 21.623 o
10 1 8 101.881 152.460 22.300 50.812 o
10 1 9 260.644 250.453 29.723 23.258 o
10 1 10 742.968 602.632 47.602 7.091 o
10 1 11 374.297 334.250 35.266 15.718 o
10 1 12 29.558 26.429 16.629 149.036 o
10 1 13 5.134 -13.851 19.330 179.256 o
10 2 0 98.664 102.330 9.126 85.559 o
10 2 1 1738.280 2010.670 163.588 1.188 o
10 2 2 2637.790 2704.940 93.118 1.009 o
10 2 3 141.391 238.790 19.485 40.403 o
10 2 4 772.317 796.808 35.042 6.880 o
10 2 5 783.912 758.659 30.634 7.136 o
10 2 6 812.575 835.495 48.953 5.844 o
10 2 7 143.080 140.176 19.808 47.633 o
10 2 8 121.215 101.093 17.584 60.441 o
10 2 9 109.402 103.593 25.348 48.996 o
10 2 10 155.553 106.139 30.557 35.424 o
10 2 11 25.182 34.492 17.285 142.882 o
10 2 12 24.587 71.878 27.933 66.675 o
10 2 13 26.722 48.613 23.959 87.339 o
10 3 0 298.727 387.538 95.896 5.876 o
10 3 1 1057.480 1184.510 61.731 3.782 o
10 3 2 150.961 135.924 21.259 44.850 o
10 3 3 75.385 104.789 19.908 69.311 o
10 3 4 202.565 284.981 22.414 29.527 o
10 3 5 90.908 135.486 17.883 63.767 o
10 3 6 240.942 280.607 40.704 18.720 o
10 3 7 111.056 80.096 18.596 64.633 o
10 3 8 54.043 89.626 27.200 58.358 o
10 3 9 136.793 121.881 31.290 35.722 o
10 3 10 104.771 128.903 35.148 34.067 o
10 3 11 53.930 65.358 24.384 70.329 o
10 3 12 7.636 -4.398 8.102 706.117 o
10 3 13 52.997 22.493 20.063 100.490 o
10 4 0 739.379 822.568 51.931 6.139 o
10 4 1 481.893 476.874 40.434 11.196 o
10 4 2 474.596 474.906 42.788 10.979 o
10 4 3 81.523 100.622 19.985 67.692 o
10 4 4 552.945 531.699 49.886 8.812 o
10 4 5 800.527 930.907 72.380 4.614 o
10 4 6 61.978 78.977 20.294 78.629 o
10 4 7 1292.630 1216.990 92.520 2.620 o
10 4 8 1087.550 1151.900 94.333 2.954 o
10 4 9 334.534 255.297 46.183 14.718 o
10 4 10 69.701 76.508 23.959 64.657 o
10 4 11 170.360 236.739 54.285 15.825 o
10 4 12 40.822 33.103 22.185 93.152 o
10 4 13 60.727 82.218 27.316 57.342 o
10 5 0 0.366 1.080 4.591 2821.240 o
10 5 1 373.636 434.279 41.900 13.134 o
10 5 2 167.055 159.267 24.577 37.427 o
10 5 3 55.223 141.364 24.847 57.498 o
10 5 4 949.345 884.223 67.750 4.376 o
10 5 5 1956.950 1814.320 100.969 1.555 o
10 5 6 350.060 394.694 49.192 12.380 o
10 5 7 192.161 190.325 36.074 25.023 o
10 5 8 175.563 164.128 34.801 27.655 o
10 5 9 207.796 215.095 43.328 19.800 o
10 5 10 331.786 268.531 49.964 13.617 o
10 5 11 207.525 190.518 44.447 19.694 o
10 5 12 21.508 28.049 21.181 115.760 o
10 5 13 13.565 2.546 5.980 681.665 o
10 6 0 9.516 14.661 5.749 640.766 o
10 6 1 691.421 583.360 50.658 7.324 o
10 6 2 40.228 45.758 15.973 128.161 o
10 6 3 175.810 337.747 47.495 17.108 o
10 6 4 97.035 84.996 22.493 59.364 o
10 6 5 154.336 174.043 31.985 31.096 o
10 6 6 883.627 868.365 75.929 4.299 o
10 6 7 722.748 795.793 75.891 4.966 o
10 6 8 8.172 5.787 4.784 962.204 o
10 6 9 340.048 301.866 48.305 13.574 o
10 6 10 72.991 105.522 32.370 42.688 o
10 6 11 153.133 147.923 37.926 27.163 o
10 6 12 1.483 6.829 3.550 2026.540 o
10 7 0 120.587 135.886 23.612 46.850 o
10 7 1 283.345 336.204 38.196 17.418 o
10 7 2 657.970 629.388 56.330 6.964 o
10 7 3 490.757 486.133 50.427 9.644 o
10 7 4 132.509 147.653 28.898 37.509 o
10 7 5 60.322 114.473 25.541 57.912 o
10 7 6 91.074 88.700 22.686 60.026 o
10 7 7 876.968 716.352 70.181 4.822 o
10 7 8 808.358 917.364 85.884 4.050 o
10 7 9 34.005 100.236 29.901 54.801 o
10 7 10 135.300 165.941 40.550 25.650 o
10 7 11 39.882 51.893 19.985 99.824 o
10 7 12 71.161 69.100 27.548 55.871 o
10 8 0 74.641 149.775 26.583 48.976 o
10 8 1 508.008 522.323 51.970 9.072 o
10 8 2 265.919 309.852 39.971 17.742 o
10 8 3 373.672 359.083 43.906 13.426 o
10 8 4 92.012 95.915 24.615 54.700 o
10 8 5 179.365 139.474 28.898 33.151 o
10 8 6 303.934 342.724 51.083 13.166 o
10 8 7 98.075 98.886 25.657 51.054 o
10 8 8 232.319 260.699 45.527 17.382 o
10 8 9 9.864 2.816 13.812 293.223 o
10 8 10 137.843 129.674 30.403 36.206 o
10 8 11 21.212 26.004 17.863 148.568 o
10 8 12 94.362 100.120 28.589 46.325 o
10 9 0 42.337 37.579 12.694 157.592 o
10 9 1 146.954 173.002 32.023 31.706 o
10 9 2 237.736 236.894 36.691 21.398 o
10 9 3 367.634 449.712 53.398 10.904 o
10 9 4 345.631 361.591 51.854 12.146 o
10 9 5 112.898 90.938 24.075 51.789 o
10 9 6 135.381 92.018 29.014 40.363 o
10 9 7 270.725 268.724 47.456 15.616 o
10 9 8 33.474 57.950 21.104 95.889 o
10 9 9 240.037 249.394 47.109 16.728 o
10 9 10 18.171 34.762 18.674 138.192 o
10 9 11 15.103 17.130 7.909 412.327 o
10 10 0 15.724 68.406 20.912 105.779 o
10 10 1 221.278 238.321 38.158 21.350 o
10 10 2 56.100 44.292 17.169 106.187 o
10 10 3 342.138 391.376 51.700 12.004 o
10 10 4 501.812 459.782 56.330 8.906 o
10 10 5 367.900 314.250 48.845 12.832 o
10 10 6 83.003 108.801 28.975 46.795 o
10 10 7 338.031 306.881 49.694 13.222 o
10 10 8 12.589 24.538 15.549 199.183 o
10 10 9 44.712 73.344 24.500 71.798 o
10 10 10 136.604 163.819 38.621 27.128 o
10 11 0 13.789 155.640 31.058 50.578 o
10 11 1 97.535 101.471 25.117 51.924 o
10 11 2 16.347 18.635 11.343 286.860 o
10 11 3 215.590 257.419 42.633 19.133 o
10 11 4 26.558 7.138 7.253 368.278 o
10 11 5 184.533 180.718 36.267 25.582 o
10 11 6 65.391 36.537 12.655 126.430 o
10 11 7 106.555 146.534 38.389 29.828 o
10 11 8 43.934 72.496 30.596 53.882 o
10 11 9 47.665 70.296 24.345 71.823 o
10 12 0 15.989 17.439 10.301 321.959 o
10 12 1 309.380 263.438 45.488 15.394 o
10 12 2 31.376 78.823 24.422 76.162 o
10 12 3 62.618 55.327 20.526 83.004 o
[truncated: 99,240 more chars]
